# Supplementary material for: Multi-targeted priming for genome-wide gene expression assays
Source: BMC Genomics. 2010 Aug 17;11:477. doi: 10.1186/1471-2164-11-477 (PMC3091673; doi:10.1186/1471-2164-11-477)
Supplement: Additional File 1 — Number of MTP priming sites in S. cerevisiae genes. Table of the number of MTP priming sites in S. cerevisiae genes [file 1471-2164-11-477-S1.XLS]

## Sheet: primer count
Supplementary Table Number of MTP priming sites in S. cerevisiae genes
Gene ID	Number of MTP primers per gene
YDR150W	44
YOL051W	29
YBR112C	25
YLR106C	24
YKL054C	24
YPL085W	24
YDR420W	23
YBR140C	23
YHR099W	21
YOL004W	21
YLL040C	20
YLR206W	20
YAL021C	19
YHR023W	19
YCL014W	18
YKR054C	18
YJL095W	18
YOL081W	18
YDR227W	17
YBR289W	16
YIR006C	16
YPL190C	16
YMR047C	15
YKR102W	15
YMR164C	15
YFL033C	15
YBR108W	15
YHL030W	14
YCL061C	14
YNL271C	14
YHR165C	14
YKL032C	14
YFR019W	14
YBL085W	14
YOL145C	14
YPL082C	14
YJR066W	14
YER132C	14
YHR102W	13
YER164W	13
YJL005W	13
YLR398C	13
YKL182W	13
YDR457W	13
YIL149C	13
YJL076W	13
YOR304W	13
YCR089W	13
YGR170W	13
YMR179W	13
YDR464W	13
YOR181W	13
YMR109W	12
YLR305C	12
YER155C	12
YBL047C	12
YBR275C	12
YFL034W	12
YER105C	12
YML100W	12
YBL105C	12
YDR093W	12
YBR136W	12
YPL231W	12
YCR084C	12
YHL029C	12
YBL088C	12
YNL068C	12
YLL013C	12
YDL058W	12
YMR207C	12
YLR176C	12
YOR188W	12
YLR187W	12
YJL109C	12
YJL078C	12
YNL172W	11
YOL138C	11
YOL148C	11
YBR215W	11
YPR022C	11
YJR127C	11
YMR124W	11
YMR317W	11
YBR081C	11
YDR207C	11
YIL129C	11
YLR278C	11
YER151C	11
YOR330C	11
YOR191W	11
YGR217W	11
YMR162C	11
YFL007W	11
YNL262W	11
YBL004W	11
YOR098C	11
YER176W	11
YJL020C	11
YDR285W	11
YLR256W	11
YGR032W	11
YBR079C	11
YDR028C	11
YBL066C	11
YGR274C	11
YIL169C	11
YKL203C	11
YKL198C	11
YLR131C	10
YHR186C	10
YLR095C	10
YHR135C	10
YKR050W	10
YBL007C	10
YKL101W	10
YOR296W	10
YDR432W	10
YLR410W	10
YBR156C	10
YPL242C	10
YMR190C	10
YDR170C	10
YCR093W	10
YCR033W	10
YGL195W	10
YML049C	10
YHR155W	10
YLR087C	10
YPR095C	10
YJL092W	10
YNL139C	10
YLR454W	10
YNL298W	10
YPL016W	10
YOL100W	10
YOR140W	10
YBL009W	10
YJL084C	10
YEL043W	10
YIL038C	10
YCR081W	10
YER111C	10
YLR177W	10
YOR227W	10
YBL079W	10
YOR219C	10
YJL130C	10
YER129W	10
YCL037C	10
YBR212W	10
YPL058C	10
YKR095W	10
YGL045W	9
YKL072W	9
YAR042W	9
YLR337C	9
YOR326W	9
YHR211W	9
YLR096W	9
YGL131C	9
YDR359C	9
YIR019C	9
YNL243W	9
YGL197W	9
YKR056W	9
YDL077C	9
YNL278W	9
YOR290C	9
YDR507C	9
YCR032W	9
YGL092W	9
YML002W	9
YLR320W	9
YJR091C	9
YMR016C	9
YEL062W	9
YGR094W	9
YER088C	9
YDR052C	9
YNL247W	9
YLR234W	9
YJL080C	9
YGR241C	9
YJR089W	9
YJL056C	9
YBR218C	9
YOR070C	9
YGR097W	9
YBL106C	9
YLR422W	9
YOR113W	9
YNL251C	9
YIL109C	9
YAL031C	9
YPL110C	9
YBR098W	9
YDR228C	9
YKL129C	9
YER172C	9
YDR293C	9
YLR419W	9
YLR309C	9
YIL126W	9
YLR310C	9
YCR067C	9
YOR329C	9
YGR270W	9
YOR328W	9
YDL171C	9
YAL023C	8
YHR217C	8
YHL007C	8
YER014W	8
YJR109C	8
YDR270W	8
YNL082W	8
YNR016C	8
YGR178C	8
YPL074W	8
YNL124W	8
YNL102W	8
YMR176W	8
YDR292C	8
YDL195W	8
YDR238C	8
YDR160W	8
YDR176W	8
YIR003W	8
YOL087C	8
YNL020C	8
YKR029C	8
YDL040C	8
YOR153W	8
YBL034C	8
YPR030W	8
YPL167C	8
YPL216W	8
YHR154W	8
YMR250W	8
YLR425W	8
YLR001C	8
YNL163C	8
YOR069W	8
YDR310C	8
YDR446W	8
YGL021W	8
YBR059C	8
YER144C	8
YNL297C	8
YHR161C	8
YGR237C	8
YNR047W	8
YLR139C	8
YMR043W	8
YLR121C	8
YKR096W	8
YDR085C	8
YJR119C	8
YAL041W	8
YOL076W	8
YEL060C	8
YML081W	8
YAR050W	8
YGL122C	8
YKL201C	8
YIL108W	8
YIL099W	8
YOR208W	8
YKL038W	8
YGL049C	8
YJL207C	8
YDR356W	8
YDR127W	8
YDL140C	8
YCR091W	8
YLR035C	8
YDR406W	8
YOR051C	8
YMR128W	8
YER093C	8
YPL210C	8
YBL081W	8
YHR184W	8
YDR501W	8
YPL009C	8
YML076C	8
YHR206W	8
YBL051C	8
YKL010C	8
YDL106C	8
YOR038C	8
YOR058C	8
YOL155C	8
YGR225W	8
YOR093C	8
YOR308C	8
YJR137C	8
YER122C	8
YHR177W	8
YOR267C	8
YIL013C	8
YPL137C	8
YKR009C	8
YPR104C	8
YGL083W	8
YBR086C	8
YNL242W	8
YCL024W	8
YNL088W	8
YLR375W	8
YLL048C	8
YBR150C	8
YMR219W	8
YOR073W	8
YKR016W	8
YNL103W	8
YMR153W	8
YGR090W	8
YOL034W	8
YPR042C	8
YDR485C	8
YLL021W	8
YJL204C	7
YNL267W	7
YKR064W	7
YBL076C	7
YBR202W	7
YKL148C	7
YJL074C	7
YIL055C	7
YMR173W	7
YLR026C	7
YGL223C	7
YGR218W	7
YKL171W	7
YIL151C	7
YHR006W	7
YJL033W	7
YMR213W	7
YMR280C	7
YJL041W	7
YCL027W	7
YIL125W	7
YOR066W	7
YMR185W	7
YOR141C	7
YCL028W	7
YHL004W	7
YNL154C	7
YEL036C	7
YDR481C	7
YNR070W	7
YJL073W	7
YKL020C	7
YBR055C	7
YJL129C	7
YGR054W	7
YMR048W	7
YOL036W	7
YLR330W	7
YPL249C	7
YDL224C	7
YFR013W	7
YMR089C	7
YNL087W	7
YBL101C	7
YKL210W	7
YBL022C	7
YJL057C	7
YPL084W	7
YLR223C	7
YMR165C	7
YOR019W	7
YFL042C	7
YBL024W	7
YHR119W	7
YLR228C	7
YOR112W	7
YPR072W	7
YJL050W	7
YFL025C	7
YGR056W	7
YBL005W	7
YNL236W	7
YHR108W	7
YPL174C	7
YNL061W	7
YMR031C	7
YER110C	7
YBR158W	7
YNL189W	7
YFL024C	7
YPL029W	7
YER040W	7
YLR451W	7
YOR346W	7
YER008C	7
YKL029C	7
YOR129C	7
YAL063C	7
YOL075C	7
YPL141C	7
YCL054W	7
YAR019C	7
YBR115C	7
YKL204W	7
YJL008C	7
YLR274W	7
YNL192W	7
YEL007W	7
YLL026W	7
YJL025W	7
YMR172W	7
YER184C	7
YOL006C	7
YDL145C	7
YER158C	7
YOR109W	7
YHR149C	7
YBL063W	7
YBR007C	7
YDL203C	7
YBL086C	7
YGR098C	7
YIL112W	7
YDR395W	7
YJL209W	7
YPL026C	7
YOR046C	7
YGR287C	7
YNL161W	7
YJL051W	7
YBL061C	7
YGL133W	7
YGR184C	7
YLR166C	7
YCR088W	7
YDL112W	7
YBL045C	7
YJR147W	7
YPL089C	7
YMR173W-A	7
YOR127W	7
YAL029C	7
YAL019W	7
YGL181W	7
YER114C	7
YOL052C	7
YHL023C	7
YDR135C	7
YJL042W	7
YML099C	7
YER013W	7
YGL156W	7
YHR056C	7
YGR119C	7
YLR430W	7
YNL273W	7
YKR031C	7
YJL187C	7
YOR355W	7
YLR439W	6
YJR111C	6
YAL001C	6
YBR119W	6
YGR250C	6
YDL090C	6
YMR086W	6
YGL062W	6
YBR138C	6
YDR011W	6
YOR048C	6
YDR069C	6
YLR084C	6
YAL038W	6
YNL221C	6
YER048C	6
YMR080C	6
YOL098C	6
YHR080C	6
YNR069C	6
YDL031W	6
YGR009C	6
YDR217C	6
YBR263W	6
YDR425W	6
YMR012W	6
YDR089W	6
YNL176C	6
YIL137C	6
YMR125W	6
YDR301W	6
YJR010W	6
YPL105C	6
YOR195W	6
YPL269W	6
YCR077C	6
YNL329C	6
YOR377W	6
YJL081C	6
YLR032W	6
YMR205C	6
YHR024C	6
YEL015W	6
YIL045W	6
YER068W	6
YDR443C	6
YDR283C	6
YDL056W	6
YOL019W	6
YPR117W	6
YGL066W	6
YNL054W	6
YLR272C	6
YPL103C	6
YLR438W	6
YLL003W	6
YDR334W	6
YOR017W	6
YKL027W	6
YFR028C	6
YPL032C	6
YDR421W	6
YCL039W	6
YFR002W	6
YKL064W	6
YLR265C	6
YIL066C	6
YDL161W	6
YER047C	6
YDL019C	6
YJL159W	6
YKL089W	6
YNL315C	6
YNL308C	6
YCL051W	6
YNL118C	6
YLR389C	6
YKR103W	6
YHR170W	6
YMR287C	6
YPL042C	6
YKR036C	6
YGR194C	6
YPR185W	6
YGR083C	6
YMR229C	6
YNL091W	6
YHR098C	6
YOR349W	6
YOR353C	6
YKL179C	6
YCR042C	6
YML109W	6
YPR032W	6
YLR373C	6
YGL094C	6
YDL005C	6
YDL028C	6
YPL202C	6
YIL150C	6
YPR008W	6
YNL021W	6
YDR320C	6
YAL054C	6
YAR035W	6
YPL277C	6
YIL056W	6
YBL060W	6
YJL131C	6
YLR263W	6
YOR197W	6
YML072C	6
YNR052C	6
YJR090C	6
YGR014W	6
YML115C	6
YER070W	6
YOR389W	6
YDR402C	6
YOR322C	6
YDL214C	6
YDR466W	6
YOR211C	6
YBR073W	6
YMR291W	6
YAL035W	6
YEL002C	6
YNL175C	6
YMR306W	6
YPL008W	6
YPL183C	6
YNL257C	6
YMR078C	6
YER157W	6
YOR080W	6
YDR189W	6
YLR222C	6
YDL206W	6
YLR318W	6
YKL187C	6
YLR247C	6
YHL028W	6
YDL204W	6
YPL158C	6
YHR031C	6
YPL248C	6
YOR022C	6
YLR207W	6
YNL197C	6
YGR221C	6
YKL213C	6
YCL009C	6
YGL025C	6
YMR108W	6
YNR006W	6
YAL048C	6
YBR179C	6
YER113C	6
YPR189W	6
YHR178W	6
YMR081C	6
YLR436C	6
YJL019W	6
YJL058C	6
YKL092C	6
YOR168W	6
YPL116W	6
YLR024C	6
YNL012W	6
YLR086W	6
YGL014W	6
YOL084W	6
YDR234W	6
YIL128W	6
YDL231C	6
YPR105C	6
YKL105C	6
YPL204W	6
YMR273C	6
YDR192C	6
YDR017C	6
YMR066W	6
YKL215C	6
YEL061C	6
YDR169C	6
YPL066W	6
YDR524C	6
YER166W	6
YHR103W	6
YML061C	6
YDL223C	6
YPR122W	6
YDR129C	6
YDR180W	6
YLR240W	6
YLR045C	6
YER033C	6
YPL263C	6
YLR357W	6
YDR146C	6
YAL024C	6
YEL020C	6
YGL206C	6
YPR049C	6
YGR013W	6
YKL172W	6
YDR229W	6
YLR341W	6
YDR027C	6
YGL064C	6
YPR112C	6
YML083C	6
YBR255W	6
YPR058W	6
YOL115W	6
YMR304W	6
YDR436W	6
YHL019C	6
YPR021C	6
YJR126C	6
YPL175W	6
YLR342W	6
YDL194W	6
YKL059C	6
YAL017W	6
YNL183C	6
YPR040W	6
YMR115W	6
YHR077C	6
YFR037C	6
YOR134W	6
YOR023C	6
YMR070W	6
YKL139W	6
YBL008W	6
YLR219W	6
YPR194C	6
YBL035C	5
YBL017C	5
YPL050C	5
YML032C	5
YGL006W	5
YJL168C	5
YOR341W	5
YKL075C	5
YKL078W	5
YHR058C	5
YDR387C	5
YHL002W	5
YLR089C	5
YNR031C	5
YJL153C	5
YGL190C	5
YIL147C	5
YIL159W	5
YCL063W	5
YOL113W	5
YPL260W	5
YDR416W	5
YJL012C	5
YJL090C	5
YDR291W	5
YIL036W	5
YFL021W	5
YDR451C	5
YNL272C	5
YHR015W	5
YMR136W	5
YKL146W	5
YBR200W	5
YLR092W	5
YJL128C	5
YJL165C	5
YKR063C	5
YKL014C	5
YNR011C	5
YDL025C	5
YBL037W	5
YLR384C	5
YJL071W	5
YBR281C	5
YEL025C	5
YKR082W	5
YGR188C	5
YOR371C	5
YIL115C	5
YHL024W	5
YNL212W	5
YBR142W	5
YER045C	5
YGL173C	5
YDR495C	5
YIL110W	5
YHR097C	5
YOR116C	5
YBR273C	5
YPR154W	5
YBR097W	5
YNL018C	5
YNL016W	5
YAL051W	5
YIL073C	5
YLR135W	5
YPL070W	5
YMR068W	5
YOR196C	5
YGL110C	5
YNL339C	5
YDL070W	5
YIL138C	5
YGR296W	5
YNL233W	5
YAL056W	5
YFR016C	5
YFL050C	5
YAL022C	5
YDL178W	5
YNL338W	5
YOR001W	5
YAL040C	5
YML124C	5
YDL234C	5
YHR164C	5
YDR430C	5
YPL075W	5
YNL127W	5
YBR245C	5
YPL133C	5
YBR123C	5
YLR057W	5
YGR245C	5
YPL023C	5
YGL215W	5
YMR131C	5
YGL140C	5
YGR091W	5
YAL043C	5
YMR049C	5
YBR060C	5
YPL253C	5
YER118C	5
YOR056C	5
YLR427W	5
YDR122W	5
YLR452C	5
YKL164C	5
YCR005C	5
YDR001C	5
YLR267W	5
YOR009W	5
YGR223C	5
YLR129W	5
YPL258C	5
YNL085W	5
YOR396W	5
YIL177C	5
YKL135C	5
YIL107C	5
YDR496C	5
YBL033C	5
YDR409W	5
YDR419W	5
YGL151W	5
YFL008W	5
YDR164C	5
YOR363C	5
YGR224W	5
YER127W	5
YNL023C	5
YPL176C	5
YDR239C	5
YKL035W	5
YPL040C	5
YER168C	5
YPL049C	5
YPL147W	5
YOL068C	5
YDR166C	5
YFL047W	5
YKR086W	5
YOR233W	5
YMR027W	5
YDR534C	5
YGL241W	5
YLL019C	5
YOR205C	5
YHR190W	5
YNL182C	5
YGL144C	5
YAL011W	5
YER171W	5
YDR216W	5
YMR277W	5
YPL115C	5
YOL060C	5
YOR239W	5
YPL230W	5
YIL105C	5
YIL046W	5
YDL042C	5
YDL003W	5
YNL327W	5
YDR326C	5
YOR147W	5
YPL068C	5
YDR258C	5
YDL220C	5
YIR033W	5
YCR008W	5
YGR068C	5
YPR055W	5
YER167W	5
YJR092W	5
YLR394W	5
YDR397C	5
YIL155C	5
YHR030C	5
YKL099C	5
YGR125W	5
YFL041W	5
YDR544C	5
YPL054W	5
YKR041W	5
YOR206W	5
YPL247C	5
YLR321C	5
YHR078W	5
YNL220W	5
YGL012W	5
YBR233W	5
YDR096W	5
YPR160W	5
YKL191W	5
YBR023C	5
YPR031W	5
YLR019W	5
YPR129W	5
YER017C	5
YDR080W	5
YKL063C	5
YLR189C	5
YNL042W	5
YGR271W	5
YNL106C	5
YHL035C	5
YBR155W	5
YLR467W	5
YMR085W	5
YOR359W	5
YOL013C	5
YNL094W	5
YIL030C	5
YKL068W	5
YBL052C	5
YGR116W	5
YDL013W	5
YPL161C	5
YBR083W	5
YBR033W	5
YMR308C	5
YPR074C	5
YOR260W	5
YOR107W	5
YKR072C	5
YPL212C	5
YBR222C	5
YML093W	5
YGR089W	5
YPL283C	5
YDR545W	5
YDR475C	5
YDL138W	5
YGR128C	5
YHR037W	5
YNL193W	5
YJL112W	5
YOR042W	5
YPR084W	5
YLR249W	5
YGL060W	5
YIR023W	5
YHR117W	5
YPL155C	5
YGR117C	5
YEL053C	5
YPR010C	5
YJL225C	5
YER086W	5
YOL007C	5
YDL073W	5
YCR013C	5
YFL002C	5
YHR205W	5
YHR025W	5
YCR073C	5
YAL032C	5
YLR450W	5
YDR074W	5
YGL194C	5
YEL022W	5
YDR331W	5
YER054C	5
YML091C	5
YGL184C	5
YDR213W	5
YKL126W	5
YFR021W	5
YPL055C	5
YJL029C	5
YDR243C	5
YLR377C	5
YPL127C	5
YPL126W	5
YHR120W	5
YIL136W	5
YMR032W	5
YCL043C	5
YGR041W	5
YFL030W	5
YDR108W	5
YPR088C	5
YKL050C	5
YFR048W	5
YMR224C	5
YJR130C	5
YOR356W	5
YAL053W	5
YGL251C	5
YPL006W	5
YFR031C	5
YLL029W	5
YER027C	5
YDR145W	5
YER038C	5
YNL014W	5
YBR235W	5
YBR208C	5
YIL122W	5
YBR259W	5
YGR145W	5
YDR195W	5
YDR330W	5
YJL212C	5
YGL236C	5
YGL180W	5
YBL084C	5
YPR018W	5
YPL043W	5
YMR076C	5
YJR030C	5
YNR003C	5
YDL079C	5
YMR075W	5
YFR032C	5
YIR007W	5
YOR034C	5
YOR035C	5
YLR383W	5
YJR138W	5
YGR134W	5
YMR186W	5
YDR009W	5
YGR233C	5
YOR108W	5
YLR286C	5
YOR032C	5
YOL130W	5
YNL116W	5
YBL011W	5
YML034W	5
YJR033C	5
YLR371W	5
YOL152W	5
YER130C	5
YNL290W	5
YPL011C	5
YLR287C	5
YCL031C	5
YDL126C	5
YDR006C	5
YPR115W	5
YNL077W	5
YMR119W	5
YBR267W	5
YIL026C	5
YMR037C	5
YMR231W	5
YGR238C	5
YJR035W	5
YDR200C	5
YGR285C	5
YOL123W	5
YDR037W	5
YPL153C	5
YDL001W	5
YIL068C	5
YNL027W	5
YPL104W	5
YDR143C	5
YDL160C	5
YJL039C	5
YOR361C	5
YOR373W	5
YBR214W	5
YDL197C	5
YER190W	5
YMR265C	5
YCL045C	4
YOR244W	4
YDR244W	4
YLR273C	4
YJR015W	4
YPR158W	4
YOR177C	4
YNL238W	4
YMR199W	4
YIL031W	4
YLR173W	4
YPR089W	4
YPL164C	4
YKR101W	4
YMR212C	4
YOL135C	4
YOL111C	4
YOR025W	4
YLR060W	4
YDR158W	4
YHR129C	4
YBR169C	4
YOR273C	4
YMR054W	4
YLR188W	4
YNL234W	4
YLR134W	4
YPR128C	4
YOR158W	4
YNL126W	4
YDR223W	4
YNL321W	4
YKR028W	4
YGR001C	4
YOR086C	4
YLR289W	4
YGL192W	4
YFR014C	4
YDR240C	4
YJL016W	4
YMR106C	4
YOR160W	4
YGR249W	4
YJL082W	4
YJR053W	4
YOL141W	4
YLL054C	4
YMR038C	4
YLR040C	4
YIR016W	4
YLL036C	4
YJL206C	4
YFL036W	4
YLR259C	4
YOL048C	4
YMR218C	4
YPR005C	4
YDR148C	4
YDR365C	4
YOR171C	4
YNR051C	4
YNL039W	4
YDR379W	4
YJL141C	4
YOR091W	4
YMR100W	4
YDR018C	4
YJR103W	4
YEL032W	4
YOR092W	4
YML126C	4
YPR145W	4
YPL007C	4
YNL049C	4
YLR167W	4
YGR077C	4
YOL049W	4
YJL172W	4
YKL122C	4
YDL109C	4
YIL091C	4
YNL186W	4
YDR505C	4
YGL256W	4
YBL014C	4
YLR014C	4
YDL021W	4
YCR068W	4
YML111W	4
YNL041C	4
YFR053C	4
YEL055C	4
YOR229W	4
YGL013C	4
YDL148C	4
YOR291W	4
YKL047W	4
YML015C	4
YAL026C	4
YMR215W	4
YPL256C	4
YJL149W	4
YKR067W	4
YDR206W	4
YDL066W	4
YML104C	4
YEL047C	4
YDR528W	4
YGL032C	4
YGL003C	4
YDR141C	4
YHR182W	4
YML013W	4
YPL173W	4
YMR133W	4
YDR163W	4
YPR184W	4
YPL193W	4
YPL119C	4
YPL048W	4
YMR137C	4
YBR056W	4
YLR403W	4
YLR440C	4
YNL137C	4
YJL167W	4
YKL073W	4
YML031W	4
YLR039C	4
YDL240W	4
YPL099C	4
YNR023W	4
YOL089C	4
YHL032C	4
YDR264C	4
YKL108W	4
YDL101C	4
YBR198C	4
YLL034C	4
YNL079C	4
YDL048C	4
YGL216W	4
YNL279W	4
YLR153C	4
YPL262W	4
YNR019W	4
YDL132W	4
YPR091C	4
YKL214C	4
YJL070C	4
YNL078W	4
YAR007C	4
YGL252C	4
YMR204C	4
YGL229C	4
YOR380W	4
YML130C	4
YNL230C	4
YER001W	4
YDL174C	4
YLR047C	4
YDR061W	4
YGL150C	4
YGR181W	4
YBL103C	4
YNL294C	4
YMR282C	4
YER169W	4
YGR186W	4
YBR265W	4
YBR286W	4
YOR317W	4
YDR038C	4
YPR081C	4
YFL016C	4
YGR234W	4
YDR477W	4
YLR258W	4
YOR243C	4
YDR348C	4
YGL120C	4
YOL058W	4
YML035C	4
YNR001C	4
YJL101C	4
YML010W	4
YNL002C	4
YDR235W	4
YPR003C	4
YLR116W	4
YGL008C	4
YPR183W	4
YFR034W-A	4
YOL095C	4
YDR036C	4
YOR269W	4
YKL079W	4
YMR160W	4
YFR029W	4
YPL172C	4
YOL128C	4
YER077C	4
YBR170C	4
YBR133C	4
YLR209C	4
YLR115W	4
YLR248W	4
YLR399C	4
YER020W	4
YHR029C	4
YPR026W	4
YDR434W	4
YBR084W	4
YGL245W	4
YFL023W	4
YML057W	4
YMR309C	4
YOL021C	4
YBR229C	4
YCR061W	4
YNR043W	4
YDR040C	4
YBL054W	4
YGR084C	4
YGR261C	4
YDL117W	4
YNL180C	4
YBR238C	4
YMR307W	4
YKL185W	4
YIL135C	4
YGL208W	4
YDR117C	4
YDL012C	4
YER022W	4
YDR060W	4
YKL168C	4
YIL002C	4
YHR200W	4
YLR213C	4
YML127W	4
YNL062C	4
YDR415C	4
YDL088C	4
YER098W	4
YGR129W	4
YLR099C	4
YER178W	4
YHL013C	4
YIL015W	4
YKL098W	4
YDR175C	4
YKL173W	4
YOL015W	4
YNL203C	4
YMR247C	4
YGL105W	4
YNL250W	4
YNL034W	4
YML128C	4
YLR392C	4
YPR025C	4
YML056C	4
YDL036C	4
YOR198C	4
YNL173C	4
YHL022C	4
YDR407C	4
YMR302C	4
YLL005C	4
YHR127W	4
YGL117W	4
YDR261C	4
YOL164W	4
YOR172W	4
YAL002W	4
YCR017C	4
YMR014W	4
YHR209W	4
YGL203C	4
YGR130C	4
YNL188W	4
YPL149W	4
YER031C	4
YOL097C	4
YDR266C	4
YDR190C	4
YJR078W	4
YFL049W	4
YLR397C	4
YMR301C	4
YMR017W	4
YOR145C	4
YDL239C	4
YGR087C	4
YPR159W	4
YDR333C	4
YLR104W	4
YHR188C	4
YBR015C	4
YDR118W	4
YGR208W	4
YOR151C	4
YOR071C	4
YKL209C	4
YJR094C	4
YMR147W	4
YDR049W	4
YAL028W	4
YGR166W	4
YBR102C	4
YDL114W	4
YML046W	4
YMR232W	4
YDR005C	4
YDR480W	4
YGL128C	4
YDR329C	4
YML080W	4
YNL256W	4
YGR162W	4
YOR081C	4
YML016C	4
YCR092C	4
YOR185C	4
YGL167C	4
YOR255W	4
YKL188C	4
YJR151C	4
YDR349C	4
YPR019W	4
YCR057C	4
YGL035C	4
YJR061W	4
YGL238W	4
YKL012W	4
YOR126C	4
YPL226W	4
YPR164W	4
YNL115C	4
YOR204W	4
YGL096W	4
YBR240C	4
YJR051W	4
YGR112W	4
YDR039C	4
YJL105W	4
YPR163C	4
YGL023C	4
YPR124W	4
YNL240C	4
YGL116W	4
YFR023W	4
YGR191W	4
YPR036W	4
YBR071W	4
YPR015C	4
YDL185W	4
YER125W	4
YNR050C	4
YGR002C	4
YNL047C	4
YML059C	4
YNR027W	4
YJL133W	4
YMR182C	4
YPL201C	4
YLR003C	4
YCL040W	4
YKL048C	4
YPR120C	4
YOR018W	4
YOR337W	4
YNL313C	4
YGR193C	4
YDR104C	4
YCL030C	4
YBR049C	4
YOR106W	4
YLR017W	4
YDR081C	4
YKL143W	4
YEL064C	4
YNL283C	4
YIL047C	4
YER165W	4
YDL154W	4
YNL167C	4
YMR189W	4
YDR350C	4
YPL022W	4
YOR138C	4
YHR118C	4
YDL159W	4
YBR072W	4
YNL227C	4
YBR220C	4
YHR035W	4
YOR238W	4
YDL085W	4
YNL063W	4
YNL209W	4
YHR208W	4
YGR264C	4
YBR180W	4
YKR048C	4
YOL157C	4
YDL238C	4
YKR046C	4
YMR274C	4
YDR181C	4
YKR008W	4
YDR021W	4
YER082C	4
YGL097W	4
YJL198W	4
YHR028C	4
YOL090W	4
YNL224C	4
YML086C	4
YER091C	4
YDL225W	4
YAR014C	4
YHR074W	4
YKL176C	4
YLR054C	4
YPL160W	4
YJL162C	4
YDL051W	4
YDR351W	4
YDL035C	4
YER163C	4
YBR001C	4
YOR076C	4
YLR143W	4
YNR039C	4
YIL117C	4
YML020W	4
YOR090C	4
YLR355C	4
YHL025W	4
YLL018C	4
YNL009W	4
YDR444W	4
YDR371W	4
YER063W	4
YMR275C	4
YBL031W	4
YLR424W	4
YJR134C	4
YKL113C	4
YHR158C	4
YDR251W	4
YNL225C	4
YGR156W	4
YPL180W	4
YML105C	4
YLR071C	4
YMR018W	4
YGL075C	4
YFR040W	4
YLR437C	4
YNL059C	4
YGL207W	4
YGR067C	4
YLR002C	4
YIL033C	4
YKL134C	4
YGL137W	4
YHR082C	4
YMR310C	4
YAR031W	4
YML017W	4
YOR301W	4
YNR018W	4
YLR336C	4
YER006W	4
YKL121W	4
YOR162C	4
YMR067C	4
YGR240C	4
YDL215C	4
YOR271C	4
YLR077W	4
YBR121C	4
YLR117C	4
YJL085W	4
YGR251W	4
YJL010C	4
YJL180C	4
YGL219C	4
YKL062W	4
YNL299W	4
YDR295C	4
YMR039C	4
YBR041W	4
YHR008C	4
YER075C	4
YMR261C	4
YBR021W	4
YOR011W	4
YGR021W	4
YOR372C	4
YOL059W	4
YBL093C	4
YKL028W	4
YJR041C	4
YDR279W	4
YJL079C	4
YAL058W	4
YGL073W	4
YER032W	4
YDR097C	4
YDL044C	4
YJL157C	4
YKR021W	4
YLR182W	4
YAL013W	4
YDR465C	4
YOL117W	4
YKL205W	4
YDR503C	4
YML007W	4
YIR010W	4
YIL095W	4
YOR165W	4
YLR216C	4
YGL148W	4
YOL032W	4
YDR159W	4
YPL177C	4
YOR027W	4
YHR204W	4
YBR172C	4
YOR155C	3
YCR003W	3
YDR345C	3
YBL039C	3
YMR243C	3
YMR104C	3
YHR169W	3
YDR121W	3
YNR028W	3
YHR005C	3
YER124C	3
YBR074W	3
YNL241C	3
YKR106W	3
YLR387C	3
YMR110C	3
YDR144C	3
YPR181C	3
YNL095C	3
YGR283C	3
YCR052W	3
YNL045W	3
YHR019C	3
YGL016W	3
YNL309W	3
YNL074C	3
YLR386W	3
YPR009W	3
YBL013W	3
YCR016W	3
YPL005W	3
YGR262C	3
YML068W	3
YBR216C	3
YDR313C	3
YDR490C	3
YDR324C	3
YCR079W	3
YOR220W	3
YBR141C	3
YLR380W	3
YLR360W	3
YGL071W	3
YBR223C	3
YOR365C	3
YDR398W	3
YPL129W	3
YOR057W	3
YAL020C	3
YCR004C	3
YNL311C	3
YPL028W	3
YLR225C	3
YGL231C	3
YGL086W	3
YGR146C	3
YNL071W	3
YLR455W	3
YGL139W	3
YEL030W	3
YPR016C	3
YOR005C	3
YER174C	3
YLR348C	3
YMR226C	3
YNL005C	3
YLL039C	3
YCR026C	3
YGR198W	3
YER106W	3
YBR016W	3
YNL217W	3
YJL002C	3
YJL087C	3
YGR142W	3
YLR065C	3
YDL131W	3
YGR161C	3
YOR256C	3
YIL154C	3
YMR001C	3
YML118W	3
YKL011C	3
YDL164C	3
YFR015C	3
YDR026C	3
YCR059C	3
YER016W	3
YMR111C	3
YCL025C	3
YKL045W	3
YPR138C	3
YNL270C	3
YOR054C	3
YKR018C	3
YMR129W	3
YOR099W	3
YGL018C	3
YHR076W	3
YOR180C	3
YBR035C	3
YNL104C	3
YDL113C	3
YBR149W	3
YBR148W	3
YJR132W	3
YDL182W	3
YCL036W	3
YIL153W	3
YGL164C	3
YOR381W	3
YNL097C	3
YCR030C	3
YDR035W	3
YLR113W	3
YIL075C	3
YIL050W	3
YNR075W	3
YNL066W	3
YKR013W	3
YDR201W	3
YPL222W	3
YJR065C	3
YNL044W	3
YOR202W	3
YHR084W	3
YNL216W	3
YLR428C	3
YNR073C	3
YER081W	3
YFR010W	3
YOR179C	3
YHR093W	3
YHR150W	3
YIL143C	3
YML075C	3
YHL020C	3
YOR344C	3
YPL207W	3
YJL146W	3
YER021W	3
YOR175C	3
YOR259C	3
YKR080W	3
YJR059W	3
YOR161W-B	3
YDR103W	3
YDL118W	3
YOL073C	3
YMR198W	3
YLR224W	3
YDR536W	3
YDR533C	3
YJL174W	3
YFL044C	3
YMR214W	3
YDL247W	3
YOL057W	3
YHR079C	3
YKR017C	3
YPL125W	3
YJL176C	3
YAL019W-A	3
YDR099W	3
YBR242W	3
YBR038W	3
YLR353W	3
YER188W	3
YER128W	3
YAL034C	3
YJR021C	3
YLR238W	3
YFL003C	3
YNL196C	3
YPR034W	3
YDR172W	3
YDL191W	3
YLR335W	3
YER152C	3
YBR017C	3
YKL114C	3
YIL101C	3
YDR212W	3
YDR530C	3
YDR532C	3
YOR207C	3
YIL146C	3
YGR040W	3
YJR019C	3
YJR122W	3
YDL143W	3
YOL078W	3
YLR102C	3
YHR194W	3
YEL018W	3
YJL089W	3
YML029W	3
YDR208W	3
YIL119C	3
YDR311W	3
YER030W	3
YAR071W	3
YML071C	3
YMR166C	3
YER053C	3
YLR085C	3
YDR400W	3
YIL162W	3
YDR393W	3
YBR283C	3
YNL201C	3
YNL072W	3
YDR222W	3
YPL169C	3
YKR089C	3
YDL017W	3
YEL065W	3
YKR037C	3
YOR249C	3
YBR127C	3
YJR036C	3
YCR094W	3
YMR069W	3
YJR098C	3
YOR303W	3
YBR166C	3
YJL208C	3
YNL048W	3
YDL105W	3
YPL030W	3
YLR091W	3
YBL094C	3
YDR055W	3
YMR093W	3
YHR052W	3
YKL005C	3
YNL239W	3
YPL274W	3
YKL008C	3
YGR197C	3
YEL031W	3
YNL132W	3
YLR237W	3
YEL050C	3
YLR292C	3
YDL029W	3
YLR205C	3
YPR125W	3
YKL043W	3
YDR538W	3
YIL172C	3
YPR024W	3
YKL015W	3
YNL218W	3
YBR284W	3
YDR147W	3
YEL056W	3
YGR081C	3
YNR038W	3
YIL163C	3
YBR135W	3
YIR004W	3
YIL123W	3
YGR286C	3
YJL154C	3
YHR146W	3
YMR234W	3
YHR185C	3
YJL111W	3
YOR190W	3
YGL104C	3
YMR259C	3
YOR336W	3
YHR090C	3
YDL060W	3
YIR034C	3
YKR042W	3
YNL277W	3
YDL167C	3
YJR105W	3
YNL325C	3
YKL193C	3
YNL295W	3
YML042W	3
YNL328C	3
YNL140C	3
YMR192W	3
YKL138C-A	3
YCL057W	3
YKR010C	3
YNL133C	3
YGL177W	3
YMR036C	3
YPL168W	3
YOR378W	3
YLR103C	3
YLL022C	3
YOR083W	3
YDL038C	3
YGL027C	3
YOR144C	3
YKL197C	3
YPR086W	3
YLR307W	3
YLR466W	3
YNL037C	3
YGL130W	3
YGR005C	3
YDR297W	3
YML047C	3
YBL050W	3
YBR225W	3
YER103W	3
YOR077W	3
YJR001W	3
YPR111W	3
YMR163C	3
YPL254W	3
YMR154C	3
YNL296W	3
YLR326W	3
YLR183C	3
YCR063W	3
YIL130W	3
YJR160C	3
YJR024C	3
YDR116C	3
YOR334W	3
YGL234W	3
YDR088C	3
YNL322C	3
YMR009W	3
YOL017W	3
YKL116C	3
YGL244W	3
YJL137C	3
YIR021W	3
YDR042C	3
YHR073W	3
YIL063C	3
YNL187W	3
YML038C	3
YKL093W	3
YEL037C	3
YOR132W	3
YGL053W	3
YIL084C	3
YPL146C	3
YGL126W	3
YIL067C	3
YPL244C	3
YKL025C	3
YNR059W	3
YGR258C	3
YDL091C	3
YDR335W	3
YFR044C	3
YMR223W	3
YGR202C	3
YDR265W	3
YBR247C	3
YIL071C	3
YER102W	3
YDL199C	3
YGR204W	3
YDR194C	3
YPL087W	3
YLR053C	3
YMR020W	3
YBR126C	3
YLR142W	3
YJL048C	3
YBR147W	3
YDR514C	3
YDL180W	3
YMR257C	3
YGR239C	3
YGR207C	3
YGR071C	3
YGL179C	3
YHR072W	3
YEL016C	3
YJR052W	3
YLR180W	3
YLR033W	3
YJR075W	3
YPL214C	3
YFR038W	3
YML027W	3
YMR196W	3
YHR113W	3
YEL071W	3
YLR203C	3
YKL195W	3
YLR152C	3
[truncated: 3,040 more rows]
