# Supplementary material for: Multi-targeted priming for genome-wide gene expression assays
Source: BMC Genomics. 2010 Aug 17;11:477. doi: 10.1186/1471-2164-11-477 (PMC3091673; doi:10.1186/1471-2164-11-477)
Supplement: Additional File 2 — Microarray profiling results comparing S. cerevisiae grown in nitrogen rich (SC) or poor (MM) conditions using oligo(dT) and multi-targeted primers (MTPs) for reverse transcription. Table of microarray profiling results comparing S. cerevisiae grown in nitrogen rich (SC) or poor (MM) conditions using oligo(dT) and multi-targeted primers (MTPs) for reverse transcription. For each priming method for each gene, relative gene expression levels in SC and MM, the additions and subtractions for those levels to demarcate 95% credible intervals, and the p-value for the direction of difference observed are reported. [file 1471-2164-11-477-S2.XLS]

## Sheet: data
Supplementary Table S2 Overview of the microarray profiling results comparing use of oligo(dT) and multi-targeted primers (MTPs) for reverse transcription. Saccharomyces cerevisiae were grown in nitrog rich (SC) or poor (MM) conditions.
Gene ID	MM MTP	SC MTP	(+)975% MM MTP	(-)975% MM MTP	(+)975% SC MTP	(-)975% SC MTP	p-value MTP	MM oligo	SC oligo	(+)975% MM oligo	(-)975% MM oligo	(+)975% SC oligo	(-)975% SC oligo	p-value oligo(dT)	Number of MTP priming sites
YAL001C	1.19046	1	0.14675	0.1664	0.16605	0.14679	0.0784								6
YAL002W	1.09815	1	0.18816	0.19614	0.19566	0.18845	0.2497								4
YAL003W	1	1.14543	0.07823	0.07921	0.07917	0.07822	0.0283	1	1.16964	0.11217	0.11988	0.11986	0.11219	0.046
YAL004W	1.13049	1	0.27513	0.28956	0.28956	0.27513	0.2927								1
YAL005C	1.08913	1	0.17421	0.17562	0.1751	0.17425	0.2457	1	1.04789	0.22254	0.20937	0.20935	0.22272	0.3795	2
YAL007C	1.34331	1	0.15958	0.17473	0.17469	0.15977	0.0261	1.35548	1	0.10947	0.11821	0.11814	0.10949	0.009
YAL008W	1.35611	1	0.0496	0.05057	0.05052	0.04974	0.0014
YAL009W	1	1.19174	0.05555	0.05398	0.05387	0.0556	0.0091	1	1.1813	0.15273	0.14685	0.14685	0.15312	0.0749	1
YAL010C	1	1.21279	0.12788	0.12784	0.12783	0.12815	0.0378	1	1.20252	0.31058	0.27476	0.27467	0.31096	0.1594	3
YAL011W	1	1.25237	0.11159	0.10842	0.10839	0.11165	0.0185								5
YAL012W	1	1.11282	0.07926	0.07543	0.07531	0.07927	0.0473	1	1.07008	0.17649	0.16761	0.16739	0.17702	0.2833	2
YAL013W	1	1.98378	0.33814	0.24637	0.24613	0.33824	0.0098	1	2.13868	0.21902	0.19321	0.19279	0.21942	0.0014	4
YAL014C	1	1.15307	0.10446	0.09516	0.09507	0.10467	0.048	1	1.1294	0.10594	0.10184	0.10146	0.10603	0.0691	1
YAL015C	1	1.11978	0.17744	0.17462	0.17417	0.17788	0.1821	1	1.22286	0.11021	0.10545	0.10529	0.11046	0.024	1
YAL016W	1.32822	1	0.06161	0.06687	0.06685	0.06162	0.0028	1.16584	1	0.15856	0.15816	0.15775	0.15868	0.0967	1
YAL017W	1	1.04107	0.14413	0.13968	0.1395	0.14423	0.3302	1.00037	1	0.09912	0.1012	0.10122	0.09951	0.4978	6
YAL018C	1.24782	1	0.13247	0.13836	0.13826	0.13283	0.031
YAL019W	1.00114	1	0.10002	0.09779	0.09725	0.10005	0.4913	1.0962	1	0.22623	0.23134	0.23053	0.22667	0.2945	7
YAL020C	1	1.4013	0.06588	0.06202	0.06197	0.06603	0.0031								3
YAL021C	1.14305	1	0.13275	0.13121	0.13084	0.13293	0.0851								19
YAL022C	1	1.25744	0.11981	0.11755	0.1174	0.11998	0.0209	1	1.28888	0.30578	0.27399	0.27321	0.30594	0.1306	5
YAL023C	1	1.01679	0.18882	0.19321	0.1928	0.18952	0.4495	1.07837	1	0.2813	0.28686	0.28686	0.28145	0.3663	8
YAL024C	1.09358	1	0.20934	0.21463	0.2146	0.2095	0.2903								6
YAL025C	1	2.1549	0.14646	0.12534	0.12518	0.14685	0.0006	1	2.33059	0.22961	0.18743	0.18752	0.22969	0.0012	1
YAL026C	1.15861	1	0.13858	0.14093	0.14005	0.13882	0.0809								4
YAL027W	1.701	1	0.12011	0.12365	0.12367	0.12048	0.0009								2
YAL028W	1.12571	1	0.13831	0.13584	0.13577	0.13832	0.1173								4
YAL029C	1	1.68942	0.12428	0.1142	0.1142	0.12447	0.0022	1	1.47426	0.13899	0.12856	0.12856	0.13901	0.0072	7
YAL030W	1.12566	1	0.14627	0.15232	0.15218	0.14647	0.131	1.12208	1	0.11347	0.12475	0.12405	0.11347	0.0934
YAL031C	1	1.59715	0.17631	0.16309	0.16302	0.17695	0.0051	1	1.69738	0.32116	0.27339	0.27337	0.32153	0.0193	9
YAL032C	1.00736	1	0.05971	0.06249	0.06249	0.05993	0.4173	1.04652	1	0.1171	0.11864	0.11855	0.11715	0.2613	5
YAL033W	1.47464	1	0.11944	0.13823	0.13781	0.11946	0.0106	1.84268	1	0.21002	0.25296	0.25266	0.21043	0.0038	1
YAL034C	1.69683	1	0.09162	0.1001	0.10007	0.09167	0.0013	1.85342	1	0.19286	0.22453	0.22378	0.19289	0.0039	3
YAL034W-A	1.48575	1	0.11995	0.13889	0.13874	0.12026	0.0065	1.49525	1	0.28849	0.33504	0.33491	0.28849	0.0477	3
YAL035C-A	1.17475	1	0.16639	0.18229	0.18093	0.16654	0.1142
YAL035W	1	1.0018	0.17141	0.16508	0.1643	0.17212	0.4934								6
YAL036C	1	1.57899	0.09968	0.09246	0.09231	0.09994	0.0014	1	1.82666	0.15229	0.12944	0.12941	0.15235	0.0017	2
YAL037W	1.23396	1	0.12429	0.13051	0.13034	0.12499	0.0311								1
YAL038W	1	1.38186	0.14227	0.13082	0.1307	0.14227	0.0127	1	1.60941	0.0994	0.08895	0.08896	0.10092	0.0016	6
YAL039C	1.30266	1	0.08939	0.09605	0.09605	0.08941	0.0102	1.30362	1	0.17225	0.19058	0.1903	0.17228	0.044	1
YAL040C	1.18214	1	0.08215	0.08136	0.08135	0.08216	0.019	1.29474	1	0.18861	0.19974	0.1996	0.18861	0.0521	5
YAL041W	1	1.44509	0.10006	0.09316	0.09296	0.1001	0.0043	1	1.29555	0.25274	0.24526	0.24501	0.25317	0.0932	8
YAL042W	1	1.77833	0.10438	0.08989	0.08977	0.10456	0.0006	1	1.80262	0.23004	0.18433	0.18389	0.2302	0.0039	2
YAL043C	1	1.17219	0.04333	0.04091	0.04085	0.04343	0.0064	1	1.40341	0.29473	0.27096	0.27079	0.29619	0.064	5
YAL043C-A	1	1.63434	0.1873	0.16645	0.16629	0.18753	0.0057	1	1.74713	0.37108	0.2952	0.29517	0.37168	0.0243
YAL044C	1	2.72806	0.38932	0.27569	0.27506	0.38938	0.001	1	2.38826	0.33784	0.2484	0.24813	0.33801	0.002	2
YAL045C	1	1.10107	0.08409	0.08846	0.08837	0.08413	0.0708	1	1.10481	0.32365	0.31429	0.31413	0.32521	0.3167	1
YAL046C	1	1.15964	0.18756	0.18682	0.18678	0.18778	0.0931	1.03924	1	0.20346	0.21511	0.21479	0.20373	0.4003
YAL047C	1.1551	1	0.16832	0.17319	0.17297	0.16858	0.1225								3
YAL048C	1	1.38149	0.26189	0.24043	0.24043	0.26189	0.0573								6
YAL049C	1.89288	1	0.05855	0.06347	0.06341	0.05864	0								2
YAL051W	1	1.19612	0.17733	0.16029	0.16015	0.1774	0.087	1	1.02771	0.2593	0.26063	0.26027	0.25934	0.4317	5
YAL053W	2.39531	1	0.34153	0.46574	0.46552	0.34192	0.0052	3.22836	1	0.52551	0.85904	0.85873	0.52661	0.0069	5
YAL054C	6.21312	1	0.22587	0.34937	0.34821	0.22659	0	5.64358	1	0.32064	0.5317	0.53123	0.32064	0.0001	6
YAL055W	1.58429	1	0.16785	0.18099	0.18099	0.16841	0.0065	1.6325	1	0.12925	0.14796	0.14786	0.12942	0.0027	1
YAL056W	1	1.03573	0.19282	0.18909	0.18911	0.19292	0.4047	1	1.09351	0.14282	0.14128	0.14128	0.14371	0.1821	5
YAL058C-A	1.25629	1	0.04602	0.04994	0.04973	0.04646	0.0029
YAL059W	1	1.58315	0.17158	0.14959	0.14961	0.17176	0.0061
YAL060W	1.01958	1	0.16892	0.17406	0.1738	0.16971	0.3934	1.06003	1	0.15648	0.14953	0.14953	0.15652	0.2748	2
YAL061W	2.4804	1	0.07997	0.10359	0.10325	0.08012	0.0009	2.94375	1	0.20056	0.26742	0.26729	0.20078	0.0004	1
YAL062W	2.48594	1	0.25843	0.35009	0.34963	0.25876	0.0018	3.21562	1	0.35844	0.53047	0.52934	0.35908	0.0014	1
YAL063C	1	1.03789	0.23036	0.22868	0.22868	0.23042	0.4147	1	1.20827	0.27924	0.26254	0.26246	0.27959	0.1465	7
YAL065C	1.7199	1	0.08414	0.09104	0.09098	0.08472	0.0015
YAL065C-A	1.10775	1	0.15298	0.16536	0.16459	0.15318	0.1769
YAL066W	1.52551	1	0.28008	0.35167	0.35163	0.28109	0.0487								1
YAL067C	1.29062	1	0.24672	0.28194	0.28116	0.24697	0.1101								1
YAL068C	1.13294	1	0.11271	0.11412	0.11403	0.11284	0.0783	1.19342	1	0.10844	0.10844	0.10817	0.10848	0.0319
YAL069W	1.39458	1	0.12507	0.1413	0.14114	0.12505	0.0117								1
YAR002AC	1.37418	1	0.23429	0.26751	0.26651	0.23459	0.0626
YAR002W	1	1.35094	0.18255	0.17619	0.17617	0.18263	0.028	1	1.29539	0.22317	0.20526	0.20526	0.22348	0.066	3
YAR003W	1.12575	1	0.04415	0.04094	0.0409	0.04444	0.0092	1.12525	1	0.11429	0.11861	0.11852	0.11431	0.0863
YAR007C	1.21337	1	0.03347	0.03263	0.03246	0.03361	0.0019	1.27514	1	0.22839	0.24341	0.24315	0.22896	0.0951	4
YAR008W	1.40356	1	0.05919	0.05877	0.05874	0.05926	0.0009	1.52629	1	0.10859	0.11302	0.11288	0.10876	0.0035	1
YAR009C	1.01565	1	0.29901	0.31533	0.31518	0.29931	0.4703
YAR010C	1	1.79921	0.09161	0.07924	0.0792	0.09176	0.0003	1	4.24841	0.41944	0.27607	0.27491	0.41959	0.0002
YAR014C	1	1.31496	0.10033	0.09996	0.09979	0.10047	0.0082	1	1.29093	0.45504	0.39615	0.39525	0.45611	0.2181	4
YAR015W	1	2.00237	0.09746	0.08833	0.08796	0.09784	0.0004	1	2.21515	0.2007	0.15661	0.15657	0.20145	0.0015	1
YAR019C	1.15043	1	0.13805	0.14399	0.14352	0.13804	0.0955	1.4071	1	0.26066	0.28363	0.28349	0.26073	0.0608	7
YAR020C	1	1.1149	0.13509	0.12875	0.12863	0.13514	0.1197	1.0932	1	0.16411	0.1717	0.1717	0.16456	0.2249
YAR023C	1.40621	1	0.10201	0.11694	0.11694	0.10208	0.0065	1.72953	1	0.15386	0.17683	0.17584	0.15417	0.0021
YAR027W	1.26363	1	0.07871	0.0794	0.07938	0.07891	0.0081								1
YAR028W	1	2.03849	0.16241	0.1396	0.13957	0.16338	0.0008	1	1.95855	0.17906	0.15571	0.15568	0.17912	0.0013	2
YAR029W	1	1.14062	0.24301	0.22519	0.22508	0.24392	0.2371
YAR030C	1	1.23653	0.17799	0.17113	0.17112	0.17808	0.0622	1	1.37422	0.13321	0.12462	0.12444	0.1336	0.0108
YAR031W	1.07869	1	0.09085	0.09187	0.09174	0.09089	0.1197								4
YAR033W	1	1.00075	0.12311	0.12535	0.12495	0.12321	0.4968	1	1.13191	0.14173	0.14041	0.14026	0.14179	0.1036	1
YAR035W	1	1.0332	0.11724	0.11423	0.11416	0.11743	0.3229								6
YAR037W	1	1.32736	0.10274	0.09469	0.09456	0.10275	0.0087
YAR040C	1	1.09744	0.26263	0.25562	0.25559	0.26386	0.2714
YAR042W	1	1.29385	0.10182	0.09708	0.09692	0.10195	0.0104								9
YAR043C	1.0124	1	0.07961	0.08384	0.08354	0.07975	0.3895
YAR044W	1	1.19989	0.15388	0.15455	0.15449	0.15479	0.06
YAR047C	1.54515	1	0.27082	0.31563	0.31528	0.27075	0.0367	2.41418	1	0.23155	0.31713	0.31669	0.23175	0.0026
YAR050W	1.18431	1	0.1	0.10269	0.10261	0.10009	0.0316	1.52694	1	0.0861	0.09432	0.09377	0.0862	0.002	8
YAR052C	1.37555	1	0.09996	0.10859	0.10856	0.10014	0.0057	1.37733	1	0.33081	0.38949	0.38934	0.33069	0.1165
YAR053W	1.47758	1	0.14541	0.1656	0.16507	0.14541	0.0088	1.66289	1	0.09416	0.1146	0.11459	0.0943	0.0047	1
YAR060C	1.06967	1	0.11248	0.10754	0.10749	0.11281	0.1729	1.02934	1	0.23395	0.24265	0.24246	0.23419	0.4082
YAR061W	1.22288	1	0.1606	0.16331	0.16323	0.1611	0.0587
YAR062W	1	1.03694	0.12095	0.12254	0.1225	0.12182	0.3225	1	1.36684	0.42404	0.36256	0.36253	0.42455	0.1436
YAR064W	1.26712	1	0.19994	0.20786	0.20781	0.20013	0.0679
YAR066W	1	1.30019	0.11559	0.10555	0.10534	0.11596	0.0139								1
YAR068W	1.19114	1	0.28677	0.31638	0.31605	0.28677	0.1816	1.22696	1	0.06556	0.06866	0.06852	0.06565	0.0078	1
YAR069C	1.12356	1	0.23327	0.26627	0.26606	0.23507	0.2065
YAR073W	1.00994	1	0.20501	0.2151	0.21448	0.20515	0.4569	1	1.00704	0.17896	0.18463	0.18455	0.1791	0.4755
YAR074C	1.51148	1	0.34594	0.40196	0.40181	0.3461	0.0901
YAR075W	1.21019	1	0.20571	0.23372	0.23357	0.20583	0.0901								1
YBL001C	1.44653	1	0.15948	0.19587	0.19555	0.15983	0.0185	1.75512	1	0.32003	0.4032	0.40272	0.32075	0.0299
YBL002W	1.56024	1	0.04859	0.04865	0.04861	0.04878	0.0003	1.75862	1	0.1481	0.17944	0.17889	0.14817	0.0036	2
YBL003C	1.56258	1	0.07743	0.08626	0.08606	0.07744	0.0008	1.78773	1	0.19455	0.21674	0.21652	0.19458	0.0056	1
YBL004W	1	1.10655	0.14607	0.14165	0.1416	0.14647	0.154	1	1.31409	0.3193	0.28223	0.28169	0.31968	0.1006	11
YBL005W	1.02753	1	0.09646	0.10106	0.10094	0.09713	0.3232								7
YBL005W-A	1	1.94192	0.12731	0.10868	0.10849	0.1279	0.0007	1	5.20825	0.29735	0.19333	0.19328	0.29815	0.0001
YBL005W-B	1	1.03996	0.22708	0.22024	0.22024	0.22719	0.4098	1	1.02016	0.38224	0.36668	0.36668	0.38282	0.4759
YBL006C	1	1.86792	0.11267	0.10182	0.10163	0.11267	0.0003	1	1.68879	0.26796	0.21897	0.21894	0.26809	0.013	2
YBL007C	1.05956	1	0.1607	0.16752	0.16726	0.16083	0.2971								10
YBL008W	1	1.32735	0.12532	0.11521	0.11508	0.12553	0.0123								6
YBL009W	1.25932	1	0.26137	0.28042	0.28038	0.26228	0.1094	1.20137	1	0.28187	0.2951	0.29497	0.28191	0.1737	10
YBL010C	1.20403	1	0.07584	0.06821	0.06758	0.07613	0.0135	1.16735	1	0.10811	0.11186	0.11188	0.10828	0.0442	1
YBL011W	1	1.10878	0.12353	0.12133	0.12116	0.12418	0.0825	1	1.07609	0.09952	0.09438	0.0941	0.09984	0.1364	5
YBL012C	1.11422	1	0.14386	0.15205	0.15191	0.14387	0.1575
YBL014C	1	1.16843	0.19007	0.175	0.17478	0.19029	0.1258	1	1.13424	0.21453	0.20906	0.20853	0.215	0.2094	4
YBL015W	1.77232	1	0.14192	0.17067	0.17043	0.1421	0.0057	1.96441	1	0.21148	0.27266	0.27269	0.21159	0.0038	3
YBL016W	1	2.09005	0.1046	0.09124	0.09095	0.10501	0.0003	1	2.11699	0.12735	0.11194	0.11153	0.12746	0.0005	2
YBL017C	1	1.27635	0.18513	0.17006	0.17006	0.18526	0.0498	1	1.27197	0.28025	0.2481	0.24788	0.28029	0.1255	5
YBL018C	1.09663	1	0.06409	0.06254	0.06247	0.06411	0.0418	1.21636	1	0.15615	0.17072	0.1705	0.15634	0.0656
YBL019W	1.18262	1	0.07015	0.07021	0.07011	0.07017	0.0154	1.22933	1	0.14164	0.14804	0.1477	0.14162	0.0426	2
YBL020W	1.29637	1	0.19025	0.20269	0.20182	0.19085	0.0553	1.29287	1	0.27934	0.30984	0.30932	0.27993	0.1361	1
YBL021C	1.00326	1	0.09526	0.09058	0.09037	0.0955	0.4766	1.11723	1	0.13796	0.14444	0.14428	0.13822	0.1381	1
YBL022C	1	1.23397	0.20523	0.1865	0.18653	0.20569	0.083	1	1.32245	0.20675	0.19424	0.19396	0.20678	0.0472	7
YBL023C	1.47798	1	0.1532	0.16836	0.16806	0.15337	0.0099	1.77339	1	0.12579	0.14385	0.14374	0.12593	0.002	2
YBL024W	1	1.47539	0.09908	0.08059	0.08049	0.09958	0.0064	1	1.65734	0.15944	0.14635	0.14633	0.15952	0.0036	7
YBL025W	1.06813	1	0.16307	0.15627	0.15616	0.16313	0.1988	1.14174	1	0.12304	0.12164	0.12134	0.12318	0.08	1
YBL026W	2.01895	1	0.31781	0.42212	0.4211	0.31828	0.016	2.40606	1	0.28271	0.38817	0.38783	0.28295	0.0026
YBL027W	1	1.22355	0.17334	0.16928	0.16883	0.174	0.0552	1	1.12533	0.21025	0.20783	0.20704	0.21025	0.219	2
YBL028C	1	1.07715	0.22089	0.21211	0.21209	0.22092	0.2563	1.0247	1	0.19611	0.19894	0.19876	0.19681	0.4301	1
YBL029W	1.73533	1	0.33417	0.43328	0.43193	0.33426	0.0356	1.62423	1	0.2126	0.23521	0.23489	0.21268	0.0106	1
YBL030C	2.40367	1	0.09312	0.10155	0.10151	0.09321	0	2.22439	1	0.2113	0.27288	0.27132	0.21121	0.0023
YBL031W	1.40946	1	0.21859	0.27537	0.27439	0.21906	0.0415	1.78346	1	0.16095	0.18128	0.18122	0.16129	0.0056	4
YBL032W	1	1.02223	0.05809	0.06308	0.06302	0.0581	0.2609	1	1.0644	0.17389	0.16374	0.16366	0.17391	0.2981	3
YBL033C	1	1.79381	0.06496	0.06109	0.06098	0.0656	0.0002	1	1.80067	0.26189	0.21888	0.21859	0.26268	0.0071	5
YBL034C	1.07727	1	0.14321	0.13961	0.13946	0.14335	0.2216	1.21707	1	0.14937	0.15976	0.15927	0.14964	0.046	8
YBL035C	1.33624	1	0.09249	0.09696	0.09666	0.09266	0.0065	1.61008	1	0.15795	0.17499	0.17469	0.15847	0.0041	5
YBL036C	1	1.28424	0.03841	0.04054	0.04043	0.03849	0.0011								3
YBL037W	1.19673	1	0.10075	0.09972	0.09934	0.10081	0.0255								5
YBL038W	1.18106	1	0.0196	0.0194	0.01937	0.01965	0.0003	1.27998	1	0.14361	0.15498	0.15401	0.14361	0.0312	1
YBL039C	1	2.0056	0.09921	0.09018	0.08986	0.09924	0.0002	1	2.47782	0.32323	0.23742	0.23746	0.32334	0.0016	3
YBL040C	1.1329	1	0.11558	0.11355	0.11351	0.1159	0.0696	1.33666	1	0.14475	0.16156	0.16095	0.1452	0.0227
YBL041W	1.03275	1	0.17533	0.17756	0.17737	0.17543	0.395	1.05583	1	0.18637	0.19078	0.19076	0.18669	0.3436	1
YBL042C	1	1.00259	0.07881	0.07776	0.07771	0.07892	0.4755	1	1.05273	0.15236	0.14334	0.14228	0.15271	0.2941	1
YBL043W	2.89038	1	0.19945	0.29451	0.29442	0.19974	0.0018	3.60205	1	0.17284	0.22841	0.22836	0.17289	0	1
YBL045C	1.29618	1	0.16623	0.18144	0.18129	0.16671	0.0421	1.42369	1	0.2569	0.28774	0.28745	0.25721	0.0535	7
YBL046W	1	1.009	0.13312	0.1179	0.11787	0.13325	0.4137	1	1.02834	0.09348	0.09079	0.09071	0.09363	0.3016	1
YBL047C	1.18806	1	0.11759	0.12361	0.12346	0.11761	0.0455								12
YBL048W	1.12544	1	0.15301	0.15972	0.15957	0.15322	0.1419	1.13835	1	0.2289	0.23061	0.22999	0.23038	0.2236
YBL050W	1.56018	1	0.03602	0.03338	0.03338	0.03605	0	1.59468	1	0.1406	0.1561	0.15588	0.14089	0.0047	3
YBL051C	1	1.27123	0.10051	0.09624	0.09622	0.10075	0.0127								8
YBL052C	1.06196	1	0.03553	0.03608	0.03592	0.03573	0.0326	1.06836	1	0.07178	0.07375	0.0734	0.07235	0.0971	5
YBL053W	1.21951	1	0.2804	0.30656	0.30643	0.28052	0.1578
YBL054W	1	1.089	0.16688	0.15989	0.15988	0.16698	0.2311	1.01976	1	0.20523	0.21551	0.2152	0.20562	0.4485	4
YBL055C	1	1.08619	0.13938	0.1367	0.13659	0.1399	0.1652	1	1.01656	0.14041	0.13667	0.13654	0.14045	0.4232	2
YBL056W	1	1.10853	0.16713	0.16395	0.1638	0.16722	0.1904	1	1.19955	0.17334	0.1723	0.17221	0.17383	0.0871	1
YBL057C	1	1.04872	0.20193	0.20564	0.20569	0.20218	0.3754	1	1.0038	0.1969	0.1958	0.1958	0.19724	0.4892
YBL058W	1	1.21311	0.21781	0.20041	0.20003	0.21787	0.083	1	1.19756	0.0838	0.08569	0.08543	0.08388	0.0172	1
YBL059W	1.85301	1	0.14966	0.18629	0.18564	0.1504	0.0051	2.20498	1	0.19406	0.23729	0.2367	0.19416	0.0015	1
YBL060W	1.06011	1	0.19575	0.2082	0.20698	0.19598	0.2727	1.12435	1	0.18657	0.18894	0.18882	0.18673	0.1929	6
YBL061C	1	1.59285	0.13675	0.12592	0.1256	0.13693	0.0033	1	1.52767	0.19017	0.16893	0.16898	0.19051	0.0106	7
YBL062W	1	1.0988	0.21094	0.20614	0.20585	0.211	0.1976								1
YBL063W	1.03773	1	0.0889	0.0923	0.09228	0.08896	0.2511	1.16641	1	0.19313	0.20096	0.20083	0.19359	0.1437	7
YBL064C	2.11973	1	0.15698	0.18899	0.18878	0.15715	0.0006								1
YBL065W	1.18501	1	0.17797	0.18122	0.18112	0.17807	0.1059
YBL066C	1.05056	1	0.16097	0.16179	0.16121	0.16099	0.3289								11
YBL067C	1.07004	1	0.08722	0.07899	0.0789	0.08736	0.1173	1.07231	1	0.25298	0.27649	0.27544	0.25344	0.3226	3
YBL068W	1	1.2672	0.09822	0.08966	0.0896	0.09832	0.0138	1	1.37777	0.19581	0.17139	0.1713	0.1959	0.0279	2
YBL070C	1.40628	1	0.12655	0.13089	0.1307	0.12668	0.0081	1.63802	1	0.17354	0.19067	0.19059	0.17374	0.0056	1
YBL071C	1.01888	1	0.13132	0.13517	0.13482	0.1321	0.4115
YBL072C	1	1.29517	0.21178	0.20007	0.20003	0.21198	0.0553	1	1.39826	0.25953	0.23657	0.23625	0.26013	0.0485	2
YBL073W	1.12409	1	0.25174	0.26796	0.26796	0.25242	0.2203
YBL074C	1	1.34719	0.30437	0.26199	0.26129	0.30473	0.0735								2
YBL075C	6.66175	1	0.31858	0.68823	0.6862	0.31892	0.0003	7.06987	1	0.40783	0.76021	0.75948	0.40816	0	1
YBL076C	1	2.22157	0.32362	0.25678	0.25678	0.32376	0.0026	1	2.99539	0.52727	0.34477	0.34473	0.52865	0.0022	7
YBL077W	1	1.38744	0.17796	0.17316	0.17311	0.17849	0.0203	1	1.31046	0.36487	0.32622	0.32608	0.36487	0.1717	1
YBL078C	3.55164	1	0.24823	0.39923	0.39695	0.24828	0.0016	3.40424	1	0.28419	0.42347	0.42297	0.28419	0.0007
YBL079W	1.25196	1	0.27832	0.31197	0.31192	0.27837	0.1328								10
YBL080C	1.03691	1	0.09638	0.09518	0.09498	0.09656	0.2677	1	1.18673	0.28751	0.26808	0.26802	0.28755	0.1772	2
YBL081W	1	1.35928	0.31605	0.28351	0.28329	0.31612	0.1014	1	1.33774	0.48623	0.40217	0.4019	0.48635	0.2138	8
YBL082C	1	1.05772	0.17439	0.16055	0.16034	0.17457	0.3091	1	1.16446	0.20015	0.18435	0.18381	0.20052	0.1365	1
YBL083C	1.1087	1	0.09786	0.10602	0.10599	0.09799	0.0833	1.08525	1	0.17008	0.17867	0.17811	0.17072	0.2343	1
YBL084C	1.2709	1	0.18219	0.19724	0.19702	0.18224	0.0612								5
YBL085W	1.04703	1	0.23507	0.24533	0.24408	0.23523	0.4061	1.06096	1	0.19382	0.19063	0.19061	0.19411	0.3334	14
YBL086C	1	1.15005	0.09774	0.09487	0.09481	0.09783	0.0434	1	1.14767	0.25942	0.24851	0.24845	0.25962	0.2382	7
YBL087C	1	1.24485	0.13071	0.12109	0.12054	0.13083	0.03
YBL088C	1.18079	1	0.13059	0.13473	0.13475	0.13071	0.0606	1.05555	1	0.15488	0.17012	0.1701	0.1555	0.2297	12
YBL089W	1.09875	1	0.11888	0.1226	0.12242	0.1192	0.1316								1
YBL090W	1.12004	1	0.04042	0.04278	0.04276	0.04054	0.0127	1.31951	1	0.15731	0.17375	0.17366	0.15731	0.031	1
YBL091C	1	1.07244	0.17728	0.16258	0.16232	0.17805	0.1764	1	1.06307	0.14337	0.14574	0.14555	0.14362	0.2557	2
YBL092W	1.22924	1	0.09421	0.09823	0.09784	0.09447	0.0181								2
YBL093C	1	1.01851	0.06166	0.05784	0.05777	0.06174	0.2921	1	1.02408	0.12311	0.12424	0.12406	0.12333	0.3735	4
YBL094C	1	1.14614	0.13922	0.13609	0.13595	0.13926	0.0888	1	1.21227	0.17335	0.17346	0.17335	0.17404	0.0755	3
YBL095W	1	1.57577	0.3179	0.25794	0.25746	0.31821	0.0332	1	1.45329	0.2738	0.24743	0.24741	0.27423	0.0423	2
YBL096C	1	1.29305	0.16836	0.1515	0.15086	0.16845	0.0342	1	1.32673	0.20284	0.17847	0.17767	0.20286	0.04
YBL097W	1.27818	1	0.13605	0.14286	0.14275	0.13665	0.0271	1.4829	1	0.14212	0.1579	0.15785	0.14227	0.0085	2
YBL098W	1	1.11744	0.09409	0.09603	0.09601	0.09422	0.063	1	1.10246	0.12627	0.1286	0.12858	0.12638	0.1421	2
YBL099W	1.80723	1	0.02964	0.03035	0.03032	0.02978	0								3
YBL100C	1.46269	1	0.22011	0.25777	0.25698	0.2206	0.0325
YBL101C	1.08629	1	0.14594	0.15511	0.15498	0.14644	0.2096	1.20212	1	0.24081	0.26947	0.26936	0.2409	0.1754	7
YBL101W-A	1	1.50066	0.12171	0.10223	0.10189	0.12278	0.0045	1	1.97215	0.51976	0.35555	0.35552	0.51993	0.0304
YBL101W-B	1	1.76584	0.16132	0.14438	0.14434	0.16136	0.0018	1	2.56731	0.078	0.0661	0.06608	0.0781	0
YBL102W	1	1.56034	0.10437	0.10486	0.10483	0.10514	0.0017	1	1.56531	0.03462	0.03224	0.03218	0.03493	0
YBL103C	1	2.57287	0.21382	0.15216	0.15216	0.2142	0.0004	1	2.73757	0.38202	0.30359	0.30356	0.38237	0.0014	4
YBL104C	1	1.31868	0.14737	0.13707	0.13695	0.14825	0.0208	1	1.26839	0.23026	0.20242	0.20233	0.23149	0.0796
YBL105C	1	1.32004	0.19506	0.17575	0.17567	0.19582	0.0358	1	1.30653	0.16735	0.15449	0.15437	0.16739	0.0303	12
YBL106C	1.04474	1	0.09794	0.09776	0.09763	0.09811	0.2349								9
YBL107C	1.00646	1	0.09371	0.09489	0.0947	0.09372	0.4548	1	1.05823	0.22171	0.2109	0.21061	0.22244	0.3037	1
YBL108W	1.07946	1	0.28811	0.30868	0.30832	0.28839	0.3439								2
YBL109W	1.15924	1	0.183	0.18286	0.18278	0.18309	0.1355
YBL111C	1	1.30844	0.07179	0.06618	0.06599	0.07193	0.0046	1	1.4879	0.31415	0.27646	0.27646	0.31446	0.0529	2
YBL112C	1	1.32369	0.14256	0.12772	0.1274	0.14266	0.0195	1	1.37251	0.31994	0.28669	0.28667	0.31997	0.096	1
YBL113C	1	1.16056	0.18521	0.17684	0.17652	0.18552	0.1315	1	1.02808	0.08128	0.07827	0.07777	0.08162	0.282	1
YBR001C	1.02433	1	0.16896	0.16695	0.16681	0.16956	0.4128	1	1.15262	0.20386	0.19844	0.19826	0.20421	0.165	4
YBR002C	1	1.49813	0.11113	0.10243	0.10187	0.11131	0.0022	1	1.76324	0.2024	0.17801	0.17795	0.20283	0.0047
YBR003W	1	1.26216	0.05163	0.04981	0.04945	0.05165	0.0031	1	1.40021	0.13856	0.12979	0.12934	0.1387	0.0104	3
YBR004C	1.08655	1	0.07312	0.0733	0.07329	0.07327	0.0674	1.06437	1	0.09407	0.0905	0.09053	0.09439	0.1523	2
YBR005W	1	1.11377	0.09335	0.09214	0.09215	0.09347	0.068	1	1.03897	0.16634	0.1637	0.16364	0.16671	0.3635
YBR006W	1.05541	1	0.07585	0.07341	0.07326	0.07618	0.1347								1
YBR007C	1	1.38055	0.12304	0.11669	0.11616	0.12311	0.0087								7
YBR008C	1.05543	1	0.18798	0.18434	0.18305	0.18821	0.3399
YBR009C	1.48748	1	0.23144	0.27529	0.27516	0.23178	0.0321	1.73286	1	0.29496	0.3614	0.35973	0.2949	0.0242
YBR010W	1.13902	1	0.1293	0.1308	0.13077	0.12933	0.0897	1.34949	1	0.18615	0.20826	0.20761	0.18644	0.0356
YBR011C	1	1.10035	0.0909	0.08707	0.08698	0.09129	0.0785	1	1.05837	0.08031	0.07692	0.07689	0.08048	0.1411	2
YBR012C	1	3.82467	0.27048	0.18345	0.18289	0.27064	0.0001	1	3.8978	0.24124	0.18416	0.18397	0.24124	0.0001
YBR012W-A	1	1.95747	0.24745	0.19099	0.19067	0.24779	0.006	1	5.05639	0.65991	0.40298	0.40292	0.66141	0.0002
YBR012W-B	1	2.57735	0.08409	0.07666	0.07662	0.08414	0.0003	1	4.70147	0.34121	0.2321	0.23204	0.34166	0
YBR013C	1.49035	1	0.10238	0.10706	0.10687	0.10238	0.0033	1.66941	1	0.25887	0.31559	0.31513	0.25938	0.0224
YBR014C	1.31928	1	0.06509	0.06592	0.06581	0.06514	0.0032	1.47612	1	0.14738	0.16222	0.1622	0.14743	0.0085
YBR015C	1	2.04802	0.24515	0.19862	0.19844	0.24549	0.0014	1	2.19772	0.33752	0.2636	0.26357	0.33777	0.0035	4
YBR016W	1	1.26195	0.04386	0.0411	0.04086	0.04391	0.0044	1	1.05119	0.11548	0.11468	0.11452	0.11554	0.2547	3
YBR017C	1	1.30802	0.18007	0.1704	0.17031	0.18011	0.0361	1	1.12256	0.19936	0.19991	0.19985	0.1997	0.214	3
YBR018C	1.09342	1	0.12533	0.12917	0.12875	0.12537	0.1538								2
YBR019C	1.00624	1	0.16251	0.16255	0.16247	0.16254	0.476								2
YBR020W	1.08144	1	0.21498	0.20891	0.20865	0.21502	0.2334	1.07534	1	0.2388	0.2428	0.2428	0.2398	0.3481	1
YBR021W	1.54663	1	0.2643	0.33766	0.33751	0.26507	0.04								4
YBR022W	1.19801	1	0.0457	0.04692	0.04655	0.04571	0.0047	1.3341	1	0.14957	0.15685	0.15668	0.14998	0.0212	1
YBR023C	1.25361	1	0.11649	0.12681	0.12669	0.11679	0.025								5
YBR024W	1.25975	1	0.13217	0.14087	0.14062	0.13232	0.03	1.36973	1	0.08809	0.08705	0.08683	0.08809	0.0045	1
YBR025C	1.71208	1	0.13237	0.15395	0.15369	0.1332	0.0028	1.56724	1	0.13395	0.15154	0.15121	0.13398	0.005
YBR026C	1.67243	1	0.10122	0.12811	0.12767	0.10167	0.0021	1.52834	1	0.11059	0.12652	0.12647	0.11082	0.005
YBR027C	1	1.04035	0.19494	0.19119	0.19106	0.19513	0.325	1	1.21848	0.12564	0.11812	0.1181	0.12571	0.0322	1
YBR028C	1	2.05577	0.21236	0.18335	0.18333	0.21243	0.0018	1	2.04185	0.33865	0.27198	0.27169	0.33892	0.0062
YBR029C	1.7818	1	0.19057	0.23293	0.23249	0.19066	0.0055	1.78442	1	0.28035	0.34725	0.34717	0.28079	0.0167	2
YBR030W	1	1.1318	0.06119	0.06235	0.06226	0.06126	0.0214								2
YBR031W	1	1.03673	0.10596	0.10249	0.10247	0.10609	0.2917	1	1.15911	0.19798	0.18515	0.18402	0.19811	0.1494	2
YBR032W	1.33739	1	0.07263	0.06946	0.06933	0.07306	0.0036								1
YBR033W	1.02396	1	0.12611	0.1222	0.12192	0.12623	0.3836	1	1.04611	0.28172	0.2556	0.25521	0.28211	0.398	5
YBR034C	1	1.35556	0.08681	0.07731	0.07714	0.08691	0.0047	1	1.45718	0.10732	0.09453	0.09436	0.1074	0.003	2
YBR035C	1	1.37105	0.16466	0.15231	0.15118	0.16494	0.0188	1	1.33231	0.20419	0.18514	0.18491	0.20437	0.0403	3
YBR036C	1.39543	1	0.13756	0.14911	0.14899	0.13767	0.0114	1.44563	1	0.24722	0.28592	0.2858	0.24763	0.0479	1
YBR037C	1.10247	1	0.13465	0.13603	0.13554	0.13473	0.1504
YBR038W	1.19504	1	0.12151	0.12656	0.12651	0.1215	0.0437	1.3515	1	0.20223	0.21115	0.21045	0.20223	0.0404	3
YBR039W	1.5876	1	0.24383	0.27697	0.27648	0.24409	0.0217	1.62666	1	0.22504	0.26054	0.25992	0.22523	0.0139	1
YBR040W	1.28924	1	0.14107	0.15178	0.15099	0.14133	0.0271								1
YBR041W	1.16873	1	0.26184	0.29159	0.29134	0.26196	0.2365								4
YBR042C	1.52683	1	0.12652	0.13847	0.13844	0.12651	0.005								3
YBR043C	1.01359	1	0.2929	0.28624	0.28583	0.29331	0.4713	1	1.04583	0.16087	0.15183	0.15157	0.16091	0.3314	1
YBR044C	1	1.53852	0.12061	0.11171	0.11152	0.12077	0.0037	1	1.48511	0.25414	0.22736	0.22718	0.25422	0.0276	2
YBR045C	1	2.1671	0.31242	0.24128	0.24126	0.31242	0.0023	1	2.38935	0.64172	0.43711	0.43657	0.64227	0.0194
YBR046C	1	1.00063	0.21614	0.21461	0.21424	0.21621	0.4986								1
YBR047W	1	1.05987	0.35827	0.31788	0.31772	0.35827	0.4231
YBR048W	1.08155	1	0.28184	0.28312	0.28223	0.28195	0.3397								2
YBR049C	1.29227	1	0.22066	0.2493	0.2493	0.22098	0.0856								4
YBR050C	5.91101	1	0.30566	0.49785	0.49684	0.3066	0	6.70481	1	0.30063	0.67059	0.66974	0.3021	0.0005	2
YBR051W	2.06391	1	0.20672	0.24924	0.24911	0.20674	0.0034								1
YBR052C	1.44293	1	0.22877	0.25937	0.25927	0.22902	0.0387	1.62446	1	0.26631	0.30468	0.30468	0.26633	0.0235	1
YBR053C	1.36001	1	0.0686	0.07458	0.0744	0.06878	0.0032								2
YBR054W	1.54659	1	0.08544	0.08977	0.08957	0.08549	0.0016	1.48196	1	0.1939	0.22725	0.22698	0.19415	0.0211	2
YBR055C	1.22632	1	0.17489	0.18625	0.18584	0.17522	0.0772	1.399	1	0.19471	0.21493	0.2149	0.19473	0.0301	7
YBR056W	1.52149	1	0.02931	0.02941	0.02933	0.02948	0.0003	1.67984	1	0.24525	0.32027	0.31865	0.24538	0.0217	4
YBR057C	1	1.02409	0.06457	0.07016	0.06993	0.06457	0.2673	1.01457	1	0.10843	0.10751	0.10742	0.10876	0.4125	3
YBR058C	1.20675	1	0.09533	0.0928	0.09281	0.0956	0.0203								2
YBR059C	1.19158	1	0.14923	0.14665	0.14656	0.14936	0.0662								8
YBR060C	1	1.39363	0.06138	0.05841	0.05835	0.06172	0.0012								5
YBR061C	1	1.18405	0.22366	0.21329	0.21307	0.22387	0.112	1	1.56451	0.23607	0.20548	0.20519	0.23665	0.0153	1
YBR062C	1.47298	1	0.05066	0.05418	0.05413	0.05072	0.0007	1.65207	1	0.13571	0.14677	0.1466	0.13581	0.0018	1
YBR063C	1	1.18152	0.05634	0.05458	0.05451	0.05636	0.0084	1	1.11442	0.20665	0.20552	0.20501	0.20691	0.1654	3
YBR064W	1	1.04074	0.0964	0.10088	0.10084	0.0965	0.2426
YBR065C	1	1.26734	0.10502	0.09912	0.09897	0.10507	0.0139	1	1.32901	0.32313	0.26985	0.2694	0.32374	0.0964	1
YBR066C	1	1.12405	0.05021	0.05207	0.05205	0.05026	0.0156	1	1.05492	0.15406	0.16289	0.16289	0.15498	0.2883	1
YBR067C	1.04736	1	0.03535	0.03673	0.03672	0.03535	0.054	1.08104	1	0.09469	0.10184	0.10173	0.09495	0.1342
YBR068C	1	3.79819	0.21029	0.15184	0.15179	0.21157	0	1	4.61325	0.47548	0.28621	0.28564	0.47542	0.0001
YBR069C	1	1.88338	0.22027	0.18256	0.18204	0.22063	0.0016	1	1.84656	0.2695	0.21604	0.21593	0.26961	0.0062	1
YBR070C	2.50648	1	0.29841	0.45468	0.45443	0.29875	0.0049
YBR071W	4.18538	1	0.24884	0.42647	0.42636	0.24899	0.0004	4.43687	1	0.34651	0.56627	0.56585	0.34678	0.0004	4
YBR072W	4.96033	1	0.28572	0.52291	0.52225	0.28611	0.0002	4.86056	1	0.31199	0.5123	0.50691	0.31194	0	4
YBR073W	1.19658	1	0.11161	0.1135	0.1134	0.11186	0.0311	1.29883	1	0.23844	0.27519	0.27405	0.23855	0.0958	6
YBR074W	1	1.2822	0.209	0.17259	0.17246	0.20913	0.0493	1	1.38666	0.31798	0.28826	0.28824	0.31817	0.0891	3
YBR075W	1.06536	1	0.08732	0.08465	0.08444	0.08783	0.0819	1.13523	1	0.23724	0.24183	0.2415	0.23742	0.244
YBR076W	2.93571	1	0.29977	0.4227	0.42257	0.30059	0.0004	4.38584	1	0.17715	0.2411	0.23968	0.1772	0	1
YBR077C	1.25764	1	0.03366	0.03223	0.03223	0.03368	0.0018	1.33677	1	0.11336	0.11881	0.11876	0.11356	0.0117	1
YBR078W	2.47816	1	0.14101	0.16945	0.16941	0.14126	0.0003	2.43579	1	0.25376	0.33138	0.33129	0.25389	0.0019	2
YBR079C	1	1.45415	0.22552	0.20626	0.2058	0.22647	0.0248	1	1.67109	0.26531	0.22429	0.22384	0.26531	0.0125	11
YBR080C	1	1.54759	0.10958	0.0991	0.09903	0.10961	0.0029	1	1.44809	0.26926	0.23396	0.23379	0.26964	0.0386	3
YBR081C	1.25971	1	0.23731	0.24132	0.24077	0.23735	0.1107								11
YBR082C	1.12889	1	0.07666	0.0767	0.07666	0.07679	0.0368	1.22647	1	0.18828	0.19475	0.19441	0.18838	0.0821	2
YBR083W	1	3.90506	0.21056	0.16531	0.16485	0.21189	0	1	3.85097	0.42784	0.29008	0.28999	0.4278	0	5
YBR084C-A	1	1.16068	0.13957	0.13508	0.13509	0.13992	0.0774	1	1.14497	0.22904	0.21613	0.21615	0.22908	0.2009
YBR084W	1	1.56287	0.13259	0.12236	0.12216	0.13269	0.0044	1	1.39916	0.27639	0.23424	0.23416	0.27646	0.0576	4
YBR085W	1.8941	1	0.33773	0.47438	0.4735	0.33773	0.0284	1.78922	1	0.299	0.35642	0.35568	0.29955	0.0182	1
YBR086C	1.1968	1	0.23188	0.24756	0.24755	0.23201	0.1233	1.43597	1	0.34049	0.39419	0.39324	0.34062	0.095	8
YBR087W	1.7522	1	0.22103	0.27751	0.2775	0.22157	0.0123	1.48922	1	0.1884	0.227	0.22672	0.18883	0.0204	1
YBR088C	1.81307	1	0.24122	0.29576	0.29503	0.24134	0.0096	2.17344	1	0.13204	0.16615	0.16585	0.1321	0.0002	1
YBR089W	1.66288	1	0.18273	0.2168	0.21537	0.18274	0.0107	1.72264	1	0.08165	0.09693	0.09668	0.08178	0.0005	2
YBR090C	1.18588	1	0.30291	0.3283	0.32823	0.30291	0.2494	1.60469	1	0.31189	0.37479	0.37451	0.31237	0.0462	2
YBR090C-A	1.7174	1	0.09059	0.09414	0.09409	0.09062	0.0009	1.69986	1	0.18885	0.23172	0.23107	0.18904	0.0073
YBR091C	1.16225	1	0.05122	0.05599	0.05579	0.05143	0.0099	1.35565	1	0.11843	0.11886	0.11874	0.1189	0.0105
YBR092C	1	2.16932	0.1022	0.09025	0.09006	0.10223	0.0002								2
YBR093C	1	1.8005	0.10387	0.09073	0.09025	0.10407	0.0006	1	1.93056	0.1774	0.15405	0.15405	0.17771	0.0013	2
YBR094W	1.28648	1	0.07844	0.07962	0.07938	0.07866	0.006	1.28872	1	0.24719	0.2754	0.27511	0.24765	0.1071	2
YBR095C	1.16674	1	0.21952	0.23334	0.23297	0.2207	0.1812								1
YBR096W	1	1.68927	0.09797	0.09713	0.09696	0.09823	0.0012	1	1.373	0.14378	0.13203	0.13187	0.14408	0.0125
YBR097W	1	1.12569	0.12426	0.11865	0.11807	0.12448	0.0919	1.01615	1	0.14423	0.14367	0.14369	0.14433	0.4311	5
YBR098W	1.43936	1	0.16038	0.18919	0.18913	0.16061	0.0201	1.62745	1	0.17626	0.19742	0.19717	0.17652	0.0061	9
YBR099C	1.71321	1	0.33695	0.43974	0.43925	0.33699	0.0423	2.01548	1	0.13467	0.1557	0.15564	0.13476	0.0009
YBR100W	1.78714	1	0.15731	0.19944	0.19918	0.15733	0.0066
YBR101C	1.56002	1	0.28009	0.3423	0.34156	0.28013	0.0397	1.7138	1	0.3089	0.38202	0.38104	0.30895	0.0302	2
YBR102C	1	1.32188	0.20309	0.18563	0.18561	0.20329	0.039	1	1.39439	0.29142	0.25702	0.25697	0.29174	0.0676	4
YBR103W	1	1.28133	0.15358	0.15278	0.15193	0.15372	0.0318	1	1.2045	0.20362	0.19364	0.19362	0.20356	0.1062
YBR104W	1	4.1019	0.64811	0.34683	0.34655	0.6494	0.0012	1	4.32892	0.37458	0.25586	0.25581	0.37576	0.0001	2
YBR105C	1	2.39421	0.5006	0.32888	0.32871	0.50079	0.0107	1	2.58859	0.50928	0.3553	0.35517	0.51062	0.0059	3
YBR106W	1.07638	1	0.16412	0.16332	0.16326	0.16441	0.2588
YBR107C	1.12185	1	0.05101	0.04885	0.04877	0.05136	0.0175	1.10779	1	0.17282	0.17291	0.17284	0.17288	0.1988	1
YBR108W	1	1.13494	0.14871	0.14171	0.14151	0.14964	0.114	1	1.15142	0.20105	0.20456	0.20429	0.2012	0.1687	15
YBR109C	1.6189	1	0.17134	0.18354	0.18349	0.17214	0.0054	1.78669	1	0.27152	0.3289	0.3289	0.27191	0.0126
YBR110W	1	1.03876	0.08737	0.09208	0.09146	0.08744	0.2462	1	1.10575	0.13902	0.13736	0.13736	0.13898	0.1478	1
YBR111C	1	1.13321	0.16929	0.1604	0.15984	0.16958	0.1415	1	1.06685	0.12638	0.12406	0.12404	0.12741	0.1972
YBR112C	1	1.17315	0.2151	0.22099	0.22075	0.21548	0.1643	1	1.23616	0.2515	0.24022	0.24008	0.25284	0.139	25
YBR113W	1	1.09919	0.24873	0.24618	0.24607	0.24899	0.3069	1	1.25244	0.19835	0.18796	0.18798	0.19889	0.0682
YBR114W	1.95984	1	0.13404	0.15593	0.1551	0.13404	0.0006	1.9591	1	0.3383	0.44576	0.44468	0.33844	0.0198	3
YBR115C	1.01495	1	0.13791	0.12773	0.12746	0.13885	0.427	1	1.10582	0.28492	0.26132	0.26126	0.285	0.3248	7
YBR116C	7.1275	1	0.30914	0.64061	0.63771	0.30936	0.0005	11.472	1	0.36538	0.75426	0.75317	0.36574	0
YBR117C	2.60255	1	0.28653	0.4431	0.4429	0.28661	0.0045	4.55189	1	0.35494	0.57931	0.57776	0.35571	0.0002	1
YBR118W								1	1.31995	0.45373	0.38625	0.3862	0.45404	0.2011	1
YBR119W	1.37627	1	0.20482	0.24908	0.24801	0.20504	0.0442	1.48828	1	0.11218	0.12411	0.12373	0.11254	0.0053	6
YBR120C	1.55408	1	0.27416	0.32925	0.32883	0.27448	0.0373								1
YBR121C	1	1.351	0.10982	0.10317	0.10314	0.11028	0.0074	1	1.51133	0.20207	0.17483	0.17464	0.20207	0.0134	4
YBR122C	1.13406	1	0.13053	0.13429	0.13419	0.131	0.0951	1.16621	1	0.07279	0.06905	0.06855	0.07286	0.0165	1
YBR123C	1	1.0009	0.06684	0.06486	0.06482	0.06691	0.4888	1.017	1	0.20516	0.20707	0.20702	0.20556	0.4523	5
YBR124W	1.22597	1	0.15117	0.16571	0.16563	0.15185	0.0545
YBR125C	1.00768	1	0.09042	0.08641	0.08641	0.09045	0.4396	1.07295	1	0.08297	0.08713	0.08711	0.08316	0.1122
YBR126C	1.08949	1	0.0571	0.05596	0.05596	0.05714	0.0373	1	1.08016	0.18633	0.17731	0.17723	0.18658	0.2772	3
YBR127C	1	1.20433	0.14135	0.14077	0.14045	0.14153	0.0489	1	1.1298	0.20435	0.18989	0.18934	0.20526	0.1888	3
YBR128C	1.45949	1	0.09077	0.09502	0.0944	0.0909	0.0029	1.02654	1	0.31334	0.32709	0.32688	0.31368	0.4642	3
YBR129C	1	1.10343	0.05763	0.05952	0.05952	0.05766	0.0314	1	1.00631	0.10795	0.1111	0.11101	0.10824	0.4643	2
YBR130C	1	1.46384	0.08493	0.08104	0.08096	0.08559	0.0054	1	1.57564	0.09795	0.09494	0.09481	0.09812	0.0015
YBR131W	1	1.23399	0.14558	0.12486	0.12477	0.14664	0.0349	1	1.24238	0.25515	0.23297	0.2327	0.25526	0.1288	2
YBR132C	1	1.07183	0.31604	0.30477	0.30396	0.31651	0.3726	1	1.02281	0.17609	0.17564	0.17498	0.17621	0.4302	2
YBR133C	1	1.36268	0.17167	0.14315	0.14276	0.17408	0.0228	1	1.38612	0.2433	0.21845	0.21845	0.24342	0.0476	4
YBR134W	1	1.26943	0.23112	0.21279	0.21266	0.23113	0.0808	1	1.06449	0.17986	0.16984	0.16977	0.1799	0.2971	2
YBR135W	1	1.18458	0.19479	0.18822	0.18769	0.19486	0.0857	1	1.16342	0.16929	0.16615	0.16605	0.16933	0.1146	3
YBR136W	1	1.0985	0.1554	0.14554	0.1454	0.15554	0.1841	1	1.23001	0.17012	0.17085	0.17064	0.17012	0.0627	12
YBR137W	1	1.05579	0.10733	0.10393	0.10393	0.10734	0.2087	1.05813	1	0.20801	0.21486	0.21466	0.20825	0.3556	1
YBR139W	1.65586	1	0.13237	0.15207	0.15183	0.13268	0.0026	1.49774	1	0.2057	0.2406	0.24055	0.20684	0.0226	1
YBR140C	1.06107	1	0.05367	0.05367	0.05359	0.05376	0.0716	1.09165	1	0.22843	0.23049	0.23028	0.22883	0.2433	23
YBR141C	1.17672	1	0.17828	0.18949	0.18938	0.17829	0.1212								3
YBR142W	1	1.18638	0.14616	0.14168	0.14163	0.14619	0.0637								5
YBR143C	1.21519	1	0.2252	0.22376	0.22301	0.2256	0.1214								1
YBR144C	1	2.03006	0.48514	0.33926	0.33884	0.48597	0.0219	1	1.57767	0.45951	0.37221	0.37199	0.46145	0.0789
YBR145W	1	3.93291	0.08716	0.07668	0.07667	0.08718	0	1	4.31802	0.10744	0.09217	0.09205	0.10749	0	1
YBR146W	1	1.13131	0.22151	0.20444	0.20446	0.22155	0.1579	1	1.22287	0.05985	0.06101	0.06093	0.05992	0.0073	1
YBR147W	1	1.75344	0.19792	0.17242	0.17237	0.19912	0.0033	1	1.89993	0.18876	0.15735	0.15727	0.18887	0.0024	3
YBR148W	1	1.43225	0.38583	0.33756	0.33725	0.38606	0.0937	1	1.5531	0.1399	0.12481	0.12431	0.14041	0.0056	3
YBR149W	1.29692	1	0.30702	0.3524	0.35143	0.30702	0.1353	1.28181	1	0.31466	0.33633	0.33624	0.3148	0.1683	3
YBR150C	1.04802	1	0.19016	0.20073	0.20048	0.19011	0.372	1	1.03495	0.23598	0.23691	0.23683	0.23641	0.4198	8
YBR151W	1	1.00032	0.23203	0.23384	0.23319	0.23215	0.4988	1	1.00165	0.05492	0.05507	0.055	0.0552	0.4791	3
YBR153W	1	1.68232	0.13532	0.12101	0.12074	0.13553	0.0014	1	1.79457	0.23675	0.20222	0.2019	0.23704	0.0052	3
YBR154C	1	1.71539	0.08188	0.07606	0.07594	0.08223	0.0006	1	1.64351	0.19365	0.15508	0.1545	0.1937	0.0088
YBR155W	1	1.32946	0.14607	0.13053	0.13041	0.14621	0.0182	1	1.35938	0.12226	0.12217	0.12217	0.1228	0.0134	5
YBR156C	1.12049	1	0.13631	0.13731	0.13718	0.13687	0.119								10
YBR157C	1	4.22931	0.14727	0.11507	0.11501	0.14791	0	1	4.71993	0.3402	0.22221	0.22226	0.34174	0.0002	2
YBR158W	1	4.76285	0.08689	0.07381	0.07357	0.08723	0	1	4.54411	0.35709	0.23352	0.23341	0.35771	0	7
YBR159W	1.05651	1	0.0971	0.09544	0.09517	0.09757	0.1841	1.05467	1	0.09696	0.09955	0.09944	0.097	0.2101	2
YBR160W	1.71914	1	0.04849	0.05561	0.05553	0.04852	0.0001	1.61647	1	0.1378	0.15486	0.15463	0.13848	0.0042	1
YBR161W	1.69991	1	0.10375	0.1228	0.12279	0.10383	0.0014	1.78965	1	0.17806	0.21282	0.21236	0.17838	0.0045	1
YBR162C	1.28334	1	0.18939	0.19468	0.19446	0.18953	0.0547	1.54758	1	0.33566	0.4028	0.40258	0.33603	0.0634	1
YBR162W-A	1.45019	1	0.12551	0.14042	0.14038	0.12617	0.0068	1.779	1	0.21211	0.24255	0.24239	0.21213	0.0069
YBR163W	1	1.01428	0.14171	0.14366	0.14353	0.14177	0.4425	1	1.03932	0.14285	0.1361	0.13599	0.143	0.3437	2
YBR164C	1	1.35893	0.13092	0.11828	0.11797	0.13094	0.0135	1	1.20283	0.17544	0.1655	0.16543	0.17554	0.0784
YBR165W	1.01348	1	0.10812	0.11091	0.11074	0.10813	0.4164	1.03486	1	0.06629	0.06241	0.06241	0.06638	0.1935
YBR166C	1	1.90445	0.23486	0.1933	0.19328	0.23493	0.0033	1	2.22955	0.24829	0.19273	0.19266	0.24842	0.0022	3
YBR167C	1.2064	1	0.12345	0.12914	0.12907	0.12381	0.0406	1.18829	1	0.13677	0.14114	0.14096	0.13708	0.0589	1
YBR168W	1.11405	1	0.08138	0.09097	0.09083	0.08148	0.0455	1.27301	1	0.0911	0.08924	0.08909	0.09122	0.0089	1
YBR169C	1.70083	1	0.11307	0.12318	0.12309	0.11333	0.0012	1.59837	1	0.21474	0.24806	0.24796	0.2148	0.0147	4
YBR170C	1	1.42064	0.16183	0.15293	0.15268	0.16216	0.013	1	1.41559	0.21542	0.19833	0.19821	0.2156	0.028	4
YBR171W	1	1.12456	0.06596	0.06155	0.06133	0.06601	0.028	1	1.18139	0.15687	0.1491	0.14879	0.15791	0.0819
YBR172C	1	1.36859	0.17113	0.15639	0.15617	0.17143	0.021	1	1.3259	0.12725	0.11983	0.11975	0.12745	0.0132	4
YBR173C	1.14207	1	0.07092	0.07478	0.07414	0.07096	0.0278	1.21232	1	0.0617	0.0637	0.06353	0.06185	0.0091	2
YBR174C	1	1.02508	0.2522	0.27584	0.27552	0.25235	0.4334								1
YBR175W	1	1.90563	0.10963	0.09239	0.09207	0.1098	0.0002	1	2.05288	0.25854	0.20126	0.20117	0.25882	0.0027
YBR176W	1	1.31197	0.21837	0.20674	0.2064	0.21843	0.0563	1	1.30804	0.25842	0.25862	0.25837	0.2592	0.0898	2
YBR177C	1.50757	1	0.10426	0.11357	0.11353	0.10472	0.0029								3
YBR178W	1.17677	1	0.21035	0.219	0.21851	0.21061	0.1058
YBR179C	1	1.22745	0.16706	0.16051	0.16036	0.16734	0.0565	1	1.41159	0.21636	0.20135	0.20135	0.2169	0.0291	6
YBR181C	1	1.67701	0.22071	0.18995	0.18992	0.22115	0.0089	1	1.54231	0.17985	0.16561	0.16452	0.1799	0.0085
YBR182C	2.83149	1	0.15113	0.18495	0.18467	0.15121	0	3.18692	1	0.32734	0.55534	0.55225	0.3273	0.0025	1
YBR183W	1.56872	1	0.07054	0.08113	0.0811	0.07066	0.0018	1.62156	1	0.08422	0.09213	0.09205	0.08423	0.0004	1
YBR184W	1.24332	1	0.18949	0.20287	0.20286	0.18949	0.0633								1
YBR185C	1.3075	1	0.14527	0.15837	0.15829	0.14529	0.0269	1.41042	1	0.1766	0.19532	0.19504	0.17714	0.0233
YBR186W	1.2885	1	0.18644	0.20595	0.20594	0.18647	0.056								2
YBR187W	1	1.14444	0.122	0.11814	0.11805	0.12246	0.0753	1	1.15333	0.15321	0.14049	0.14046	0.15344	0.0957	2
YBR188C	1.0208	1	0.10659	0.09784	0.09771	0.10667	0.3636	1.08355	1	0.19846	0.20773	0.20766	0.19869	0.2849
YBR189W	1	1.51543	0.1298	0.11544	0.11545	0.13028	0.0035	1	1.41584	0.14424	0.13967	0.13962	0.14434	0.0104	3
YBR190W	1	1.07029	0.18079	0.18319	0.18319	0.18079	0.2873	1	1.11391	0.20056	0.19225	0.19141	0.20065	0.2207	1
YBR191W	1	1.23427	0.10366	0.09634	0.09618	0.1037	0.0197	1	1.25717	0.18694	0.17337	0.17303	0.18692	0.0604	1
YBR192W	1	1.33341	0.09394	0.09261	0.09257	0.09467	0.0073	1	1.29201	0.19321	0.17826	0.1781	0.19384	0.0476	2
YBR193C	1	1.05424	0.14036	0.12705	0.12686	0.14038	0.265	1	1.04609	0.1512	0.14033	0.14023	0.15128	0.3221	2
YBR194W	1.19209	1	0.04214	0.04572	0.04565	0.04214	0.0058	1.2729	1	0.12945	0.13727	0.13684	0.12947	0.0254
YBR195C	1	1.27248	0.11156	0.11277	0.11272	0.11168	0.016								1
YBR196C	1	1.03846	0.10958	0.10983	0.10982	0.10972	0.191	1	1.04165	0.18105	0.18182	0.18148	0.18146	0.3691
YBR197C	1.05508	1	0.08466	0.087	0.08689	0.08464	0.1668	1.14696	1	0.10225	0.0986	0.09854	0.10223	0.0475	2
YBR198C	1	1.08221	0.1234	0.12242	0.12157	0.12378	0.1618								4
YBR199W	1	1.31203	0.08772	0.08808	0.08794	0.08821	0.0062	1	1.37945	0.08273	0.07824	0.07821	0.08274	0.0028	1
YBR200W	1.61444	1	0.15463	0.17054	0.17036	0.15495	0.0056	1.80663	1	0.07311	0.07759	0.07759	0.07332	0.0005	5
YBR201W	1.61876	1	0.15656	0.1826	0.18222	0.15675	0.0084	2.05651	1	0.21013	0.26114	0.26018	0.21013	0.0024
YBR202W	1	1.31537	0.2754	0.26305	0.26261	0.27573	0.1009	1	1.32498	0.36882	0.31325	0.31318	0.36936	0.158	7
YBR203W	1.84121	1	0.15965	0.17867	0.17839	0.15987	0.0022	1.72577	1	0.20565	0.25675	0.25597	0.20565	0.0089	3
YBR204C	1.07135	1	0.09247	0.09516	0.09495	0.09261	0.1286	1.10949	1	0.15937	0.15333	0.15306	0.15941	0.1645
YBR205W	1	1.11757	0.06799	0.06562	0.06518	0.06804	0.0349	1	1.23909	0.18146	0.17517	0.17517	0.18157	0.0626	3
YBR206W	1	1.01014	0.14621	0.14636	0.14595	0.14628	0.4564	1	1.11076	0.1259	0.11433	0.11423	0.12596	0.1201	1
YBR207W	1.36877	1	0.21998	0.23684	0.23638	0.22025	0.0468	1.47981	1	0.1538	0.17952	0.1789	0.1549	0.0125	2
YBR208C	2.00959	1	0.16843	0.21291	0.21262	0.16853	0.0017	1.65887	1	0.24761	0.2913	0.29091	0.2477	0.0173	5
YBR209W	1.14726	1	0.13179	0.14082	0.14056	0.1319	0.0936
YBR210W	1.13737	1	0.05961	0.05612	0.05596	0.05979	0.0172	1.25671	1	0.08764	0.09636	0.09636	0.08764	0.0126
YBR211C	1	1.10606	0.07849	0.07522	0.07499	0.07851	0.0558								1
YBR212W	1.08476	1	0.22227	0.23056	0.22998	0.22227	0.2464	1.13445	1	0.17316	0.17658	0.1757	0.17329	0.1595	10
YBR213W	1.3907	1	0.08255	0.08157	0.08149	0.08263	0.0035								2
YBR214W	1.25406	1	0.1307	0.13699	0.137	0.13088	0.0299	1.25551	1	0.17396	0.18736	0.18673	0.17403	0.0605	5
YBR215W	1	1.24927	0.10083	0.09949	0.09937	0.10138	0.0148	1	1.24624	0.15468	0.14668	0.1461	0.15476	0.0409	11
YBR216C	1	1.20483	0.13803	0.12075	0.12047	0.13899	0.0394	1	1.21456	0.1373	0.13017	0.13008	0.1375	0.0405	3
YBR217W	1.01317	1	0.20278	0.20868	0.20869	0.20299	0.4508	1.13154	1	0.03665	0.03749	0.03742	0.03677	0.0071	1
YBR218C	1	2.00404	0.24398	0.19117	0.19081	0.24414	0.0026	1	1.82943	0.35679	0.29695	0.29674	0.35667	0.0161	9
YBR219C	1.24126	1	0.13988	0.15122	0.15066	0.1401	0.0424	1.22604	1	0.12687	0.12987	0.12978	0.12694	0.0341	1
YBR220C	1	1.1112	0.08341	0.08319	0.08298	0.08363	0.0543	1	1.14806	0.17856	0.17277	0.17267	0.1787	0.1297	4
YBR221C	1	1.61729	0.18361	0.16873	0.16828	0.18369	0.0071	1	1.8001	0.28171	0.23926	0.23907	0.2828	0.008
YBR222C	1.74298	1	0.09666	0.10936	0.1086	0.09682	0.0014	1.92887	1	0.36323	0.48636	0.48608	0.36406	0.0275	5
YBR223C	1.10133	1	0.1636	0.17362	0.17363	0.16382	0.1939	1.16009	1	0.12547	0.12759	0.12755	0.12547	0.0685	3
YBR224W	1	1.25609	0.06568	0.06481	0.06465	0.06591	0.0054	1	1.26166	0.13954	0.13573	0.13561	0.13972	0.0288	1
YBR225W	1	1.00345	0.05208	0.05657	0.05654	0.05222	0.404								3
YBR226C	1.34421	1	0.23727	0.26372	0.26368	0.23731	0.0608	1.6094	1	0.2834	0.33806	0.33798	0.28343	0.0339
YBR227C	1	1.09864	0.28362	0.27592	0.27504	0.28379	0.2967								2
YBR228W	1.0023	1	0.11617	0.12108	0.12082	0.11635	0.4802	1.06595	1	0.17087	0.16701	0.16689	0.17197	0.2829	2
YBR229C	1.07479	1	0.12255	0.1282	0.12809	0.12268	0.2058	1.21707	1	0.19351	0.20461	0.20457	0.19411	0.097	4
YBR230C	2.55979	1	0.19385	0.24723	0.24699	0.19396	0.0005	2.81713	1	0.1754	0.22362	0.22358	0.1754	0.0003	2
YBR231C	1.072	1	0.07998	0.08235	0.08192	0.08	0.1083	1.04426	1	0.11542	0.11913	0.11849	0.11542	0.2693	2
YBR232C	1.05152	1	0.2302	0.24223	0.24127	0.23064	0.3431
YBR233W	1.07557	1	0.14784	0.16478	0.16457	0.14844	0.1584	1.19208	1	0.25465	0.29328	0.2916	0.25489	0.1532	5
YBR234C	1.41323	1	0.16141	0.16915	0.16897	0.16154	0.0157	1.37954	1	0.19095	0.21289	0.21291	0.19097	0.034
YBR235W	1.22849	1	0.23357	0.26259	0.26211	0.23374	0.1377								5
YBR236C	1	1.07175	0.10171	0.10423	0.10411	0.10188	0.1578								1
YBR237W	1.07808	1	0.18273	0.19477	0.19417	0.18278	0.281								1
YBR238C	1	1.12423	0.21241	0.20595	0.2058	0.21257	0.2224								4
YBR239C	1	3.72361	0.20437	0.15099	0.15089	0.20452	0	1	4.42475	0.2839	0.18713	0.18609	0.28442	0	2
YBR240C	1	1.40185	0.21126	0.18168	0.18162	0.21141	0.0292								4
YBR241C	2.40292	1	0.13262	0.15982	0.15971	0.13265	0.0002	2.71811	1	0.27056	0.36474	0.36471	0.27063	0.0012	1
YBR242W	1.6301	1	0.07157	0.07422	0.07422	0.07173	0.0009								3
YBR243C	1.23475	1	0.13106	0.14216	0.14151	0.13136	0.0387								2
YBR244W	1	1.5491	0.28729	0.22871	0.22866	0.28789	0.0275	1	1.39304	0.2304	0.20581	0.20574	0.23072	0.0392	1
YBR245C	1.02168	1	0.26743	0.27026	0.27001	0.26812	0.4541								5
YBR246W	1.09544	1	0.12353	0.1279	0.12782	0.12375	0.1385	1.00876	1	0.2221	0.21656	0.21656	0.22245	0.4656	3
YBR247C	1	1.2737	0.1017	0.09539	0.09533	0.10172	0.0109	1	1.48737	0.19156	0.18079	0.18034	0.19159	0.0132	3
YBR248C	1	5.24978	0.55425	0.27505	0.27505	0.55511	0.0011	1	6.32033	0.3934	0.2465	0.24635	0.3939	0	1
YBR249C	1	3.02462	0.13805	0.1136	0.11356	0.13933	0.0001	1	3.42292	0.24743	0.18081	0.18068	0.24765	0	3
YBR250W	1	1.07782	0.05871	0.05889	0.05881	0.05883	0.0521								3
YBR251W	1.09628	1	0.05873	0.06032	0.06031	0.05882	0.0383								2
YBR252W	1	1.03733	0.07539	0.07558	0.07508	0.07544	0.2162
YBR253W	1.14508	1	0.11018	0.10805	0.10799	0.11086	0.0602	1.18433	1	0.1144	0.12383	0.1237	0.11505	0.0461	1
YBR254C	1.02902	1	0.11487	0.11763	0.11733	0.11496	0.3448	1.12074	1	0.20485	0.21666	0.21607	0.20515	0.1738	1
YBR255W	1	1.29201	0.06978	0.06731	0.06729	0.06984	0.0054	1	1.40085	0.1914	0.17234	0.17224	0.19238	0.0223	6
YBR256C	1	4.1549	0.40305	0.26004	0.25982	0.40367	0.0001	1	3.64775	0.44398	0.30199	0.30189	0.4455	0.0002	1
YBR257W	1.08586	1	0.11816	0.12045	0.12003	0.11885	0.0942	1.16354	1	0.14742	0.15186	0.1513	0.14744	0.0954	2
YBR259W	1	1.17268	0.10513	0.10398	0.10355	0.10552	0.0374	1	1.12316	0.17353	0.1685	0.16854	0.17359	0.1737	5
YBR260C	1.23881	1	0.19045	0.20675	0.20612	0.19077	0.0755								3
YBR261C	1	1.30012	0.19502	0.17558	0.17436	0.19525	0.0392	1	1.34951	0.11622	0.10872	0.10861	0.11638	0.0098	1
YBR262C	1.02254	1	0.13994	0.14452	0.1444	0.1407	0.4102	1.21858	1	0.19482	0.20567	0.20495	0.19541	0.0967
YBR263W	1	1.10173	0.16569	0.16583	0.16567	0.16629	0.2021	1	1.08344	0.16665	0.1617	0.16161	0.16693	0.2507	6
YBR264C	1.08077	1	0.108	0.11203	0.11174	0.10865	0.1459	1.21652	1	0.2575	0.27356	0.27302	0.25761	0.1673	1
YBR265W	1	1.03998	0.05638	0.0541	0.05406	0.05641	0.1364	1	1.11146	0.21739	0.21373	0.21329	0.21749	0.2417	4
YBR266C	1	1.22777	0.20593	0.19403	0.19268	0.20621	0.0715								1
YBR267W	1	1.251	0.04053	0.03947	0.03946	0.04072	0.0019	1	1.33887	0.18902	0.16347	0.16329	0.18914	0.0319	5
YBR268W	1	1.00015	0.07184	0.07564	0.07558	0.07199	0.4974
YBR269C	1.81348	1	0.12998	0.14377	0.14343	0.13001	0.0025	2.04407	1	0.19899	0.24967	0.24949	0.19914	0.0031	1
YBR270C	1.11873	1	0.0345	0.03229	0.03226	0.03459	0.0066	1.08023	1	0.26143	0.26567	0.2645	0.26181	0.3027	3
YBR271W	1	1.22307	0.05693	0.05886	0.05856	0.05699	0.0058	1	1.35151	0.20823	0.19098	0.19061	0.20833	0.0371	1
YBR272C	1	1.90377	0.19412	0.17621	0.17566	0.19481	0.0021	1	1.53332	0.30819	0.25376	0.25357	0.30832	0.0379	2
YBR273C	1	1.29699	0.02565	0.01456	0.01451	0.02568	0.0094	1	1.32002	0.10513	0.10018	0.10018	0.1052	0.0096	5
YBR274W	1.06347	1	0.16268	0.16686	0.16665	0.16406	0.2168	1.03976	1	0.11298	0.1099	0.1097	0.11304	0.2905	1
YBR275C	1.00118	1	0.11457	0.10502	0.10476	0.11467	0.4914	1.04346	1	0.20304	0.20353	0.20321	0.20328	0.3243	12
YBR276C	1	1.1161	0.08319	0.0836	0.08356	0.08359	0.051	1.00958	1	0.21284	0.20937	0.20933	0.21307	0.4658	1
YBR277C	1.39451	1	0.27716	0.3165	0.31595	0.27716	0.0648	1.33006	1	0.22422	0.25595	0.25431	0.22446	0.0728
YBR278W	1.50405	1	0.08251	0.08485	0.08482	0.08269	0.0017	1.80208	1	0.1226	0.14425	0.14378	0.12295	0.0016	1
YBR279W	1	1.0681	0.11276	0.11675	0.11659	0.11287	0.1124	1	1.08071	0.0907	0.08358	0.08359	0.09087	0.1044
YBR280C	1.24393	1	0.18227	0.18043	0.1803	0.18236	0.0649	1.2906	1	0.19373	0.21027	0.20986	0.19379	0.0603	1
YBR281C	1	1.37772	0.12912	0.11808	0.11758	0.12932	0.0089	1	1.64669	0.18616	0.16425	0.16357	0.18628	0.0045	5
YBR282W	1.01703	1	0.06323	0.06884	0.06877	0.06325	0.3245	1	1.00073	0.23868	0.24435	0.24412	0.24013	0.4982	1
YBR283C	1	1.14787	0.09697	0.09181	0.09177	0.09713	0.0413	1	1.21304	0.12605	0.11865	0.11865	0.12603	0.0359	3
YBR284W	1.56761	1	0.12977	0.15745	0.1569	0.13004	0.0083								3
YBR285W	2.34432	1	0.07952	0.08788	0.08748	0.07952	0	2.89716	1	0.20014	0.25953	0.25919	0.20014	0.0001	1
YBR286W	1	1.27681	0.20914	0.19655	0.19629	0.20919	0.0636	1	1.46193	0.22421	0.20216	0.20213	0.22456	0.0234	4
YBR287W	3.42275	1	0.12128	0.15432	0.15395	0.12131	0	3.41431	1	0.18776	0.25657	0.25632	0.18776	0.0001	2
YBR288C	1	1.0612	0.04861	0.05008	0.05005	0.04875	0.0615	1.10263	1	0.15648	0.15743	0.15689	0.15656	0.1793	2
YBR289W	1	1.08158	0.28587	0.27886	0.27865	0.28591	0.3184	1	1.08617	0.26549	0.25464	0.25455	0.26558	0.3351	16
YBR290W	1.40985	1	0.15707	0.18696	0.18672	0.15717	0.022	1.47611	1	0.17574	0.19362	0.19357	0.17596	0.0141	2
YBR291C	1	1.23023	0.28166	0.27664	0.27656	0.2832	0.1335	1	1.10899	0.16831	0.17379	0.17353	0.16857	0.1957	2
YBR292C	1.50247	1	0.17988	0.21495	0.21371	0.17996	0.019	1.5226	1	0.37769	0.45851	0.45786	0.37758	0.095
YBR293W	1	1.01744	0.11618	0.12408	0.12392	0.11679	0.3207	1	1.10444	0.13645	0.14402	0.14356	0.13679	0.1572	1
YBR294W	1.67873	1	0.10727	0.11543	0.11476	0.10742	0.0012	1.86643	1	0.19006	0.24235	0.24214	0.19029	0.0071	2
YBR295W	1.30077	1	0.28192	0.31993	0.31934	0.28246	0.105								2
YBR296C								1.5162	1	0.20464	0.24467	0.24441	0.20504	0.0222	1
YBR297W	1.08785	1	0.16495	0.17833	0.17832	0.16549	0.2302
YBR298C	2.09194	1	0.24791	0.30055	0.30058	0.248	0.0034	1.8838	1	0.33764	0.44822	0.44814	0.33824	0.026
YBR299W	1.90189	1	0.27284	0.35314	0.35264	0.27307	0.0111								1
YBR300C	1.08874	1	0.1221	0.1213	0.12099	0.12296	0.1465								1
YBR301W	1.13039	1	0.12275	0.12302	0.12298	0.12303	0.0884	1.17249	1	0.09335	0.09156	0.09114	0.09335	0.0289	1
YBR302C	1.1679	1	0.23925	0.25051	0.25043	0.24021	0.1475								1
YCL001W	2.1917	1	0.09642	0.10554	0.10546	0.09643	0.0002	2.44581	1	0.14022	0.17008	0.16935	0.1403	0.0001
YCL002C	1.2474	1	0.17325	0.18058	0.1788	0.17327	0.058	1.47246	1	0.16401	0.18612	0.18581	0.16422	0.0134
YCL004W	1.22508	1	0.16731	0.17373	0.17371	0.16738	0.0519								2
YCL005W	1	1.05758	0.23869	0.21265	0.21262	0.23881	0.316	1	1.02422	0.13213	0.13176	0.13153	0.13217	0.3827	1
YCL006C	1.49033	1	0.15366	0.1642	0.16394	0.15383	0.0094	1.61684	1	0.34322	0.40998	0.40886	0.34442	0.0553
YCL007C	1.15478	1	0.18253	0.20077	0.20077	0.18276	0.1029	1.25344	1	0.21892	0.24005	0.23998	0.21918	0.1033
YCL008C	1	1.83685	0.2786	0.23387	0.23282	0.27873	0.0074								1
YCL009C	1	1.65226	0.42849	0.33093	0.33067	0.43181	0.0449	1	1.96264	0.20975	0.18561	0.18547	0.20978	0.0022	6
YCL010C	1	2.01397	0.38874	0.28468	0.2846	0.38966	0.013	1	2.03433	0.30575	0.23624	0.23597	0.30636	0.0043	3
YCL011C	1	1.45472	0.08717	0.08248	0.08229	0.08756	0.0032								3
YCL012W	1.39088	1	0.0579	0.06258	0.06258	0.0584	0.0015
YCL013W	1.08743	1	0.06944	0.07562	0.07561	0.06956	0.0719
YCL014W	1	1.1121	0.09111	0.08752	0.08741	0.09116	0.0649								18
YCL016C	1.00592	1	0.0803	0.08407	0.08407	0.08029	0.4541	1	1.08241	0.20254	0.19158	0.19149	0.20262	0.2789	2
YCL017C	1.11625	1	0.06712	0.06702	0.06702	0.06718	0.0317	1.08983	1	0.20613	0.21318	0.21302	0.20653	0.2828	2
YCL018W	1	1.65367	0.13407	0.12355	0.12327	0.13431	0.0026	1	1.81498	0.27882	0.21284	0.21287	0.28002	0.0087	1
YCL019W	1.07453	1	0.27048	0.25455	0.25259	0.27046	0.3604
YCL020W	1	1.27952	0.13139	0.122	0.12121	0.13186	0.0223
YCL021W	1	1.26064	0.10788	0.09626	0.09601	0.10804	0.0169	1	1.25589	0.12809	0.1268	0.12611	0.12816	0.0252
YCL022C	1.13553	1	0.18731	0.20799	0.20775	0.18734	0.1405
YCL023C	1.37744	1	0.16977	0.20992	0.20917	0.17012	0.0299	1.41638	1	0.18893	0.21033	0.21021	0.189	0.0256	1
YCL024W	1	1.21645	0.1209	0.11765	0.11732	0.1214	0.0303								8
YCL025C	1	9.75879	0.25619	0.17311	0.17303	0.25624	0	1	10.6528	0.22326	0.15409	0.15343	0.22343	0	3
YCL026C	1	1.39177	0.22501	0.21756	0.21753	0.2253	0.0351	1	1.57385	0.17756	0.1676	0.16752	0.17756	0.006
YCL027W	1	2.72582	0.51438	0.3345	0.33447	0.51609	0.0045	1	3.55599	0.4417	0.30949	0.30913	0.44178	0.0004	7
YCL028W	1	1.15561	0.07951	0.07956	0.07939	0.07976	0.0261								7
YCL029C	1	1.4297	0.11028	0.10174	0.10159	0.11073	0.0042	1	1.59402	0.23007	0.20365	0.20309	0.23051	0.0113	3
YCL030C	1	8.1536	0.24603	0.17354	0.17238	0.24609	0	1	10.521	0.57126	0.32362	0.32366	0.57218	0	4
YCL031C	1	1.13388	0.06526	0.06513	0.06508	0.06527	0.0237								5
YCL032W	1.16841	1	0.07663	0.07576	0.07552	0.07676	0.0201	1.06144	1	0.15916	0.16837	0.16736	0.15922	0.2832	1
YCL033C	1.37402	1	0.12109	0.12635	0.1254	0.12152	0.0074	1.57452	1	0.10042	0.11297	0.11263	0.1007	0.002	1
YCL034W	1	1.00222	0.01801	0.01807	0.01807	0.01804	0.4221	1.034	1	0.15091	0.1561	0.156	0.15119	0.3727
YCL035C	1.80325	1	0.07564	0.08263	0.08263	0.07598	0.0004	1.98692	1	0.26424	0.32481	0.32461	0.26421	0.0068	1
YCL036W	1	1.76431	0.38504	0.29022	0.28975	0.3867	0.0252								3
YCL037C	1	1.73922	0.40061	0.30594	0.30589	0.40103	0.0297	1	1.38016	0.34927	0.31261	0.31233	0.34963	0.0919	10
YCL038C	1.57995	1	0.22954	0.2749	0.27449	0.22954	0.0229	1.61768	1	0.24156	0.28716	0.28706	0.24176	0.0196	1
YCL039W	1	1.14559	0.12421	0.12047	0.12027	0.12439	0.0738	1.14478	1	0.22037	0.22503	0.22407	0.22056	0.2014	6
YCL040W	1.57476	1	0.07185	0.07428	0.07405	0.07193	0.001	1.39682	1	0.20693	0.22876	0.22858	0.20707	0.0361	4
YCL041C	1.11838	1	0.20724	0.21874	0.21839	0.20742	0.1715								1
YCL042W	1.40539	1	0.32192	0.36284	0.36269	0.32192	0.1064
YCL043C	1.64015	1	0.12603	0.13793	0.13772	0.12606	0.0021	1.67783	1	0.26901	0.3187	0.31832	0.26906	0.0206	5
YCL044C	1	1.09824	0.06196	0.06461	0.06453	0.06204	0.0409	1	1.15511	0.20871	0.20224	0.20161	0.20874	0.1745	1
YCL045C	1	1.10315	0.14377	0.14133	0.14079	0.14436	0.1694	1	1.18136	0.19413	0.1747	0.17405	0.19425	0.1132	4
YCL046W	1	1.17956	0.20889	0.20125	0.2011	0.209	0.1456								1
YCL047C	1	1.29806	0.0606	0.05851	0.05846	0.06075	0.0031								1
YCL048W	1.42097	1	0.18355	0.19726	0.19712	0.18357	0.0214								2
YCL049C	1	1.01119	0.01468	0.01491	0.01486	0.0147	0.1232	1	1.05597	0.23537	0.22414	0.22406	0.23544	0.318	1
YCL050C	1	1.076	0.09092	0.08555	0.08554	0.09136	0.125	1	1.17509	0.12564	0.11703	0.11703	0.1257	0.0533	1
YCL051W	1	1.14561	0.12412	0.12339	0.12337	0.12439	0.0737	1	1.11421	0.17861	0.17055	0.17018	0.17863	0.1012	6
YCL052C	1.18226	1	0.08745	0.08666	0.08663	0.08746	0.0225	1.10492	1	0.12953	0.14057	0.14045	0.12971	0.1449	1
YCL054W	1	1.51477	0.17676	0.15457	0.15438	0.17752	0.0088	1	1.61722	0.17829	0.15449	0.15406	0.17832	0.0055	7
YCL055W	1	3.06245	0.36867	0.23853	0.23835	0.3695	0.0015	1	3.13164	0.2807	0.19489	0.19395	0.2809	0.0005	2
YCL056C	1.48095	1	0.17546	0.20191	0.20183	0.1756	0.018	1.62829	1	0.17455	0.19495	0.19483	0.17463	0.0063
YCL057W	1	1.14211	0.04783	0.05026	0.05018	0.04822	0.0104	1	1.35888	0.27256	0.22891	0.22868	0.27265	0.0564	3
YCL058C	1.30968	1	0.09575	0.10081	0.10077	0.09585	0.0103	1.26164	1	0.16271	0.17995	0.17995	0.16307	0.0548	1
YCL059C	1	1.22687	0.04402	0.04345	0.0434	0.04403	0.0057	1	1.18407	0.10723	0.10477	0.10461	0.10752	0.0341	2
YCL060C	1	1.07321	0.19456	0.19356	0.19273	0.19459	0.3044
YCL061C	1.09778	1	0.17708	0.18322	0.18308	0.17732	0.2269								14
YCL062W	1.10343	1	0.17179	0.18602	0.18541	0.17196	0.216	1.12164	1	0.06676	0.06418	0.06412	0.06676	0.0287
YCL063W	1	1.07314	0.05817	0.05612	0.05612	0.05816	0.0577	1	1.26664	0.17146	0.17081	0.17003	0.17186	0.0465	5
YCL064C	1	4.03139	0.13976	0.1062	0.10606	0.13981	0	1	5.62686	0.37047	0.23685	0.23653	0.37093	0.0001	1
YCL065W	1	1.1592	0.09508	0.10163	0.10132	0.09519	0.0379	1	1.30561	0.28181	0.26155	0.26119	0.2839	0.0858
YCL066W	1	1.53263	0.10618	0.09887	0.09839	0.10628	0.0019	1	1.70292	0.1784	0.15753	0.15739	0.17843	0.004	1
YCL067C	1.26733	1	0.10133	0.10227	0.10218	0.10146	0.0133	1.28159	1	0.13226	0.14309	0.14243	0.13233	0.0259	2
YCL068C	1.09968	1	0.09879	0.09719	0.0968	0.09919	0.0823								1
YCL069W	1.13148	1	0.1279	0.12994	0.12984	0.12799	0.098
YCL073C	1.18524	1	0.18669	0.20782	0.20661	0.18675	0.1185	1.16766	1	0.19569	0.19587	0.19583	0.19592	0.0937	3
YCL074W								1.0994	1	0.2269	0.23703	0.23688	0.22721	0.2475
YCLX01W	1	1.00851	0.09329	0.09116	0.09109	0.09343	0.4361	1	1.11039	0.1439	0.13322	0.1331	0.14392	0.1417
YCLX02C	1	1.32682	0.31665	0.26692	0.26672	0.31685	0.0865
YCLX03C	1.61028	1	0.14899	0.15946	0.15916	0.1494	0.0039
YCLX04W	1.05006	1	0.12198	0.12887	0.12846	0.12201	0.2696
YCLX05C	1.06865	1	0.13915	0.13497	0.13435	0.13959	0.2182	1.106	1	0.11693	0.12353	0.12322	0.11715	0.1129
YCLX06C	1	1.04505	0.08365	0.07925	0.07921	0.08375	0.1976	1	1.10302	0.12967	0.12728	0.12698	0.12977	0.1358
YCLX07W	1	2.57441	0.56088	0.35663	0.35581	0.56152	0.0093
YCLX08C	1	1.24482	0.18536	0.16393	0.1639	0.18545	0.0585
YCLX09W	1	3.16101	0.68562	0.42223	0.42223	0.6874	0.0032	1	6.89682	0.69957	0.39424	0.39408	0.70075	0
YCLX10C	1	1.17717	0.067	0.06697	0.06696	0.06706	0.0163
YCLX11W	1	1.46557	0.16077	0.14904	0.14894	0.16086	0.0086	1	1.64678	0.21991	0.18169	0.18161	0.22063	0.0078
YCLX12W	1.01526	1	0.13058	0.12509	0.12495	0.13078	0.4245
YCR001W	1.42744	1	0.18608	0.20344	0.20331	0.18608	0.022
YCR002C	1.13605	1	0.10334	0.10415	0.10397	0.10339	0.0505	1.28521	1	0.20212	0.21107	0.21053	0.20212	0.0629	1
YCR003W	1.09221	1	0.07566	0.07491	0.07482	0.07582	0.0631								3
YCR004C	1	1.01423	0.11164	0.11578	0.11565	0.11176	0.4198	1.01046	1	0.07123	0.07617	0.0758	0.07137	0.4113	3
YCR005C	1	5.63679	0.12205	0.1036	0.10358	0.12206	0	1	6.95352	0.21421	0.15001	0.14994	0.21428	0	5
YCR006C	1	1.27642	0.21553	0.19742	0.19738	0.21559	0.0571
YCR007C	1.45416	1	0.13746	0.143	0.14297	0.13764	0.0075	1.70382	1	0.09349	0.10374	0.10351	0.09383	0.0024	1
YCR008W	1	1.14268	0.15023	0.13989	0.13988	0.15057	0.1034	1	1.18954	0.30452	0.28204	0.28101	0.30481	0.1873	5
YCR009C	1.11956	1	0.05194	0.05434	0.05431	0.05211	0.021	1.16426	1	0.10514	0.10643	0.10635	0.10519	0.0401	1
YCR010C	2.88277	1	0.21908	0.29157	0.29116	0.21934	0.0001	4.54841	1	0.17981	0.26604	0.266	0.18075	0
YCR011C	1.44183	1	0.18041	0.20438	0.20438	0.18068	0.0204	1.22385	1	0.29206	0.33028	0.32963	0.29257	0.1731	1
YCR012W	1.20083	1	0.13053	0.1435	0.14318	0.13055	0.0516								1
YCR013C	1.48006	1	0.19262	0.22693	0.22679	0.19301	0.0212	1.27061	1	0.09804	0.09986	0.09964	0.09837	0.0121	5
YCR014C	1.5739	1	0.1563	0.18295	0.18255	0.15629	0.0067	1.56333	1	0.12211	0.13664	0.13656	0.12219	0.0042	2
YCR015C	1.10114	1	0.0638	0.06161	0.06142	0.06387	0.0362	1.18964	1	0.11129	0.1211	0.12098	0.11211	0.042
YCR016W	1	1.20246	0.14951	0.14844	0.14832	0.1496	0.0591								3
YCR017C	1.14952	1	0.2269	0.2416	0.24153	0.22713	0.2081								4
YCR018C	1.14782	1	0.1229	0.13905	0.13782	0.12294	0.0907								3
YCR019W	1.00304	1	0.10489	0.11037	0.11006	0.10499	0.4839								1
YCR020C	1	1.13208	0.13017	0.12352	0.12342	0.13027	0.0982	1	1.13184	0.09941	0.09699	0.09699	0.0995	0.0569	2
YCR020C-A	1.1357	1	0.09128	0.09198	0.09166	0.0913	0.0464	1.35031	1	0.13216	0.14445	0.14443	0.13216	0.0163
YCR021C	7.94442	1	0.25365	0.5369	0.53651	0.25385	0	8.15643	1	0.22843	0.37513	0.37498	0.22846	0
YCR022C	1.15433	1	0.14945	0.15583	0.15576	0.14978	0.1039
YCR023C	1	1.73536	0.13008	0.1159	0.11576	0.13066	0.0011								2
YCR024C	1	1.07694	0.15711	0.15492	0.15489	0.15732	0.2355	1	1.13144	0.13711	0.13094	0.1309	0.13738	0.0982	1
YCR024C-A	1.54794	1	0.10106	0.11285	0.11285	0.1016	0.0019	1.6299	1	0.19859	0.22423	0.22408	0.19857	0.0094
YCR025C	1.21766	1	0.21494	0.23216	0.23205	0.21564	0.1253
YCR026C	1.21292	1	0.13621	0.14167	0.14107	0.13655	0.0485								3
YCR027C	1.26006	1	0.11724	0.12832	0.12817	0.11755	0.024								2
YCR028C	1.23811	1	0.19454	0.20555	0.20504	0.1948	0.0855	1.19526	1	0.16843	0.1685	0.16831	0.16845	0.08	1
YCR029C	1.29261	1	0.03652	0.03848	0.03831	0.0366	0.002	1.34141	1	0.17627	0.18788	0.18716	0.17654	0.031
YCR029C-A	1.51942	1	0.09757	0.10793	0.10718	0.09762	0.0034
YCR030C	1	1.51262	0.0497	0.04502	0.04501	0.04995	0.0004	1	1.44657	0.28319	0.24139	0.24134	0.28345	0.0457	3
YCR031C	1	1.00649	0.21388	0.23304	0.23255	0.21416	0.4757	1.07908	1	0.26537	0.25625	0.25613	0.26551	0.3482
YCR032W	1.13295	1	0.09442	0.09451	0.09437	0.09468	0.0517								9
YCR033W	1.06141	1	0.1731	0.17275	0.17268	0.17368	0.2984								10
YCR034W	1.17573	1	0.07641	0.0778	0.07768	0.07653	0.0197	1.07854	1	0.08696	0.08952	0.08952	0.08751	0.1123	2
YCR035C	1.22627	1	0.16006	0.1811	0.18087	0.16019	0.0556	1.15869	1	0.17078	0.1781	0.17793	0.17091	0.1235
YCR036W	1.09223	1	0.04278	0.0399	0.03984	0.04294	0.0172	1.06218	1	0.10612	0.10789	0.10779	0.10706	0.1848
YCR037C	1.06161	1	0.29225	0.29159	0.29176	0.29356	0.3841	1	1.1409	0.29092	0.26963	0.26946	0.29132	0.219	2
YCR038C	1.10481	1	0.14082	0.14721	0.14704	0.14145	0.1503	1.15411	1	0.03589	0.03859	0.03852	0.03595	0.0066	3
YCR039C	1.21027	1	0.10034	0.09715	0.09704	0.10056	0.0206	1.29151	1	0.21334	0.22706	0.22667	0.21373	0.07	2
YCR040W	1	1.59822	0.15695	0.14545	0.14531	0.15754	0.0036	1	1.65735	0.18464	0.16371	0.16368	0.18471	0.0055	1
YCR041W	1	1.1498	0.06428	0.06448	0.06449	0.06428	0.0185	1	1.26849	0.14236	0.13668	0.13607	0.1428	0.0294
YCR042C	1	1.06782	0.17182	0.16484	0.16471	0.17189	0.2773	1	1.14538	0.17969	0.18133	0.18133	0.17995	0.1446	6
YCR043C	1.44226	1	0.12839	0.15257	0.15243	0.12869	0.0091	1.52444	1	0.22538	0.26453	0.26448	0.22551	0.0255
YCR044C	1	1.21571	0.08839	0.08678	0.0858	0.08847	0.0164	1	1.32529	0.1792	0.16996	0.16912	0.17951	0.0317	2
YCR045C	1.0886	1	0.07833	0.08885	0.08877	0.07838	0.0872	1.2187	1	0.1455	0.14911	0.149	0.14588	0.0494	2
YCR046C	1	1.14012	0.09497	0.09352	0.0935	0.095	0.0483	1	1.0752	0.16388	0.15931	0.15915	0.16466	0.2467	1
YCR047C	1	1.539	0.1732	0.15667	0.15536	0.17441	0.0114	1	1.46354	0.28609	0.24193	0.2419	0.28653	0.0437
YCR048W	1	1.46381	0.13659	0.12741	0.12661	0.1368	0.0084	1	1.55959	0.30109	0.25089	0.25049	0.30134	0.0301
YCR049C	1	1.47907	0.24406	0.19677	0.19572	0.24448	0.0264	1	1.45362	0.32714	0.3029	0.30283	0.32726	0.0683
YCR050C	1.14336	1	0.24898	0.29445	0.29436	0.2491	0.2118								2
YCR051W	1	1.72487	0.27003	0.22016	0.2201	0.27051	0.0107								1
YCR052W	1	1.48193	0.12574	0.11549	0.11545	0.1259	0.0066	1	1.65487	0.30312	0.25936	0.25929	0.30359	0.0192	3
YCR053W	1.68839	1	0.12033	0.13138	0.13081	0.12046	0.0018								2
YCR054C	1	1.27259	0.16339	0.15582	0.15578	0.16342	0.0393
YCR055C	1	1.5007	0.09046	0.08317	0.08299	0.09097	0.0025	1	1.89475	0.10912	0.09362	0.09347	0.10918	0.0001
YCR056W	1	1.61092	0.28293	0.24681	0.24639	0.28391	0.0202
YCR057C	1	1.47522	0.13417	0.12559	0.12558	0.13423	0.0067								4
YCR058C	1	1.29209	0.17899	0.16778	0.16777	0.17931	0.0405
YCR059C	1	1.40308	0.11504	0.11306	0.11302	0.11607	0.0067	1	1.36782	0.27837	0.26304	0.26297	0.27842	0.0716	3
YCR060W	1	1.36303	0.25957	0.22154	0.22154	0.26109	0.0486	1	1.22523	0.20508	0.18395	0.18392	0.20553	0.0879
YCR062W	1	1.87308	0.03916	0.03563	0.03554	0.03922	0.0002	1	1.67157	0.19977	0.17124	0.17021	0.19996	0.0063
YCR063W	1.02499	1	0.17448	0.17804	0.17793	0.17484	0.4192	1	1.04009	0.21054	0.21936	0.21805	0.21082	0.3957	3
YCR064C	1	1.0463	0.26819	0.26789	0.26747	0.26861	0.3824								2
YCR065W	1	1.04482	0.09307	0.09555	0.09557	0.0931	0.2265	1	1.05225	0.20737	0.20133	0.20113	0.20743	0.3622	3
YCR066W	1	1.04064	0.15804	0.15279	0.15196	0.15811	0.2554	1	1.17466	0.1207	0.09916	0.09894	0.12082	0.0395	2
YCR067C	1.13824	1	0.16752	0.16851	0.16847	0.16781	0.1453	1.08597	1	0.15997	0.16059	0.16023	0.16017	0.2247	9
YCR068W	1.1289	1	0.07431	0.07693	0.07692	0.07454	0.0369								4
YCR070W	1.08163	1	0.2183	0.23383	0.23365	0.21879	0.3202	1.08026	1	0.19334	0.19357	0.19309	0.1934	0.2889
YCR071C	1.11558	1	0.11379	0.11642	0.11616	0.11394	0.095	1.18859	1	0.22337	0.22496	0.22446	0.22356	0.1474
YCR072C	1	1.56628	0.14293	0.1306	0.1303	0.14312	0.005	1	2.00531	0.37276	0.28698	0.28675	0.37294	0.0102	2
YCR073C	1.23938	1	0.26085	0.29267	0.29248	0.26092	0.1644								5
YCR074C	1.00595	1	0.15753	0.1632	0.16279	0.15829	0.4754
YCR075C	1.0817	1	0.05272	0.05439	0.05427	0.05318	0.0408	1.17073	1	0.13773	0.13907	0.13866	0.13801	0.0678
YCR076C	1.07114	1	0.1739	0.17536	0.17522	0.17409	0.2776	1.1481	1	0.17008	0.18357	0.18349	0.17018	0.142	1
YCR079W	1.38615	1	0.14425	0.17611	0.1761	0.14433	0.0214	1.45026	1	0.20362	0.23085	0.23085	0.2038	0.0259	3
YCR080W	1	1.62323	0.25848	0.21728	0.21709	0.25871	0.0165	1	1.9777	0.39728	0.28628	0.28616	0.39737	0.0133
YCR081W	1.021	1	0.25233	0.258	0.25774	0.25291	0.4565								10
YCR082W	2.17858	1	0.10221	0.11974	0.11974	0.10267	0.0002	2.68837	1	0.29892	0.42368	0.42223	0.29918	0.0015	1
YCR083W	1.54018	1	0.14796	0.17393	0.1739	0.14801	0.0086								2
YCR084C	1.11456	1	0.28473	0.30135	0.3013	0.28586	0.3232								12
YCR085W	1.19832	1	0.22653	0.26663	0.26415	0.22679	0.133
YCR087W	1.12968	1	0.15933	0.1455	0.1455	0.15938	0.0872	1.12523	1	0.18884	0.18946	0.18935	0.18895	0.1919
YCR088W	1	1.49298	0.08392	0.07809	0.07807	0.08426	0.0015	1	1.61194	0.20268	0.17482	0.17482	0.20286	0.0081	7
YCR089W	1	1.89803	0.13487	0.11543	0.11518	0.13487	0.0009	1	1.38526	0.23694	0.21809	0.21802	0.23705	0.0435	13
YCR090C	1.27733	1	0.07288	0.0755	0.07546	0.07312	0.0071
YCR091W	1.19983	1	0.27597	0.29445	0.29358	0.27659	0.2095								8
YCR092C	1	1.1982	0.13739	0.13631	0.13629	0.13768	0.0485	1	1.14726	0.17686	0.17082	0.17085	0.17686	0.1438	4
YCR093W	1	1.19441	0.20105	0.18869	0.18846	0.20121	0.1087								10
YCR095C	1	1.09319	0.11089	0.10906	0.10884	0.11096	0.0829	1	1.04917	0.03747	0.0374	0.03733	0.0375	0.0555	1
YCR096C	1.22005	1	0.22102	0.25439	0.25418	0.22105	0.1053	1.43012	1	0.29442	0.32134	0.321	0.29447	0.0754	1
YCR097WA	1	1.05508	0.11893	0.11526	0.115	0.11907	0.2401	1	1.0514	0.16534	0.16584	0.16491	0.16536	0.3186
YCR098C	1.87856	1	0.24335	0.2793	0.27854	0.24456	0.0058	2.25586	1	0.2773	0.35415	0.353	0.2773	0.0028	2
YCR099C	1.44092	1	0.22229	0.26136	0.26105	0.22262	0.0353	1.67882	1	0.22998	0.27397	0.27384	0.22998	0.0137
YCR100C	1.17838	1	0.12348	0.12472	0.12472	0.12348	0.0514	1.23014	1	0.33834	0.35831	0.35662	0.33839	0.2245
YCR102C	1.0217	1	0.13477	0.1399	0.13982	0.13486	0.4087	1	1.07807	0.11654	0.12378	0.1238	0.11702	0.1627	1
YCR103C	1.08533	1	0.25227	0.25579	0.25492	0.25263	0.2849
YCR104W	1.13737	1	0.14247	0.15983	0.15976	0.14301	0.0813	1.19465	1	0.09749	0.0994	0.0994	0.09749	0.0264
YCR105W	1.17331	1	0.14661	0.16976	0.16943	0.14795	0.07
YCR106W	1	1.56024	0.17813	0.16424	0.16408	0.17817	0.0072								2
YCR107W	1	1.36719	0.15683	0.14604	0.14499	0.15743	0.0174
YCRX01W	1.24755	1	0.23782	0.2794	0.27847	0.23808	0.1089
YCRX02C	1.11855	1	0.22466	0.23752	0.2374	0.22465	0.2624
YCRX03C	1.01332	1	0.07394	0.07947	0.07946	0.07393	0.3865
YCRX04W	1	1.08745	0.2452	0.23184	0.23158	0.24556	0.2556	1	1.13436	0.29773	0.29062	0.29039	0.2981	0.2882
YCRX05W	1	1.14272	0.15776	0.14948	0.14934	0.15775	0.1152
YCRX06W	1.05185	1	0.09021	0.08848	0.08827	0.0902	0.1882
YCRX07W	1.09114	1	0.17952	0.18319	0.1831	0.17957	0.2464
YCRX08W	1	1.05023	0.16335	0.16475	0.16457	0.16357	0.3184	1	1.00276	0.20319	0.20234	0.20214	0.20344	0.4898
YCRX09C	1	1.02593	0.09778	0.10423	0.10389	0.09781	0.3293
YCRX11W	1.08307	1	0.12893	0.13122	0.13107	0.12897	0.1844	1	1.07268	0.15619	0.1581	0.15796	0.15666	0.2591
YCRX13W	1.13234	1	0.05755	0.05263	0.05239	0.05832	0.0203	1.0908	1	0.19244	0.19211	0.19133	0.19242	0.2568
YCRX14W	1.23561	1	0.12199	0.11917	0.11905	0.12204	0.0253
YCRX15W	1.28247	1	0.19485	0.21443	0.21438	0.19486	0.0651	1.3205	1	0.21568	0.24174	0.24172	0.21568	0.0688
YCRX16C	1.1028	1	0.17593	0.19299	0.19271	0.17622	0.1499
YCRX17W	1.12219	1	0.17928	0.18401	0.18382	0.17938	0.1858	1.18618	1	0.21021	0.22995	0.22984	0.21074	0.1491
YCRX19W	1	1.366	0.21829	0.19761	0.19744	0.21849	0.0352	1	1.07252	0.30228	0.29383	0.29353	0.3023	0.3615
YCRX20C	1	1.07159	0.25665	0.2538	0.25327	0.25668	0.3129	1.08084	1	0.25287	0.2516	0.25154	0.25304	0.3436
YCRX21C	1	1.00778	0.154	0.15786	0.15786	0.154	0.4727	1	1.06677	0.16809	0.16504	0.1649	0.16826	0.2823
YDL001W	1.06275	1	0.06261	0.06424	0.06405	0.06265	0.0918	1.06334	1	0.04425	0.04826	0.04824	0.04431	0.0498	5
YDL002C	1.00841	1	0.11061	0.11312	0.11311	0.1107	0.4472	1.05851	1	0.20376	0.19569	0.19487	0.20404	0.3476
YDL003W	1.02562	1	0.09242	0.09028	0.09026	0.09264	0.3118	1.21194	1	0.23878	0.24375	0.2432	0.23961	0.1064	5
YDL004W	2.01392	1	0.10055	0.10739	0.10735	0.10067	0.0002	2.22172	1	0.13513	0.16387	0.16361	0.13536	0.0009	1
YDL006W	1.01154	1	0.0859	0.0806	0.08046	0.08598	0.4071								1
YDL007W								1	1.23317	0.18258	0.17666	0.17632	0.18341	0.0727	1
YDL008W	1.25204	1	0.04476	0.04649	0.04634	0.04495	0.0019	1.41218	1	0.16941	0.17833	0.17819	0.17047	0.0164
YDL009C	1.77245	1	0.09522	0.10549	0.10526	0.09543	0.0008	1.98937	1	0.20787	0.26636	0.26565	0.20882	0.0065	1
YDL010W	1.78641	1	0.12931	0.15565	0.15562	0.12979	0.0026	1.79019	1	0.18841	0.22979	0.22976	0.18985	0.0081
YDL011C	1.61831	1	0.12499	0.14135	0.14132	0.12502	0.003	1.78492	1	0.13144	0.14746	0.1472	0.13184	0.0014	1
YDL012C	1.22704	1	0.13486	0.14373	0.14363	0.13498	0.0431								4
YDL013W	1	1.19967	0.16537	0.15165	0.1513	0.1657	0.0721	1	1.13096	0.1274	0.1263	0.12626	0.12768	0.091	5
YDL014W	1	1.10477	0.09865	0.09595	0.09596	0.09885	0.0848
YDL015C	1	1.12046	0.15447	0.15611	0.15608	0.15517	0.1096	1	1.20784	0.26863	0.23925	0.23908	0.26887	0.1721
YDL016C	1.22971	1	0.18564	0.20323	0.20274	0.18588	0.0619
YDL017W	1.33892	1	0.12609	0.1423	0.14217	0.1264	0.0167	1.16706	1	0.06842	0.06818	0.06816	0.06857	0.0174	3
YDL018C	1.35231	1	0.11869	0.12474	0.12447	0.11886	0.0113
YDL019C	1.11729	1	0.15808	0.17283	0.1727	0.15864	0.1667								6
YDL020C	1.59484	1	0.16552	0.1984	0.19787	0.16644	0.0112	1.60466	1	0.08072	0.08857	0.08857	0.0808	0.0009	3
YDL021W	1.97094	1	0.10537	0.12024	0.11994	0.10568	0.0006	2.01966	1	0.1185	0.13317	0.13303	0.11858	0.0009	4
YDL022W	1.3238	1	0.14122	0.1424	0.14214	0.14137	0.0177	1.19457	1	0.18262	0.18655	0.18584	0.18283	0.1063	1
YDL023C	1.16847	1	0.17725	0.18519	0.18517	0.17757	0.118	1.02312	1	0.18177	0.17377	0.17344	0.18193	0.4174
YDL024C	1.00071	1	0.20823	0.22459	0.22409	0.20881	0.4976								1
YDL025C	1	3.44064	0.04512	0.04423	0.04419	0.04525	0	1	2.87779	0.62809	0.38147	0.38143	0.62892	0.006	5
YDL026W	1.19519	1	0.19293	0.20403	0.20394	0.19371	0.1177	1.1657	1	0.12977	0.12974	0.12969	0.12986	0.0651	1
YDL027C	1.44235	1	0.05112	0.05754	0.0575	0.05113	0.0006	1.39987	1	0.06494	0.06722	0.06708	0.06513	0.0024	3
YDL028C	1	1.0923	0.04267	0.04534	0.04515	0.0427	0.0219	1	1.06093	0.19873	0.19302	0.19266	0.20036	0.2709	6
YDL029W	1.00466	1	0.11863	0.12765	0.12747	0.11881	0.4768	1	1.09778	0.16023	0.15757	0.15757	0.1609	0.197	3
YDL030W	1.13141	1	0.07009	0.06907	0.06898	0.0703	0.0271	1.02328	1	0.15924	0.16571	0.16567	0.15941	0.4127	3
YDL031W	1	1.123	0.16875	0.16475	0.1635	0.16968	0.1629	1	1.12957	0.19527	0.18212	0.1821	0.19573	0.1837	6
YDL032W	1.11408	1	0.10689	0.11055	0.1105	0.10721	0.0896	1	1.0694	0.23277	0.21761	0.21759	0.23297	0.2615
YDL033C	1	1.12461	0.1185	0.11391	0.1138	0.11855	0.0837	1	1.23341	0.23604	0.21967	0.21964	0.23681	0.1137	1
YDL034W	1	1.04418	0.18443	0.18235	0.18236	0.18446	0.3681
YDL035C	1.05158	1	0.20001	0.20524	0.20487	0.20008	0.3644	1	1.1339	0.16863	0.15056	0.14976	0.16879	0.1394	4
YDL036C	1	1.10339	0.20276	0.18959	0.18953	0.20393	0.1285								4
YDL037C	1.12653	1	0.14599	0.14661	0.14659	0.14613	0.1263								2
YDL038C	1.23687	1	0.27801	0.28967	0.2891	0.27889	0.1683								3
YDL039C	1.43905	1	0.11693	0.12249	0.12232	0.11732	0.0052	1.58231	1	0.2304	0.2795	0.27879	0.23062	0.0224	1
YDL040C	1	1.94131	0.30719	0.23319	0.23204	0.30752	0.0086	1	1.78134	0.39584	0.3086	0.30854	0.397	0.0258	8
YDL041W	1.0034	1	0.20056	0.20461	0.20412	0.2006	0.4916								1
YDL042C	1.02852	1	0.12647	0.13118	0.1311	0.12658	0.3622	1.06642	1	0.0674	0.07502	0.07501	0.06748	0.0993	5
YDL043C	1	1.06462	0.12576	0.11806	0.11764	0.12576	0.2198	1	1.08917	0.11728	0.12059	0.12006	0.11731	0.1459	1
YDL044C	1	1.03883	0.07439	0.07285	0.07269	0.07446	0.2026								4
YDL045C	1.12068	1	0.05428	0.05868	0.05867	0.05435	0.0233	1.12144	1	0.13517	0.13868	0.13838	0.13519	0.1264	1
YDL046W	1.66649	1	0.09017	0.09798	0.09787	0.09019	0.0011	1.77955	1	0.2493	0.31371	0.31371	0.2493	0.0157
YDL047W	1	1.08924	0.20099	0.2012	0.20099	0.20114	0.2095	1	1.12953	0.14698	0.14639	0.14626	0.14718	0.1234	2
YDL048C	1.07561	1	0.06349	0.06378	0.06349	0.0636	0.0654	1.20644	1	0.1668	0.16531	0.16529	0.1668	0.072	4
YDL049C	2.47395	1	0.16705	0.20123	0.20113	0.16808	0.0005	3.05859	1	0.16397	0.21287	0.2128	0.16451	0.0001	2
YDL050C	1.02836	1	0.11812	0.12499	0.12501	0.11825	0.3656	1.1016	1	0.06482	0.06757	0.06754	0.06499	0.0459	1
YDL051W	1	1.27992	0.14537	0.13589	0.1358	0.14544	0.0269	1	1.16034	0.1797	0.17587	0.17576	0.17977	0.1238	4
YDL052C	1	1.21694	0.12152	0.10849	0.10846	0.12161	0.0331	1	1.28461	0.18193	0.16706	0.16701	0.18193	0.0432
YDL053C	1	1.0228	0.0623	0.06291	0.06255	0.06247	0.2772	1	1.01356	0.06499	0.06464	0.06455	0.06502	0.3702	3
YDL054C	1	1.65697	0.18928	0.15683	0.15681	0.1903	0.0046	1	1.90378	0.26289	0.22326	0.22323	0.26345	0.004	2
YDL055C	1	1.30689	0.08558	0.08324	0.08321	0.08567	0.006	1	1.39994	0.13436	0.12801	0.12789	0.13455	0.01	2
YDL056W	1	1.0748	0.13866	0.13722	0.13705	0.13864	0.2192	1.06011	1	0.32155	0.32608	0.32606	0.32186	0.3903	6
YDL057W	1.93692	1	0.11275	0.12149	0.12142	0.11284	0.0005	1.99378	1	0.10557	0.11837	0.11806	0.10577	0.0003	1
YDL058W	1.05794	1	0.18102	0.18285	0.18245	0.1811	0.3277	1	1.00409	0.02544	0.02402	0.02382	0.02546	0.3866	12
YDL059C	1.47471	1	0.18028	0.20922	0.20906	0.18028	0.0193	1.62252	1	0.16128	0.17947	0.17919	0.16141	0.0062	3
YDL060W	1	1.42316	0.14537	0.12685	0.12675	0.14536	0.011	1	1.70875	0.2371	0.18513	0.18511	0.2371	0.0092	3
YDL061C	1.08776	1	0.12443	0.12248	0.12238	0.1245	0.1606	1.19526	1	0.18039	0.19161	0.19099	0.18092	0.107	2
YDL062W	1	1.18282	0.20513	0.19436	0.19427	0.20522	0.1306
YDL063C	1	1.27584	0.18005	0.15664	0.15647	0.18019	0.0396	1	1.17521	0.14885	0.15092	0.15063	0.14891	0.074	2
YDL064W	1	1.04844	0.14505	0.15521	0.15468	0.14513	0.3094	1	1.06901	0.1389	0.13375	0.13366	0.13979	0.2232	1
YDL065C	1.7095	1	0.06728	0.07519	0.07481	0.06751	0.0004	1.73148	1	0.18235	0.2103	0.21004	0.18235	0.0059	1
YDL066W	1	3.81477	0.18855	0.15025	0.14992	0.18857	0	1	4.17441	0.18046	0.14191	0.14179	0.18063	0.0001	4
YDL067C	1.50492	1	0.12661	0.13612	0.13598	0.12661	0.0074	1.8978	1	0.27288	0.34196	0.34139	0.27392	0.01	1
YDL068W	1.312	1	0.14091	0.15015	0.15005	0.14091	0.0221
YDL069C	1.39733	1	0.09923	0.10557	0.10552	0.09933	0.0057	1.4468	1	0.23574	0.25284	0.25246	0.23571	0.0349	3
YDL070W	1.22643	1	0.07796	0.08123	0.08089	0.07805	0.011	1.34764	1	0.11348	0.12727	0.12697	0.11348	0.0113	5
YDL071C	1	1.03928	0.1203	0.11989	0.11987	0.12037	0.2951	1	1.24003	0.32789	0.2972	0.29711	0.328	0.1606	1
YDL072C	2.12614	1	0.10577	0.11687	0.11605	0.10575	0.0004	2.22436	1	0.07471	0.08095	0.08069	0.07513	0.0003	2
YDL073W	1	1.34594	0.22844	0.20677	0.2067	0.22843	0.0519	1	1.29723	0.20862	0.18293	0.1827	0.2088	0.0541	5
YDL074C	1	1.34517	0.15936	0.1429	0.14244	0.15943	0.0218	1	1.36623	0.10254	0.10215	0.10188	0.10293	0.0069	2
YDL075W	1	1.08383	0.13	0.12767	0.12746	0.13017	0.1729	1	1.10936	0.22141	0.20188	0.20152	0.22145	0.257
YDL077C	1	1.09506	0.15624	0.15078	0.15055	0.15657	0.1879	1.0135	1	0.16142	0.16839	0.16823	0.16158	0.4537	9
YDL078C	1.54314	1	0.05196	0.0526	0.05214	0.05198	0.0002	1.5384	1	0.14016	0.15292	0.15263	0.14028	0.006	2
YDL079C	1.87935	1	0.19605	0.27209	0.27208	0.19626	0.0092	2.31269	1	0.19282	0.24067	0.24041	0.19282	0.0009	5
YDL080C	1	1.71264	0.13227	0.11962	0.1195	0.13293	0.001	1	1.99824	0.27891	0.22164	0.22135	0.2796	0.0036	1
YDL081C	1.0052	1	0.14958	0.14599	0.14599	0.14959	0.4769	1.07492	1	0.15649	0.15477	0.15467	0.15679	0.2356
YDL082W	1	1.35199	0.13402	0.12485	0.12443	0.1341	0.0142	1	1.46669	0.11639	0.10637	0.1063	0.11641	0.0043	2
YDL083C	1	1.18232	0.20542	0.19161	0.1916	0.20675	0.0954	1	1.14765	0.24392	0.23605	0.23529	0.24417	0.2097
YDL084W	1	1.22865	0.09124	0.08444	0.08443	0.09145	0.0157	1	1.25278	0.14613	0.12982	0.12976	0.14633	0.0355	1
YDL085W	1.10178	1	0.0582	0.05633	0.0563	0.05825	0.0304	1.11549	1	0.18394	0.18974	0.18899	0.18409	0.2075	4
YDL086W	1.10574	1	0.09533	0.1006	0.10043	0.09571	0.0843	1.02181	1	0.12988	0.13555	0.13557	0.1299	0.3973	1
YDL087C	1	1.01407	0.28516	0.28387	0.2837	0.28542	0.4708								1
YDL088C	1	1.16439	0.07639	0.07653	0.07646	0.07684	0.0208	1	1.15193	0.23179	0.22513	0.22484	0.23247	0.2022	4
YDL089W	1.07584	1	0.08342	0.08878	0.08855	0.08342	0.109	1.06702	1	0.18169	0.20103	0.20059	0.18211	0.2441	2
YDL090C	1	1.38715	0.08025	0.07445	0.07431	0.0803	0.0022	1	1.45856	0.09745	0.09382	0.0938	0.09846	0.003	6
YDL091C	1.46914	1	0.0836	0.08633	0.08632	0.08367	0.0018	1.46888	1	0.14165	0.15823	0.1579	0.14181	0.0096	3
YDL092W	1	1.13451	0.13736	0.14126	0.14122	0.13763	0.1124	1	1.02967	0.12666	0.13183	0.1315	0.12681	0.3614	1
YDL093W	1.30153	1	0.15354	0.17178	0.17163	0.15366	0.033	1.1932	1	0.27164	0.28378	0.28345	0.27195	0.2047
YDL094C	1.22424	1	0.16056	0.17638	0.17627	0.16067	0.0668	1.26967	1	0.18677	0.19451	0.19424	0.18681	0.0572	2
YDL095W	3.04017	1	0.20638	0.27301	0.27261	0.20662	0.0001	1.40623	1	0.41476	0.42195	0.42187	0.41485	0.1603
YDL096C	1.07839	1	0.1594	0.15723	0.15699	0.15978	0.2355	1	1.03323	0.36375	0.36778	0.36738	0.36373	0.453	1
YDL097C	1.00136	1	0.10245	0.10189	0.1017	0.10295	0.491	1	1.02882	0.08118	0.08071	0.08071	0.08119	0.2683	3
YDL098C	1.19635	1	0.10476	0.11438	0.11438	0.10484	0.0327	1.27183	1	0.19558	0.22023	0.22004	0.19579	0.0576	2
YDL099W	1	1.06335	0.19687	0.19735	0.19723	0.19702	0.2594	1.09136	1	0.20958	0.21586	0.21554	0.20992	0.2949	1
YDL100C	1.23218	1	0.02733	0.02685	0.02684	0.02738	0.0009	1.22407	1	0.10902	0.11228	0.1121	0.10915	0.0252	1
YDL101C	1.56167	1	0.1109	0.12582	0.12556	0.11124	0.0032	1.53715	1	0.1596	0.17834	0.17819	0.15967	0.0087	4
YDL102W	1.04195	1	0.16829	0.17733	0.17724	0.16833	0.3572	1.04421	1	0.13286	0.12793	0.12797	0.13284	0.3064	3
YDL104C	1.22881	1	0.07776	0.08078	0.08069	0.07802	0.0102	1.15594	1	0.22019	0.24472	0.24463	0.22059	0.1486	1
YDL105W	2.02081	1	0.1286	0.14159	0.14078	0.12868	0.0003	2.176	1	0.24408	0.34988	0.34828	0.24509	0.0069	3
YDL106C	1.16874	1	0.24074	0.25172	0.25181	0.24121	0.207	1.02356	1	0.14127	0.14323	0.1429	0.14136	0.3999	8
YDL107W	1.34043	1	0.10426	0.11112	0.11106	0.10447	0.0076	1.46207	1	0.16256	0.19102	0.19043	0.16279	0.0144	1
YDL108W	1	1.01598	0.07305	0.06907	0.06901	0.07321	0.3422	1	1.01392	0.05877	0.05533	0.05519	0.05882	0.3319	2
YDL109C	1	1.03366	0.10634	0.1042	0.10409	0.10648	0.2998								4
YDL110C	1.26908	1	0.01758	0.01782	0.01774	0.01759	0.0004	1.32586	1	0.14089	0.14256	0.14242	0.14094	0.0182
YDL111C	1	1.38356	0.25153	0.21598	0.21406	0.25173	0.0418	1	1.37847	0.2309	0.21249	0.21249	0.23235	0.0417	1
YDL112W	1	1.25967	0.15538	0.14427	0.14404	0.15648	0.0397	1.07184	1	0.09898	0.0995	0.09918	0.09982	0.1425	7
YDL113C	1.05853	1	0.20021	0.21103	0.2106	0.20083	0.3511								3
YDL115C	1.23044	1	0.21706	0.2607	0.26063	0.21707	0.1	1.44283	1	0.23143	0.27725	0.27706	0.23148	0.0407	1
YDL116W	1.21622	1	0.22214	0.24708	0.24703	0.2223	0.1431	1.05701	1	0.25626	0.27562	0.27562	0.25691	0.3971	3
YDL117W	1	1.23976	0.1898	0.1844	0.18436	0.19054	0.0683	1	1.13987	0.24581	0.22951	0.22949	0.24587	0.2374	4
YDL118W	1	1.1176	0.15807	0.15362	0.15325	0.1581	0.1467	1	1.34719	0.42166	0.38343	0.38279	0.42193	0.1572	3
YDL119C	1	1.1655	0.1017	0.10146	0.10146	0.10196	0.0383	1	1.16586	0.11213	0.10797	0.10768	0.11286	0.0464
YDL120W	1	1.10782	0.06311	0.05982	0.05948	0.06314	0.0346	1	1.13132	0.14289	0.13678	0.13667	0.1433	0.1105	1
YDL121C	1	1.03104	0.07851	0.07587	0.07576	0.07875	0.2586	1.07788	1	0.11843	0.11856	0.11855	0.11862	0.1689	2
YDL122W	1	1.38227	0.12282	0.11367	0.11369	0.12306	0.0093								2
YDL123W	1.10354	1	0.10338	0.10719	0.10702	0.10345	0.0985	1.22367	1	0.19016	0.21079	0.21039	0.19069	0.0954	1
YDL124W	1.65299	1	0.20672	0.24244	0.24225	0.20682	0.0112	1.76868	1	0.20829	0.24249	0.24207	0.20845	0.0081	2
YDL125C	1	1.06626	0.21392	0.21207	0.21193	0.21447	0.3324	1.16271	1	0.22612	0.24383	0.24386	0.22623	0.197	1
YDL126C	1	1.10299	0.07547	0.07599	0.07599	0.07552	0.0548	1	1.02837	0.27403	0.28607	0.28605	0.27409	0.4331	5
YDL127W	1	1.30666	0.15156	0.14348	0.1431	0.1517	0.0245	1	1.14351	0.17086	0.16544	0.16511	0.17129	0.1346	2
YDL128W	1.23275	1	0.0655	0.06801	0.0679	0.06553	0.0081	1.22451	1	0.18182	0.18733	0.18731	0.18189	0.0788	1
YDL129W	1	1.61348	0.19391	0.17433	0.17433	0.19404	0.0062	1	2.04351	0.1692	0.14178	0.14133	0.16941	0.0015
YDL130W	1.12163	1	0.10918	0.11139	0.11137	0.10921	0.0837	1.11102	1	0.21112	0.21668	0.21658	0.21116	0.251
YDL131W	1	6.46418	0.87205	0.37091	0.37087	0.87275	0.0014	1	6.85784	0.59985	0.33222	0.33207	0.60168	0.0001	3
YDL132W	1	1.39513	0.19074	0.17209	0.17176	0.19094	0.0225	1	1.41135	0.37044	0.3237	0.32344	0.37049	0.1197	4
YDL133W	1.13005	1	0.02232	0.02434	0.02429	0.02232	0.0031								1
YDL134C	1.10745	1	0.03658	0.03316	0.03309	0.0366	0.0102	1.00442	1	0.08635	0.08977	0.08971	0.08651	0.4621	1
YDL134C-A	1.08747	1	0.06198	0.05933	0.05916	0.06242	0.0457	1.084	1	0.10448	0.11731	0.11725	0.10502	0.1379
YDL135C	1.28187	1	0.12293	0.1311	0.13109	0.12301	0.0216	1.25504	1	0.2214	0.23464	0.23462	0.22149	0.0956	3
YDL136W	1	1.15641	0.079	0.07501	0.075	0.07907	0.0256								3
YDL137W	1.6048	1	0.0629	0.06882	0.06877	0.06318	0.0005	1.52453	1	0.11559	0.13241	0.13204	0.11564	0.0042	1
YDL138W	1	1.26556	0.1141	0.10302	0.10292	0.1142	0.018	1	1.40416	0.17925	0.16248	0.16235	0.17959	0.0196	5
YDL139C	1.23031	1	0.14808	0.16278	0.16267	0.14829	0.0448	1.37064	1	0.22147	0.25385	0.25256	0.22181	0.0436	2
YDL140C	1.08931	1	0.08878	0.08642	0.08636	0.08878	0.0894								8
YDL141W	1	1.35132	0.14877	0.13492	0.13488	0.14881	0.017	1	1.66782	0.11073	0.10535	0.10525	0.11174	0.0019	1
YDL142C	1	1.209	0.15002	0.14292	0.14252	0.15036	0.0529	1	1.09249	0.23637	0.22623	0.2256	0.23641	0.2987	2
YDL143W	1	1.43168	0.13406	0.1267	0.12664	0.1342	0.0089	1	1.54803	0.15997	0.14001	0.14001	0.16028	0.0062	3
YDL144C	1	1.47014	0.13298	0.12765	0.12764	0.13319	0.0055	1	1.71254	0.15166	0.13868	0.13849	0.15172	0.0028	1
YDL145C	1	1.59654	0.21818	0.18634	0.18619	0.21855	0.0112	1	1.55753	0.26237	0.21601	0.21603	0.26269	0.0218	7
YDL146W	1	1.23256	0.07312	0.07198	0.07196	0.07313	0.0092	1	1.12796	0.21724	0.21794	0.21735	0.21728	0.2293	2
YDL147W	1	1.21306	0.07294	0.07573	0.07567	0.07314	0.011	1	1.32412	0.16396	0.1541	0.15406	0.1643	0.0258
YDL148C	1.55789	1	0.26346	0.2986	0.29812	0.26397	0.0306	1	1.00008	0.30351	0.2948	0.29443	0.30393	0.4999	4
YDL149W	1.1417	1	0.17376	0.17747	0.17746	0.17385	0.1464	1.03623	1	0.15077	0.15823	0.15714	0.15084	0.3651	2
YDL150W	1	1.83357	0.02112	0.02087	0.02084	0.02116	0
YDL151C	1	1.30609	0.24822	0.22165	0.22165	0.24853	0.0758	1	1.844	0.3999	0.30888	0.30891	0.40002	0.0214
YDL152W	1	1.24151	0.1883	0.17783	0.17712	0.18889	0.0669	1	1.30624	0.39825	0.339	0.33903	0.39836	0.1614	1
YDL153C	1	1.30635	0.13346	0.12856	0.12795	0.13405	0.0173								3
YDL154W	1	1.04058	0.09566	0.09539	0.09535	0.09569	0.2563	1.00209	1	0.14629	0.14274	0.1427	0.14652	0.4904	4
YDL155W	1.05561	1	0.09827	0.09974	0.09941	0.09871	0.1813	1.03227	1	0.10042	0.11031	0.11013	0.10045	0.198	1
YDL156W	1	1.06102	0.08411	0.08266	0.08236	0.08415	0.1333	1.06113	1	0.17847	0.18741	0.18733	0.17874	0.3247	2
YDL157C	1.07361	1	0.04137	0.04358	0.04352	0.04138	0.0364	1.15838	1	0.1709	0.18252	0.18164	0.17094	0.129	1
YDL158C	1.25421	1	0.06325	0.05921	0.05913	0.0635	0.0055	1.46667	1	0.2356	0.28338	0.28328	0.23621	0.0411
YDL159W	1.14237	1	0.26262	0.27355	0.27345	0.26286	0.1961	1.20829	1	0.12738	0.13283	0.13273	0.12736	0.042	4
YDL160C	1.08624	1	0.08131	0.07972	0.07888	0.08164	0.0789	1.20033	1	0.15942	0.16783	0.1677	0.15968	0.0707	5
YDL161W	1.00087	1	0.11553	0.11335	0.11289	0.11572	0.4947	1	1.04738	0.08542	0.08551	0.08547	0.08543	0.1833	6
YDL163W	1	1.07542	0.18423	0.17328	0.17288	0.18457	0.1955
YDL164C	1.01174	1	0.0278	0.02791	0.02784	0.02782	0.222								3
YDL165W	1.17984	1	0.02445	0.02374	0.02367	0.02451	0.0017	1.28925	1	0.15564	0.1704	0.1704	0.15569	0.0352	2
YDL166C	1.04612	1	0.12512	0.09644	0.09591	0.12554	0.0586	1.12435	1	0.12606	0.13448	0.13437	0.12628	0.0989	1
YDL167C	1	2.51203	0.15546	0.12739	0.12706	0.15573	0.0001	1	2.55431	0.52627	0.36054	0.36054	0.5263	0.005	3
YDL168W	1.44898	1	0.03126	0.03594	0.03592	0.03134	0.0004								1
YDL169C	2.31743	1	0.17692	0.21434	0.2133	0.17745	0.0008	2.35239	1	0.24256	0.37597	0.37513	0.24269	0.0055
YDL170W	1	2.14479	0.13895	0.10262	0.10264	0.13902	0.0003	1	2.11669	0.23454	0.19815	0.19791	0.23454	0.0018	2
YDL171C	1	1.22792	0.13624	0.11982	0.11982	0.13638	0.0363	1	1.04484	0.19997	0.20242	0.20238	0.20007	0.3827	9
YDL172C	1	1.04493	0.20874	0.20831	0.20717	0.20913	0.3786								1
YDL173W	1	1.19589	0.21304	0.21181	0.21164	0.21316	0.1299	1	1.25941	0.23781	0.23216	0.23203	0.23847	0.1015	1
YDL174C	1.17801	1	0.08347	0.08704	0.08699	0.08404	0.0233	1.25877	1	0.21117	0.22893	0.22851	0.21127	0.0918	4
YDL175C	1	1.52101	0.16003	0.14847	0.14833	0.16008	0.0071	1	1.60839	0.06758	0.05755	0.05719	0.06765	0.0001	3
YDL176W	1	1.03761	0.11578	0.11488	0.1148	0.11584	0.2992	1	1.13668	0.20659	0.19913	0.19907	0.20773	0.1938	2
YDL177C	1	1.28663	0.19971	0.18309	0.18307	0.20001	0.0506	1	1.60218	0.20667	0.17585	0.1758	0.20714	0.0081	1
YDL178W	1	1.43518	0.13178	0.11827	0.11821	0.13226	0.006	1	1.34295	0.24019	0.21203	0.21203	0.24169	0.0563	5
YDL179W	1	1.5666	0.09753	0.09162	0.09159	0.09766	0.002	1	1.59709	0.22835	0.1978	0.1977	0.22835	0.0119	1
YDL180W	1	1.05429	0.0727	0.06973	0.06971	0.07293	0.131	1	1.11728	0.25979	0.25361	0.25333	0.25989	0.2311	3
YDL181W	1.17176	1	0.23124	0.24221	0.24173	0.23129	0.1758	1.34837	1	0.17037	0.19363	0.19298	0.17097	0.0338
YDL182W	1	8.68824	0.3841	0.23502	0.23444	0.38447	0.0001	1	10.8067	0.38704	0.23738	0.23725	0.38755	0	3
YDL183C	1	1.53889	0.11685	0.10514	0.10502	0.11693	0.0029	1	1.58977	0.22292	0.19737	0.19649	0.22347	0.0114	1
YDL184C	1.43148	1	0.22151	0.24668	0.24664	0.22188	0.0355	1.53158	1	0.34419	0.43253	0.43222	0.34412	0.09
YDL185W	1	1.19119	0.23166	0.21425	0.21373	0.23176	0.1435								4
YDL186W	1.00679	1	0.11284	0.11521	0.11502	0.11299	0.4587	1	1.049	0.14611	0.14998	0.14992	0.14615	0.2993	2
YDL187C	1.55768	1	0.34059	0.38564	0.38508	0.34063	0.0607	1.40724	1	0.20421	0.2307	0.23036	0.20467	0.0335
YDL188C	1.14292	1	0.07358	0.07432	0.07429	0.07375	0.027	1.09694	1	0.24117	0.23492	0.2345	0.24164	0.3039	1
YDL189W	1	1.54714	0.07786	0.07733	0.07708	0.07791	0.0012	1	1.52967	0.0216	0.02042	0.02038	0.02166	0	3
YDL190C	1	1.30999	0.16705	0.14881	0.14867	0.16731	0.0288	1	1.41945	0.16661	0.15571	0.15569	0.16703	0.014	2
YDL191W	1	1.15291	0.10657	0.10215	0.10168	0.10666	0.0493	1	1.11241	0.22359	0.2284	0.22757	0.22365	0.2573	3
YDL192W	1.55124	1	0.15623	0.17617	0.17532	0.1562	0.0084	1.48897	1	0.225	0.26458	0.26432	0.22503	0.03
YDL193W	1.08419	1	0.07136	0.0759	0.07579	0.07146	0.0736	1.1421	1	0.07419	0.08002	0.08	0.07435	0.0328	1
YDL194W	1.42764	1	0.18417	0.21047	0.21031	0.18429	0.0243	1.46315	1	0.27185	0.30668	0.30664	0.27197	0.0515	6
YDL195W	1.10963	1	0.07776	0.07777	0.07775	0.07785	0.0528								8
YDL196W	1.10532	1	0.11157	0.11637	0.11572	0.1117	0.1092
YDL197C	1	1.07111	0.09472	0.08573	0.08498	0.09498	0.127	1	1.10923	0.14926	0.14818	0.14816	0.1494	0.1602	5
YDL198C	1	3.84413	0.22726	0.16062	0.16024	0.22772	0.0002	1	4.62982	0.2831	0.21418	0.21412	0.28401	0.0001	1
YDL199C	1.64387	1	0.19409	0.22598	0.22577	0.1942	0.0095	1.66816	1	0.33404	0.4093	0.40902	0.33425	0.0423	3
YDL200C	1.391	1	0.09026	0.09168	0.0916	0.09037	0.0051								1
YDL201W	1	1.28708	0.08349	0.07709	0.07705	0.08351	0.0076	1	1.31168	0.19639	0.18024	0.18022	0.19698	0.0429	2
YDL202W	1	1.27243	0.03852	0.0397	0.03961	0.03859	0.0021	1	1.28338	0.23482	0.22307	0.22292	0.23482	0.0794
YDL203C	1	1.12634	0.0291	0.02774	0.02774	0.0291	0.0033	1.12835	1	0.14613	0.15032	0.15013	0.14685	0.1286	7
YDL204W	5.02123	1	0.2433	0.36126	0.3606	0.24383	0								6
YDL205C	1.27952	1	0.22278	0.25814	0.25756	0.22331	0.095	1.5346	1	0.16881	0.19506	0.1949	0.16884	0.0113	1
YDL206W	1.20462	1	0.16163	0.17145	0.1714	0.16176	0.0734	1.81655	1	0.29675	0.37427	0.37416	0.29692	0.0188	6
YDL207W	1	1.22505	0.12114	0.11258	0.11257	0.12112	0.029	1	1.22702	0.10628	0.09928	0.09909	0.1063	0.0213	2
YDL208W	1	1.58672	0.19058	0.16068	0.16058	0.19066	0.0075	1	1.58175	0.18995	0.18436	0.18406	0.19022	0.0069
YDL209C	1.2049	1	0.19703	0.20866	0.20844	0.19722	0.1142	1.3042	1	0.22759	0.24787	0.24754	0.22761	0.0786	2
YDL210W	7.11499	1	0.25826	0.43066	0.43066	0.25871	0	11.3446	1	0.37635	0.71125	0.71029	0.37647	0	1
YDL211C	1.41017	1	0.08775	0.0894	0.08927	0.08778	0.0032								2
YDL212W	1.30254	1	0.07094	0.07402	0.07401	0.07115	0.0055	1.41698	1	0.08697	0.09858	0.09832	0.08716	0.0052
YDL213C	1	1.02415	0.12272	0.12219	0.12184	0.12278	0.3835	1	1.01785	0.12779	0.1306	0.13039	0.1279	0.4134	1
YDL214C	1	1.23529	0.21951	0.19803	0.19775	0.21991	0.0998	1	1.71937	0.12435	0.11764	0.11753	0.12437	0.0013	6
YDL215C	1	1.48665	0.24356	0.21603	0.21577	0.24399	0.0252	1	1.58126	0.23458	0.19946	0.19941	0.23463	0.0143	4
YDL216C	1.13546	1	0.15135	0.15666	0.15565	0.1514	0.1213								3
YDL217C	1	1.10171	0.10457	0.09661	0.09655	0.10462	0.0968	1	1.21745	0.1457	0.13799	0.13748	0.14578	0.0491
YDL219W	1	1.05119	0.13285	0.13196	0.13177	0.13317	0.2799	1.01654	1	0.22211	0.22615	0.22609	0.22251	0.4573	1
YDL220C	1.1071	1	0.10934	0.10687	0.10684	0.10951	0.0977	1.08832	1	0.15621	0.16178	0.16136	0.15637	0.2166	5
YDL221W	1.34234	1	0.18577	0.19532	0.19521	0.18652	0.0371
YDL222C	1.62737	1	0.22476	0.29291	0.29272	0.22568	0.0212	1.82533	1	0.20038	0.24542	0.24523	0.20049	0.0053	1
YDL223C	1.57362	1	0.19252	0.22328	0.22328	0.19282	0.0125	1.27322	1	0.13675	0.14665	0.14667	0.13684	0.0296	6
YDL224C	1	1.20012	0.0589	0.05772	0.05765	0.05911	0.0073	1	1.00942	0.18531	0.19411	0.19357	0.18553	0.4711	7
YDL225W	1	1.36675	0.07279	0.07203	0.07192	0.07299	0.0029	1	1.45299	0.18262	0.15447	0.15425	0.18288	0.0145	4
YDL226C	1	1.91002	0.06564	0.05364	0.05359	0.06617	0.003	1	2.03421	0.16661	0.1447	0.14432	0.16669	0.0009	2
YDL227C	1	1.6421	0.09775	0.08718	0.08702	0.0983	0.0015	1	1.06663	0.30316	0.29556	0.29566	0.3032	0.4011	2
YDL228C	1	1.17701	0.10085	0.09965	0.09959	0.10086	0.0334	1	1.1816	0.18337	0.17422	0.17403	0.18334	0.1125	1
YDL229W	1	1.33748	0.24553	0.22522	0.22509	0.24575	0.0645								3
YDL230W	1	1.44116	0.07675	0.08731	0.08713	0.0768	0.0019	1	1.39038	0.15	0.13991	0.13977	0.15014	0.0121
YDL231C	1.0182	1	0.20312	0.19765	0.19765	0.20325	0.4458	1	1.0195	0.17554	0.17921	0.17911	0.17564	0.4331	6
YDL232W	1.055	1	0.10072	0.10199	0.10189	0.10069	0.2101
YDL233W	1.13112	1	0.11908	0.12124	0.12102	0.11907	0.0868	1.02419	1	0.10182	0.09778	0.09744	0.10207	0.3417	1
YDL234C	1.19484	1	0.1171	0.1242	0.12407	0.11733	0.0451	1.2179	1	0.15464	0.15735	0.15733	0.15471	0.0604	5
YDL235C	1.07646	1	0.07819	0.08062	0.08049	0.07823	0.1014	1.06206	1	0.08187	0.07956	0.07953	0.08189	0.1363	2
YDL236W	1	1.37672	0.13371	0.1251	0.1244	0.13371	0.0105								1
YDL237W	1.17693	1	0.06873	0.06856	0.0685	0.06879	0.016	1.12973	1	0.08202	0.08894	0.08886	0.08215	0.0481
YDL238C	1.21063	1	0.27133	0.29884	0.2988	0.27167	0.1554	1.62194	1	0.21906	0.25853	0.25823	0.21909	0.0163	4
YDL239C	1	1.05887	0.24835	0.23723	0.23499	0.24889	0.3251								4
YDL240W	1	1.05371	0.09351	0.10002	0.09988	0.09358	0.2046								4
YDL241W	1.13902	1	0.21155	0.25222	0.25159	0.21162	0.1686								2
YDL242W	1.01767	1	0.20495	0.21264	0.21251	0.20576	0.4285
YDL243C	1	1.12992	0.15872	0.15924	0.15843	0.15882	0.1316	1	1.11868	0.26048	0.24091	0.24073	0.26081	0.2809
YDL244W	1.98112	1	0.13898	0.15929	0.15922	0.13945	0.0014
YDL245C	1.06689	1	0.10963	0.11314	0.1131	0.10968	0.177	1.29531	1	0.16942	0.18451	0.18447	0.16947	0.0428	2
YDL246C	1.71634	1	0.12646	0.15366	0.15339	0.12652	0.0037	2.10279	1	0.19996	0.23154	0.23139	0.19999	0.002	2
YDL247W	1.35547	1	0.09039	0.09564	0.09517	0.0907	0.0077	1.18842	1	0.15639	0.15945	0.15903	0.15688	0.0834	3
YDL248W	1.7267	1	0.12887	0.13313	0.1331	0.12889	0.0017	1.62514	1	0.2125	0.23823	0.23773	0.21273	0.0125	1
YDR001C	1.15314	1	0.16191	0.16727	0.16705	0.16194	0.1121	1.14486	1	0.16229	0.15831	0.15824	0.16229	0.1255	5
YDR002W	1.14898	1	0.09676	0.0952	0.0951	0.09688	0.042	1.21801	1	0.16922	0.17486	0.17475	0.16924	0.0704	2
YDR003W	1.22329	1	0.0777	0.07512	0.07511	0.0777	0.0089	1.16447	1	0.05921	0.06311	0.06303	0.05932	0.0145
YDR004W	1.04505	1	0.07486	0.07092	0.07089	0.07489	0.1711	1.0422	1	0.21841	0.21913	0.21884	0.21864	0.3365	2
YDR005C	1.65676	1	0.05156	0.05117	0.05117	0.05173	0.0001	1.75361	1	0.03356	0.03632	0.03625	0.03356	0.0003	4
YDR006C	1	1.6423	0.1525	0.14007	0.13968	0.15308	0.0055	1	1.61447	0.2649	0.22547	0.22529	0.26513	0.0168	5
YDR007W	1	1.11139	0.12036	0.11309	0.11269	0.1208	0.1032								1
YDR008C	1.09295	1	0.11171	0.11741	0.11722	0.11186	0.1351	1.10783	1	0.09514	0.09392	0.09386	0.09514	0.079	2
YDR009W	1.40455	1	0.18048	0.2044	0.20401	0.18077	0.0257								5
YDR010C	1.33594	1	0.15411	0.18032	0.17954	0.15439	0.0276
YDR011W	1	1.82742	0.23028	0.18491	0.18484	0.23044	0.0046	1	1.79905	0.42992	0.33537	0.33529	0.42992	0.0305	6
YDR012W	1	1.0662	0.0962	0.09596	0.09529	0.09649	0.1571	1	1.11549	0.17498	0.17714	0.17686	0.17581	0.1785	2
YDR013W	1.26138	1	0.13607	0.15099	0.15068	0.13616	0.0341	1.13377	1	0.11567	0.11003	0.10987	0.11586	0.0715	2
YDR014W	1.16572	1	0.18789	0.17744	0.17733	0.18874	0.1243	1.1943	1	0.11302	0.11056	0.11052	0.11302	0.033	2
YDR015C	1.619	1	0.1115	0.12188	0.12137	0.11153	0.0027	1.60667	1	0.30106	0.38519	0.38511	0.30129	0.0435
YDR016C	1	1.0482	0.09727	0.0928	0.09253	0.0978	0.2068	1.10427	1	0.14132	0.15261	0.15227	0.14142	0.1563
YDR017C	1	1.12996	0.20906	0.20221	0.20202	0.20946	0.2077	1	1.12851	0.21358	0.19619	0.19619	0.21375	0.2047	6
YDR018C	4.95111	1	0.14069	0.17891	0.17869	0.14076	0	5.04914	1	0.2	0.29812	0.29789	0.20018	0.0001	4
YDR019C	1	1.98474	0.45062	0.32017	0.31903	0.45131	0.0203								1
YDR020C	1	1.14098	0.07352	0.07734	0.07722	0.07375	0.0273	1	1.2005	0.1287	0.12301	0.12299	0.1295	0.0397
YDR021W	1	1.15554	0.113	0.10994	0.10954	0.1136	0.0515	1	1.23614	0.16121	0.14225	0.14186	0.16152	0.0415	4
YDR022C	1.89665	1	0.30353	0.4099	0.40912	0.30353	0.0201	2.2272	1	0.11484	0.14879	0.14843	0.11494	0.0004
YDR023W	1	1.22313	0.06302	0.05894	0.05871	0.06306	0.0096								1
YDR024W	1.13216	1	0.18272	0.18114	0.18112	0.1846	0.1136								1
YDR025W	1	1.3193	0.10947	0.1022	0.10132	0.1095	0.0105								3
YDR026C	1	1.18691	0.1916	0.18445	0.18443	0.19188	0.076	1	1.12033	0.07894	0.08104	0.08076	0.07911	0.0422	3
YDR027C	1.04869	1	0.19817	0.20943	0.20914	0.19823	0.3704	1.09347	1	0.14359	0.14688	0.14688	0.14377	0.1787	6
YDR028C	1.54373	1	0.15466	0.17643	0.1756	0.15674	0.0082	1.74023	1	0.15594	0.17148	0.17129	0.15613	0.0032	11
YDR029W	1.15655	1	0.22788	0.24138	0.24064	0.2281	0.204	1.42838	1	0.09604	0.09369	0.09344	0.0961	0.0074
YDR030C	1.58603	1	0.17494	0.18386	0.18336	0.17546	0.0055	1.61764	1	0.02621	0.02462	0.02462	0.02627	0
YDR031W	1.43047	1	0.11919	0.12813	0.12798	0.11953	0.0063	1.59807	1	0.16184	0.19102	0.19092	0.16202	0.0069
YDR032C	1.11501	1	0.06357	0.06508	0.06475	0.06373	0.0317	1.08044	1	0.02447	0.02402	0.02401	0.02456	0.0099	1
YDR033W	1	1.44859	0.22759	0.18904	0.18904	0.22786	0.0263	1	1.638	0.26971	0.22492	0.22482	0.26976	0.0154	3
YDR034C	1	4.31496	0.14511	0.11427	0.11424	0.14538	0	1	4.0099	0.11868	0.09729	0.09665	0.11871	0	2
YDR036C	1	1.00224	0.09576	0.10305	0.10266	0.09601	0.4833	1	1.20725	0.10156	0.09471	0.0945	0.10168	0.0237	4
YDR037W	1	4.69677	0.4033	0.25705	0.2568	0.40559	0	1	5.22032	0.22701	0.17143	0.17128	0.22702	0	5
YDR038C	1	1.06257	0.19971	0.20102	0.20092	0.19971	0.3278	1	1.14622	0.25006	0.237	0.23696	0.2507	0.2262	4
YDR039C	1.01781	1	0.21901	0.21327	0.21292	0.21916	0.4353								4
YDR040C	1	1.07117	0.14413	0.149	0.14892	0.14433	0.2442	1	1.09088	0.26204	0.25885	0.25863	0.26209	0.3325	4
YDR041W	1.12239	1	0.06089	0.06196	0.0619	0.06104	0.0257	1.24812	1	0.14415	0.15401	0.15388	0.14437	0.0411	2
YDR042C	1.14338	1	0.23533	0.25487	0.25458	0.23539	0.174								3
YDR043C	1.79016	1	0.16988	0.20328	0.20271	0.17006	0.0033	1.87182	1	0.11502	0.13488	0.13485	0.11527	0.0011	2
YDR044W	1.05129	1	0.04122	0.03786	0.03771	0.04123	0.0557	1.04742	1	0.19627	0.20497	0.20446	0.1966	0.3666	1
YDR045C	1.14004	1	0.13812	0.1349	0.13474	0.13813	0.0935	1.16849	1	0.15881	0.16843	0.16845	0.15883	0.0981
YDR046C	1	10.8832	0.41805	0.23985	0.23946	0.4208	0								1
YDR047W	1	1.69209	0.1548	0.13451	0.13447	0.15498	0.0028	1	1.93781	0.24086	0.19435	0.19415	0.241	0.0033	1
YDR048C	1.22904	1	0.174	0.17589	0.17589	0.17401	0.0678	1.43538	1	0.18209	0.21761	0.21694	0.18295	0.0248	1
YDR049W	1	1.08668	0.11795	0.12018	0.12016	0.11807	0.1583	1	1.17491	0.23148	0.21426	0.21333	0.23165	0.1239	4
YDR050C	1.41907	1	0.14127	0.14646	0.14566	0.14153	0.0107	1.32689	1	0.20117	0.21634	0.21634	0.20138	0.0489	1
YDR052C	1	1.36648	0.09884	0.0942	0.09405	0.09888	0.0063	1	1.69148	0.23952	0.21208	0.21169	0.24005	0.0104	9
YDR053W	1	1.10149	0.15822	0.15471	0.15464	0.15869	0.1886	1	1.16452	0.3377	0.32772	0.32741	0.33805	0.2541
YDR054C	1.39303	1	0.18898	0.22194	0.22192	0.1913	0.0315	1.32579	1	0.04103	0.04312	0.04298	0.04121	0.0019	1
YDR055W	3.48106	1	0.14754	0.18663	0.18654	0.14813	0	3.32098	1	0.21186	0.27522	0.27509	0.2122	0.0001	3
YDR056C	1.82389	1	0.13505	0.15367	0.15338	0.13509	0.0016	1.82457	1	0.15378	0.17486	0.17478	0.15378	0.0015
YDR057W	1.02029	1	0.0469	0.0456	0.04556	0.04695	0.2344								2
YDR058C	1.07553	1	0.07055	0.07453	0.07449	0.07065	0.0586	1.14166	1	0.11657	0.12338	0.12303	0.11659	0.0789
YDR059C	3.55429	1	0.16203	0.21454	0.21391	0.16216	0	4.42144	1	0.08576	0.09633	0.09616	0.08585	0
YDR060W	1	1.85258	0.3601	0.25347	0.25324	0.36062	0.0174	1	1.75624	0.40797	0.32558	0.32523	0.40808	0.0311	4
YDR061W	1	1.05113	0.06429	0.06474	0.0647	0.06433	0.1141								4
YDR062W	1	1.2252	0.13985	0.13962	0.13862	0.14003	0.0431	1	1.21711	0.18574	0.18173	0.18171	0.18583	0.0818	2
YDR063W	1.26892	1	0.17337	0.18148	0.18138	0.17349	0.0429	1.24633	1	0.08605	0.08941	0.0894	0.08607	0.0108	2
YDR064W	1	1.18166	0.13667	0.12096	0.12071	0.13667	0.06								1
YDR065W	1	1.1638	0.0704	0.06753	0.06726	0.07042	0.0175	1	1.15717	0.19342	0.19198	0.19187	0.19392	0.1473	1
YDR066C	1.37364	1	0.05468	0.05859	0.05853	0.0547	0.0016	1.51727	1	0.16233	0.17559	0.1752	0.16236	0.0094	2
YDR067C	1.00182	1	0.04483	0.04191	0.04192	0.04521	0.467	1.08645	1	0.12626	0.13736	0.13725	0.12649	0.1769	1
YDR068W	1.20396	1	0.11056	0.11594	0.11596	0.11056	0.033	1.16173	1	0.17859	0.19044	0.19023	0.17872	0.1336	2
YDR069C	1	1.06155	0.13016	0.13135	0.13122	0.13017	0.2298	1	1.05767	0.16589	0.16394	0.16391	0.16621	0.3057	6
YDR070C	3.14381	1	0.24761	0.38453	0.38245	0.24761	0.0014	3.57629	1	0.39348	0.64906	0.64853	0.39369	0.0019	1
YDR071C	1	1.09847	0.13187	0.12753	0.12724	0.13195	0.1445	1	1.02663	0.20512	0.20626	0.2053	0.2054	0.4265	1
YDR072C	1.36415	1	0.0229	0.0219	0.02182	0.02291	0.0001	1.38741	1	0.13178	0.14486	0.14484	0.13218	0.0098
YDR073W	1.21291	1	0.06512	0.06542	0.06533	0.06518	0.0087	1.44378	1	0.18717	0.1984	0.19783	0.18735	0.0175	2
YDR074W	1	1.13349	0.11512	0.10918	0.10884	0.11603	0.0689	1	1.06234	0.1928	0.18941	0.18924	0.19282	0.3222	5
YDR075W	1.08449	1	0.07292	0.06646	0.06606	0.07336	0.0601	1	1.0623	0.2208	0.2224	0.22189	0.22206	0.3551	1
YDR076W	1	1.27368	0.06718	0.06289	0.06289	0.0672	0.0036	1	1.06685	0.14293	0.15082	0.15082	0.14342	0.2532
YDR077W	1.67744	1	0.21023	0.24226	0.24161	0.21025	0.0078								2
YDR078C	1.11764	1	0.14796	0.16576	0.16569	0.14815	0.1021	1.29756	1	0.1825	0.2015	0.20115	0.18286	0.0499	1
YDR079W	1.23942	1	0.21431	0.24155	0.24125	0.21472	0.0884	1.38161	1	0.22161	0.24213	0.2419	0.22161	0.0455
YDR080W	1.05106	1	0.13879	0.14831	0.14824	0.13896	0.2989								5
YDR081C	1	1.15935	0.19006	0.17447	0.17346	0.19042	0.1347								4
YDR082W	1.11299	1	0.05645	0.05606	0.05605	0.05645	0.0243	1.05883	1	0.09929	0.08808	0.088	0.09982	0.0973	1
YDR083W	1	1.10104	0.11779	0.11483	0.11477	0.11792	0.1128	1	1.14029	0.12992	0.12357	0.12348	0.13018	0.0823	1
YDR084C	1.35512	1	0.09527	0.09908	0.09906	0.09551	0.0063	1.35662	1	0.12863	0.1276	0.12762	0.12874	0.01
YDR085C	1.64373	1	0.14538	0.17251	0.17246	0.14545	0.0049	1.84052	1	0.09351	0.10544	0.10507	0.09352	0.0002	8
YDR086C								1.39061	1	0.32048	0.34712	0.3468	0.32066	0.1055
YDR087C	1	1.38699	0.09889	0.08829	0.0882	0.09916	0.0045	1	1.43439	0.04916	0.04539	0.04536	0.04929	0.0012	1
YDR088C	1.13487	1	0.12941	0.12911	0.12897	0.1299	0.0858	1.12602	1	0.20883	0.21506	0.21502	0.20907	0.2144	3
YDR089W	1.20893	1	0.16861	0.18267	0.18267	0.16877	0.0798	1.3394	1	0.21996	0.23456	0.23364	0.22002	0.0586	6
YDR090C	1.15758	1	0.05775	0.05979	0.05952	0.05773	0.0139	1.15096	1	0.14015	0.14757	0.14749	0.14019	0.0946	1
YDR091C	1	1.13352	0.04379	0.04319	0.04317	0.04388	0.0091	1	1.23509	0.23108	0.20834	0.20818	0.23121	0.1122	1
YDR092W	1	1.02023	0.07498	0.0729	0.07284	0.07523	0.3096
YDR093W	1.00353	1	0.19189	0.19109	0.19088	0.1919	0.4905	1.08813	1	0.21975	0.22689	0.22684	0.22022	0.3013	12
YDR094W								1.36057	1	0.11788	0.1307	0.13068	0.11799	0.0111	1
YDR095C	1.35641	1	0.26325	0.3263	0.32614	0.26366	0.0811
YDR096W	1.20976	1	0.19846	0.21531	0.21509	0.19913	0.1071	1.12277	1	0.14145	0.15316	0.15279	0.14143	0.1302	5
YDR097C	1.11936	1	0.18744	0.19692	0.19677	0.18756	0.2089								4
YDR098C	1	2.45484	0.06106	0.05671	0.05611	0.06105	0	1	2.37435	0.21108	0.16542	0.16526	0.21124	0.0004
YDR099W	1	1.1231	0.05194	0.05221	0.05216	0.05203	0.0172	1	1.19506	0.19728	0.19119	0.19094	0.19759	0.1127	3
YDR100W	1	1.31521	0.21541	0.18166	0.18154	0.21576	0.0499	1	1.43466	0.13441	0.12527	0.12477	0.13458	0.009
YDR101C	1	1.53178	0.17186	0.15086	0.15077	0.17211	0.0075	1	1.71584	0.1079	0.09594	0.09594	0.1088	0.001	2
YDR103W	1	1.25978	0.10748	0.09809	0.098	0.1078	0.0169								3
YDR104C	1.2105	1	0.26237	0.29507	0.29367	0.26243	0.159								4
YDR105C	1.24392	1	0.18449	0.19498	0.19458	0.18468	0.0748	1.12158	1	0.2051	0.22327	0.22325	0.20528	0.2408
YDR106W	1.32533	1	0.12879	0.13114	0.13075	0.12909	0.0142	1.43999	1	0.19315	0.2204	0.2204	0.19313	0.0252	2
YDR107C	1	1.2078	0.20921	0.19882	0.19849	0.20922	0.1151	1	1.26954	0.28617	0.26243	0.26225	0.28701	0.1418	2
YDR108W	1	1.30907	0.0547	0.05322	0.05314	0.05504	0.002								5
YDR109C	1	1.20103	0.13533	0.12903	0.12886	0.13556	0.0454								2
YDR110W	1	1.40201	0.07434	0.07066	0.07058	0.07454	0.0024	1	1.5502	0.16014	0.14261	0.14234	0.16035	0.0061	1
YDR111C	1.13731	1	0.18846	0.20876	0.20819	0.18873	0.1357	1.0152	1	0.22159	0.22488	0.22484	0.22232	0.4639	1
YDR112W	1.21078	1	0.17457	0.18662	0.1866	0.17551	0.0827
YDR113C	1.72115	1	0.05596	0.0588	0.05868	0.05601	0	2.05797	1	0.06742	0.0716	0.07159	0.06753	0.0003	2
YDR114C	1.11237	1	0.14493	0.14686	0.14675	0.14501	0.1457	1.27013	1	0.17158	0.1938	0.19307	0.17177	0.0572
YDR115W	1.17431	1	0.05128	0.05211	0.05205	0.05132	0.0076	1.51412	1	0.23441	0.27177	0.27182	0.23444	0.0292	1
YDR116C	1.13482	1	0.15622	0.15866	0.15841	0.15636	0.1253	1.22758	1	0.11933	0.12287	0.12274	0.11945	0.0297	3
YDR117C	1	1.12279	0.20674	0.19183	0.1914	0.20674	0.2076	1	1.30497	0.1158	0.11637	0.11626	0.11626	0.0146	4
YDR118W	1.02	1	0.1128	0.11263	0.11262	0.11298	0.3874	1.06439	1	0.16631	0.17338	0.17296	0.16629	0.223	4
YDR119W	1	1.2268	0.17087	0.16484	0.16484	0.17101	0.065	1	1.10109	0.26761	0.25862	0.25842	0.26812	0.3226	2
YDR120C	1	1.66402	0.23674	0.19587	0.19581	0.23677	0.0095	1	1.79846	0.19333	0.16985	0.16937	0.19339	0.0027	2
YDR121W	1.17876	1	0.15895	0.16653	0.16652	0.15903	0.0886								3
YDR122W	1	1.16623	0.11544	0.10794	0.10794	0.11547	0.0469								5
YDR123C	1.24497	1	0.14675	0.16057	0.16046	0.14702	0.0446	1.29458	1	0.25179	0.262	0.26103	0.2519	0.0736	2
YDR124W	1.18754	1	0.09282	0.09288	0.09288	0.09283	0.0239	1.16962	1	0.18672	0.19697	0.1968	0.18714	0.1317	1
YDR125C	1	1.02026	0.11107	0.10458	0.10426	0.11118	0.3702								2
YDR126W	1	1.69092	0.38487	0.30806	0.30765	0.38503	0.0341	1	3.16479	0.4323	0.29013	0.28995	0.4324	0.0012	2
YDR127W	1	3.85367	0.21678	0.15755	0.15712	0.21689	0	1	3.45151	0.49217	0.32719	0.32724	0.49319	0.001	8
YDR128W	1.23173	1	0.18655	0.20917	0.20914	0.1866	0.0878	1.0899	1	0.30283	0.3236	0.32294	0.30295	0.3348	1
YDR129C	1.06856	1	0.11298	0.12127	0.12121	0.1131	0.1919								6
YDR130C	1.10426	1	0.09292	0.10003	0.09993	0.09312	0.0885	1.21517	1	0.12233	0.1277	0.12763	0.12255	0.0333	2
YDR131C	1.25042	1	0.19219	0.21018	0.21002	0.19223	0.0801								2
YDR132C	1.41086	1	0.21136	0.24141	0.24069	0.21185	0.0369	1.64946	1	0.1068	0.11094	0.11093	0.10702	0.0022
YDR133C	1	2.00924	0.20874	0.17017	0.16909	0.20891	0.0015	1	2.41012	0.20358	0.16531	0.16528	0.20456	0.0008	3
YDR134C	1	1.60602	0.13851	0.12539	0.12528	0.13915	0.0043	1	1.56586	0.254	0.21296	0.21252	0.2541	0.0178
YDR135C	1	1.00159	0.24188	0.23401	0.23398	0.24198	0.4965	1	1.25447	0.30156	0.28299	0.2829	0.30237	0.1309	7
YDR136C	1.14611	1	0.21483	0.23086	0.23082	0.21487	0.1615								1
YDR137W	1.02221	1	0.1314	0.12599	0.12596	0.13176	0.392	1	1.02724	0.04114	0.04193	0.04189	0.04119	0.1518	2
YDR138W	1	1.66912	0.08453	0.0773	0.07711	0.08454	0.0012								3
YDR139C	1.03764	1	0.14586	0.14169	0.14167	0.14592	0.3439	1.25544	1	0.1448	0.16126	0.16095	0.14487	0.0417
YDR140W	1.27878	1	0.1087	0.11803	0.11789	0.10888	0.0175								2
YDR141C	1	1.2925	0.09719	0.09316	0.09311	0.09729	0.0104	1	1.07388	0.19658	0.19564	0.1955	0.19671	0.3064	4
YDR142C	1.07884	1	0.05721	0.0581	0.05796	0.0573	0.0515	1.0616	1	0.10321	0.10821	0.10807	0.10331	0.1792	2
YDR143C	1	1.30823	0.0965	0.09342	0.0933	0.09663	0.0088	1	1.27381	0.30061	0.27047	0.26944	0.30094	0.1395	5
YDR144C	1	1.05332	0.15193	0.15535	0.15453	0.15207	0.3036								3
YDR145W	1	1.22334	0.25545	0.23501	0.23494	0.25558	0.145								5
YDR146C	1	1.6359	0.1289	0.11678	0.11643	0.12968	0.0033	1	1.59863	0.16663	0.14846	0.14786	0.16688	0.0044	6
YDR147W	1.12342	1	0.1088	0.11428	0.11409	0.10885	0.08								3
YDR148C	1.71988	1	0.1012	0.10478	0.10473	0.1013	0.0008	1.76718	1	0.21013	0.25867	0.25787	0.21008	0.0084	4
YDR149C	1.34213	1	0.1997	0.21418	0.21219	0.19977	0.0421
YDR150W	1.16356	1	0.09807	0.10717	0.10629	0.09808	0.0419	1.43548	1	0.22302	0.25015	0.24979	0.22336	0.0377	44
YDR151C	1.05468	1	0.05774	0.06103	0.06091	0.05779	0.0986								3
YDR152W	1.1513	1	0.07604	0.07659	0.0757	0.07628	0.0251
YDR153C	1.03957	1	0.10235	0.09855	0.09846	0.10247	0.2547								3
YDR154C	1.16503	1	0.11487	0.11891	0.11884	0.11491	0.0525								2
YDR155C	1.2452	1	0.24282	0.25383	0.25306	0.24299	0.1276								2
YDR156W	1	1.37261	0.0941	0.09389	0.09388	0.09508	0.0057	1	1.37131	0.16447	0.15124	0.15072	0.16478	0.02	1
YDR157W	1	1.0162	0.13104	0.12946	0.12904	0.13146	0.4196	1	1.27015	0.18555	0.17391	0.17354	0.18564	0.0531
YDR158W	1	4.7481	0.14127	0.11341	0.11341	0.14138	0								4
YDR159W	1.125	1	0.21734	0.23431	0.23415	0.21771	0.2434								4
YDR160W	1.42785	1	0.16942	0.19126	0.19061	0.16956	0.0196	1.8363	1	0.22305	0.26523	0.26421	0.22316	0.0054	8
YDR161W	1	1.4984	0.03243	0.03203	0.03194	0.0325	0.0002	1	1.50912	0.21336	0.192	0.19175	0.21376	0.0155	1
YDR162C	1	1.31969	0.16607	0.16244	0.16207	0.16631	0.0273	1	1.33372	0.06072	0.05637	0.05637	0.06074	0.0027	1
YDR163W	1	1.00733	0.05299	0.05604	0.05607	0.05322	0.4035	1.0332	1	0.1376	0.13306	0.13306	0.1376	0.3543	4
YDR164C	1	1.14596	0.10943	0.10168	0.10163	0.10949	0.0532								5
YDR165W	1	1.45286	0.13784	0.14234	0.14182	0.13801	0.0075	1	1.59208	0.12499	0.11254	0.11251	0.12516	0.0023
YDR166C	1	1.10588	0.26641	0.24511	0.24498	0.26641	0.2426	1	1.11311	0.05144	0.04963	0.04942	0.05151	0.0201	5
YDR167W	1	1.08706	0.07247	0.07069	0.07029	0.07283	0.0665	1	1.03702	0.09461	0.0917	0.09133	0.09463	0.2577
YDR168W	1.07676	1	0.04011	0.04252	0.04235	0.04049	0.0308	1	1.01787	0.14785	0.148	0.14791	0.14789	0.4259	2
YDR169C	1	1.28119	0.08014	0.0759	0.0758	0.0803	0.0074	1	1.1859	0.16562	0.16653	0.16653	0.16637	0.0846	6
YDR170C	1	1.22947	0.18197	0.17792	0.17729	0.18215	0.0709	1	1.0121	0.15846	0.15626	0.15626	0.15858	0.4559	10
YDR171W	1.98234	1	0.06125	0.06636	0.06593	0.06125	0.0006	1.96036	1	0.09718	0.09307	0.09287	0.09737	0	3
YDR172W	1	1.82903	0.15281	0.13959	0.1388	0.15382	0.0012	1	1.68409	0.2497	0.21203	0.21131	0.24979	0.0094	3
YDR173C	1.05436	1	0.04718	0.04886	0.04887	0.0472	0.0688	1.00513	1	0.15284	0.14741	0.14741	0.15292	0.4784
YDR174W	1	1.40355	0.06861	0.0668	0.06613	0.06864	0.0018	1	1.34141	0.20392	0.18851	0.1878	0.20424	0.0385	2
YDR175C	1.02341	1	0.0795	0.08099	0.08085	0.07953	0.3119	1	1.00191	0.1036	0.10607	0.10531	0.10393	0.4898	4
YDR176W	1	1.31305	0.17077	0.15704	0.15686	0.17101	0.0314	1	1.27185	0.18457	0.17799	0.17757	0.18468	0.0506	8
YDR177W	1	1.00297	0.06989	0.07292	0.07276	0.06995	0.4721	1.08184	1	0.13683	0.14352	0.14299	0.13696	0.1988	1
YDR178W	3.38755	1	0.14417	0.18356	0.18337	0.14427	0	3.41059	1	0.21498	0.27785	0.27751	0.21502	0.0001
YDR179C	1.77797	1	0.06311	0.06635	0.06603	0.06335	0.0006	2.23759	1	0.19728	0.25297	0.25294	0.19749	0.0022
YDR179W-A	1.80868	1	0.08776	0.09731	0.09717	0.08776	0.0001	1	1.55545	0.23999	0.20664	0.20664	0.24004	0.0166
YDR180W	1.33499	1	0.11796	0.12619	0.12615	0.11796	0.0133	1.56735	1	0.2162	0.25813	0.25764	0.21625	0.019	6
YDR181C	1.08041	1	0.20688	0.20169	0.20164	0.20704	0.2346	1.23977	1	0.08892	0.08896	0.08871	0.08911	0.0131	4
YDR182W	1	1.49046	0.41775	0.35043	0.35035	0.41775	0.0853	1	1.77669	0.43385	0.33217	0.33199	0.43544	0.0358	2
YDR183W	1.51113	1	0.10792	0.11831	0.11804	0.10827	0.0035	1.42136	1	0.19036	0.21109	0.21101	0.1906	0.0251	2
YDR184C	1	1.18935	0.13974	0.14155	0.14102	0.13999	0.0582	1	1.14723	0.11685	0.12143	0.12109	0.11709	0.0693
YDR185C								1.34588	1	0.20857	0.22606	0.22597	0.20864	0.0488	2
YDR186C	1.28655	1	0.19382	0.21318	0.21237	0.19382	0.0616								2
YDR187C	1	1.76222	0.24059	0.20599	0.20589	0.24126	0.0053	1	2.14038	0.51154	0.35781	0.35754	0.51211	0.0152	2
YDR188W	1	1.71343	0.1163	0.10305	0.10304	0.11644	0.0015	1	1.89547	0.19507	0.17172	0.17122	0.1951	0.002	3
YDR189W	1	1.50277	0.12085	0.10649	0.10628	0.12101	0.0037	1	1.45777	0.17883	0.16267	0.16232	0.17946	0.0123	6
YDR190C	1	1.30718	0.05208	0.0457	0.04564	0.05215	0.0019	1	1.48176	0.19899	0.18452	0.18421	0.19958	0.0163	4
YDR191W	1	1.24258	0.17128	0.16266	0.16221	0.17153	0.0572	1	1.33706	0.35368	0.30412	0.3037	0.35452	0.1158	2
YDR192C	1.03229	1	0.18058	0.17848	0.17844	0.18081	0.3942	1	1.06799	0.07163	0.07051	0.07045	0.07166	0.0944	6
YDR193W	1.14978	1	0.15276	0.15904	0.15898	0.1529	0.1152	1.01974	1	0.12992	0.13132	0.13134	0.13001	0.4044
YDR194C	1	1.4303	0.0762	0.06846	0.0681	0.07642	0.0029	1	1.63203	0.21458	0.17682	0.17654	0.21466	0.0086	3
YDR195W	1	1.22828	0.132	0.12471	0.12456	0.13224	0.0328	1	1.22853	0.14566	0.13029	0.1302	0.14588	0.0441	5
YDR196C	1	1.08643	0.07645	0.07668	0.07662	0.07662	0.0745	1	1.04912	0.11867	0.1219	0.12155	0.11905	0.2541	1
YDR197W	1	1.0319	0.18277	0.18783	0.18757	0.18314	0.3596	1	1.00389	0.09478	0.09119	0.09097	0.09484	0.4701	2
YDR198C	1	1.08095	0.09204	0.09199	0.09188	0.09208	0.071	1	1.32538	0.15958	0.13447	0.13427	0.15958	0.0242	1
YDR199W	1.33562	1	0.16231	0.17321	0.17306	0.16241	0.0263	1.22644	1	0.19855	0.22092	0.22062	0.19887	0.0841
YDR200C	1.03143	1	0.13109	0.13415	0.13417	0.13119	0.3546	1	1.01211	0.10016	0.10185	0.10159	0.10024	0.4263	5
YDR201W	1.37825	1	0.20372	0.24857	0.24721	0.20382	0.0416	1.74229	1	0.1924	0.24006	0.23998	0.19232	0.0072	3
YDR202C	1.1613	1	0.04825	0.04821	0.04819	0.0483	0.0091	1.09525	1	0.03955	0.04033	0.04017	0.03957	0.0168	1
YDR203W	1.12804	1	0.13841	0.14304	0.14294	0.13852	0.1177
YDR204W	1	1.12955	0.02477	0.02467	0.02462	0.02481	0.0041	1	1.15412	0.13441	0.12912	0.12873	0.13482	0.0787	1
YDR205W	1.40482	1	0.19688	0.2126	0.21173	0.19715	0.0278	1.4167	1	0.18912	0.21277	0.21252	0.18967	0.0265	2
YDR206W	1	1.3636	0.22294	0.19867	0.19858	0.2237	0.0415	1	1.27332	0.2757	0.24325	0.24291	0.27613	0.1254	4
YDR207C	1.1867	1	0.20269	0.21633	0.21632	0.20269	0.1389	1.25749	1	0.19017	0.19673	0.19658	0.19041	0.0733	11
YDR208W	1	1.63387	0.23737	0.19068	0.19062	0.23744	0.0134	1	1.5456	0.14681	0.13162	0.13149	0.14722	0.0056	3
YDR209C	1	1.02771	0.15493	0.15634	0.15603	0.15501	0.3917	1.03737	1	0.14778	0.16036	0.16038	0.14776	0.3507
YDR210W	1	1.02335	0.06347	0.06011	0.05999	0.06361	0.2699	1.11225	1	0.08932	0.09342	0.09287	0.08945	0.0622	2
YDR211W	1	1.41989	0.14068	0.12073	0.12058	0.14118	0.0083	1	1.63058	0.25771	0.21929	0.21925	0.25795	0.0141
YDR212W	1	1.32112	0.10881	0.09751	0.09739	0.1089	0.0094	1	1.41748	0.15291	0.14204	0.14185	0.153	0.0126	3
YDR213W	1.09593	1	0.18328	0.20287	0.20275	0.1834	0.1786	1.29652	1	0.0873	0.10294	0.1029	0.08747	0.011	5
YDR214W	1.56161	1	0.15593	0.17983	0.17977	0.15604	0.0073	1.47296	1	0.08547	0.09084	0.09081	0.08568	0.0031	2
YDR215C	1.22216	1	0.11886	0.12105	0.12055	0.1189	0.0312								2
YDR216W	1.03776	1	0.23713	0.24093	0.24016	0.23728	0.4165	1	1.08646	0.14253	0.13528	0.13518	0.14272	0.1807	5
YDR217C	1.09208	1	0.25138	0.26672	0.2666	0.25144	0.3261	1	1.16609	0.17464	0.17499	0.17487	0.1747	0.1213	6
YDR218C	1.7532	1	0.15385	0.17328	0.17317	0.15597	0.0022	1.85902	1	0.21692	0.26392	0.26315	0.21751	0.0056	2
YDR219C	1.22833	1	0.17312	0.18068	0.18062	0.17334	0.0707	1.12839	1	0.15548	0.15726	0.15722	0.15576	0.1325	1
YDR220C	1.09988	1	0.23171	0.23147	0.23124	0.23177	0.2906
YDR221W	1.04607	1	0.07619	0.07351	0.07342	0.07679	0.171	1.28126	1	0.12856	0.1368	0.13664	0.12865	0.0232	2
YDR222W	1.10601	1	0.16567	0.16243	0.16236	0.16636	0.1848	1.06304	1	0.09271	0.08844	0.08834	0.09273	0.1426	3
YDR223W	2.17088	1	0.136	0.16189	0.1616	0.13601	0.0006	2.24565	1	0.15613	0.19589	0.19551	0.15639	0.0004	4
YDR224C	1.6466	1	0.07193	0.07703	0.07688	0.07221	0.0012	1.81513	1	0.25	0.29667	0.29629	0.25027	0.0096	1
YDR225W	1.72343	1	0.10458	0.12459	0.12396	0.10484	0.0018								1
YDR226W	1	1.2616	0.19313	0.17629	0.17619	0.19354	0.0635								2
YDR227W	1.62478	1	0.09087	0.09903	0.09862	0.0909	0.0015								17
YDR228C	1	1.14041	0.1341	0.12843	0.12834	0.13443	0.0929	1	1.09315	0.13587	0.13388	0.13368	0.13603	0.163	9
YDR229W	1	1.37869	0.17964	0.15635	0.15622	0.17966	0.0226	1	1.35042	0.2161	0.20428	0.20431	0.21661	0.0427	6
YDR230W	1	1.06143	0.11661	0.1107	0.1107	0.11726	0.2101	1	1.01833	0.05709	0.05319	0.05318	0.05735	0.2878
YDR231C	1	1.16884	0.15292	0.14723	0.1472	0.15293	0.0848	1	1.16068	0.14863	0.14239	0.14228	0.14865	0.0859	1
YDR232W	1.0545	1	0.18685	0.19629	0.1963	0.187	0.344								2
YDR233C	1.08023	1	0.23104	0.244	0.24346	0.2315	0.2872	1.11124	1	0.19831	0.20369	0.20365	0.19957	0.2365	3
YDR234W	1	2.73932	0.2626	0.19341	0.19335	0.26286	0.0005	1	2.56041	0.36522	0.2694	0.26929	0.36606	0.0013	6
YDR235W	1	1.0777	0.08652	0.09485	0.09483	0.08653	0.1145	1	1.17149	0.14597	0.12752	0.12752	0.14637	0.0706	4
YDR236C	1.30395	1	0.03388	0.03683	0.03682	0.03396	0.003	1.27905	1	0.11374	0.12131	0.12111	0.11377	0.0181
YDR238C	1	1.43552	0.16667	0.15444	0.15441	0.16685	0.0127	1	1.36788	0.30913	0.27495	0.27481	0.30933	0.0958	8
YDR239C	1	1.28476	0.21083	0.18834	0.18833	0.21114	0.0637	1	1.30158	0.28788	0.25487	0.25466	0.2879	0.0895	5
YDR240C	1	1.26278	0.12882	0.12054	0.12049	0.12888	0.0239	1	1.20697	0.09373	0.08484	0.0844	0.0941	0.0195	4
YDR241W	1.15816	1	0.21922	0.22485	0.22478	0.21937	0.1266
YDR242W	1	1.17621	0.03026	0.02877	0.02872	0.03031	0.0036	1	1.1572	0.25529	0.23365	0.23237	0.25536	0.1676
YDR243C	1	1.03968	0.16186	0.16114	0.16082	0.16201	0.2877	1	1.05547	0.14942	0.14872	0.14764	0.14966	0.2931	5
YDR244W	1	1.10911	0.0748	0.07771	0.07759	0.07494	0.0459	1	1.15197	0.08604	0.0875	0.08745	0.08628	0.0342	4
YDR245W	1	1.10543	0.14881	0.1397	0.13945	0.14927	0.0973	1	1.07535	0.16539	0.15359	0.15351	0.16551	0.2489
YDR246W	1.34932	1	0.06015	0.06407	0.06406	0.06016	0.0028	1.3464	1	0.05584	0.06288	0.06246	0.05595	0.0034	1
YDR247W	1.28356	1	0.09593	0.10594	0.10597	0.09591	0.0121	1.156	1	0.19062	0.21184	0.21083	0.19075	0.1608	2
YDR248C	1.0479	1	0.03694	0.03734	0.03725	0.03715	0.059
YDR249C	1.18665	1	0.15759	0.17444	0.17431	0.1576	0.0652	1.23687	1	0.19385	0.20426	0.2038	0.1939	0.0795
YDR250C	1.3133	1	0.13108	0.1414	0.14131	0.13117	0.0202								1
YDR251W	1.12746	1	0.08713	0.08487	0.08478	0.08713	0.0476	1.24682	1	0.12505	0.12372	0.12348	0.12516	0.0251	4
YDR253C	1.13931	1	0.12595	0.13027	0.12996	0.12604	0.0617								2
YDR254W	1.30979	1	0.14462	0.15637	0.15614	0.14462	0.0255	1.4222	1	0.11931	0.1257	0.12556	0.11949	0.0067	1
YDR255C	1.44818	1	0.07564	0.07977	0.07975	0.0757	0.0012								2
YDR256C	2.67065	1	0.13413	0.17489	0.17397	0.13423	0.0004								3
YDR257C	1	2.60774	0.099	0.08506	0.08484	0.0991	0.0001	1	3.05867	0.42781	0.2897	0.28954	0.42789	0.0003
YDR258C	1	1.04535	0.06413	0.06289	0.06289	0.06425	0.1455	1	1.10371	0.18626	0.17787	0.17776	0.18643	0.2222	5
YDR259C	1	1.13343	0.14072	0.13776	0.13766	0.1409	0.1035	1	1.12402	0.24254	0.2291	0.22828	0.24266	0.2408
YDR260C	1	1.21372	0.10699	0.10338	0.10333	0.10708	0.0251	1	1.40618	0.13276	0.12249	0.12228	0.13304	0.0086
YDR261C	1	1.3136	0.07897	0.07518	0.07507	0.07904	0.004	1	1.244	0.19079	0.17546	0.17542	0.19186	0.0685	4
YDR262W	1.18094	1	0.12122	0.1265	0.12607	0.12149	0.052	1.29012	1	0.16848	0.1795	0.17944	0.16857	0.0399
YDR263C	1.30861	1	0.06923	0.07322	0.07312	0.06929	0.005	1.2432	1	0.21172	0.21504	0.21498	0.21179	0.0889
YDR264C	1	1.26031	0.15377	0.14287	0.14251	0.15389	0.0346	1	1.17616	0.2319	0.2126	0.21233	0.23209	0.1644	4
YDR265W	1	1.02767	0.06124	0.06555	0.06554	0.0613	0.2326	1.09891	1	0.20877	0.22281	0.2225	0.20881	0.2762	3
YDR266C	1	1.72942	0.06399	0.06308	0.06297	0.06405	0.0003	1	1.6058	0.2621	0.22314	0.22271	0.2622	0.0157	4
YDR268W	1	1.36794	0.07675	0.07655	0.07653	0.0768	0.004	1	1.55173	0.22216	0.20174	0.20132	0.22253	0.0126	2
YDR269C	1.15343	1	0.14489	0.1476	0.14745	0.14502	0.096
YDR270W	1.05898	1	0.14084	0.14195	0.14181	0.14139	0.271	1	1.03425	0.29495	0.28923	0.28857	0.29643	0.4464	8
YDR271C	1.23293	1	0.17915	0.19146	0.19142	0.17933	0.0741	1.13387	1	0.202	0.2145	0.21433	0.20219	0.149	1
YDR272W	1.19711	1	0.07393	0.07591	0.0757	0.07394	0.014	1.26079	1	0.1113	0.11361	0.11363	0.11162	0.0193
YDR273W	1	1.17811	0.03579	0.03746	0.03735	0.03582	0.0029	1	1.25413	0.21433	0.19644	0.19579	0.2143	0.078
YDR274C	1.05613	1	0.08613	0.08681	0.08677	0.08615	0.1699	1.24096	1	0.12678	0.12743	0.12706	0.12713	0.0296	1
YDR275W	1.73843	1	0.15269	0.16976	0.16938	0.15275	0.0027	1.9171	1	0.1327	0.1501	0.14996	0.13275	0.0007	1
YDR276C	2.8671	1	0.27745	0.39045	0.39009	0.27878	0.001	3.55233	1	0.32632	0.48188	0.4817	0.32677	0.0003
YDR277C	1	1.16302	0.18415	0.17698	0.17696	0.18438	0.127	1.02888	1	0.20132	0.19791	0.19781	0.20153	0.4231	3
YDR278C	1.33331	1	0.12711	0.14173	0.14172	0.12714	0.0162	1.40318	1	0.25849	0.30262	0.30245	0.25869	0.0571
YDR279W	1.14964	1	0.10053	0.10476	0.1046	0.1006	0.0476	1.19169	1	0.14207	0.14877	0.14868	0.14215	0.0574	4
YDR280W	1	1.32628	0.13749	0.13559	0.1354	0.13759	0.0153	1	1.46341	0.12527	0.11106	0.11103	0.12536	0.0046	2
YDR281C	1.46254	1	0.16923	0.19369	0.19339	0.16981	0.0157	1.69226	1	0.24261	0.29609	0.29563	0.24269	0.0151
YDR282C	1.3261	1	0.07267	0.0723	0.07224	0.07272	0.0037	1.37943	1	0.15354	0.15859	0.15835	0.15373	0.0172	1
YDR283C	1.07545	1	0.2232	0.22366	0.22362	0.22318	0.3341	1.19943	1	0.1621	0.169	0.16878	0.16235	0.0782	6
YDR284C	1.35114	1	0.04419	0.04818	0.04792	0.04433	0.0017
YDR286C	1.40367	1	0.09354	0.09662	0.09651	0.09354	0.0038	1.44579	1	0.19029	0.21353	0.21326	0.19044	0.0228
YDR287W	1.26539	1	0.06638	0.06935	0.06889	0.06637	0.0053	1.2416	1	0.08435	0.08967	0.08953	0.08442	0.011	2
YDR288W	1.07806	1	0.10199	0.10235	0.1022	0.10238	0.144								2
YDR289C	1.23155	1	0.08821	0.08924	0.08913	0.08859	0.0127	1.38152	1	0.15888	0.18692	0.18643	0.15893	0.0229
YDR290W	1.26319	1	0.12503	0.12511	0.12512	0.12527	0.0224	1.45821	1	0.17097	0.18551	0.18536	0.17097	0.0152
YDR291W	1.02026	1	0.15015	0.1507	0.15067	0.15012	0.4157								5
YDR292C	1	1.11646	0.14544	0.14242	0.14234	0.14553	0.1355	1	1.12779	0.05903	0.05674	0.05674	0.05924	0.0226	8
YDR293C	1	1.68861	0.30048	0.24967	0.24963	0.30174	0.0163	1	2.29718	0.27653	0.2197	0.21948	0.27665	0.0017	9
YDR294C	1	1.0083	0.05788	0.05894	0.05892	0.05786	0.3938	1	1.08556	0.16449	0.15539	0.15509	0.16467	0.2302	1
YDR295C	1	1.26443	0.18751	0.16901	0.16863	0.18796	0.0563	1	1.43101	0.25277	0.22381	0.22378	0.25296	0.0397	4
YDR296W	1	1.05915	0.19062	0.18428	0.18392	0.19073	0.3273								1
YDR297W	1.38122	1	0.08696	0.09858	0.09852	0.087	0.0047	1.46725	1	0.21527	0.23628	0.23626	0.21556	0.0262	3
YDR298C	2.11167	1	0.07784	0.08445	0.08428	0.07784	0.0002	2.10596	1	0.1494	0.18706	0.18685	0.14949	0.0007	1
YDR299W	1	1.43722	0.16305	0.15556	0.15546	0.16312	0.0109								3
YDR300C	1	1.60623	0.06292	0.05598	0.05594	0.06295	0								2
YDR301W	1	1.34522	0.16558	0.1604	0.16032	0.16657	0.0218	1	1.3127	0.22856	0.20328	0.20295	0.22889	0.062	6
YDR302W	1.2588	1	0.06762	0.07268	0.07246	0.06783	0.0062	1.30828	1	0.13771	0.14146	0.1413	0.13773	0.0207
YDR303C	1	1.33444	0.09662	0.08603	0.08601	0.09692	0.0065								3
YDR304C	1	1.28504	0.07016	0.06344	0.06327	0.07033	0.0061	1	1.29189	0.13374	0.12088	0.12062	0.13385	0.0193
YDR305C	1.38151	1	0.06398	0.06675	0.06658	0.06414	0.0015	1.62179	1	0.16981	0.18461	0.18455	0.17045	0.0067	2
YDR306C	1.13104	1	0.08144	0.08084	0.08071	0.08163	0.0379	1.14877	1	0.12732	0.13266	0.13254	0.12745	0.0803
YDR307W	1.61525	1	0.09271	0.09318	0.09314	0.09274	0.0016	1.59229	1	0.22722	0.25539	0.25514	0.22745	0.0163
YDR308C	1.32582	1	0.15199	0.16814	0.16783	0.15268	0.0266	1.44004	1	0.17708	0.19482	0.19471	0.17734	0.0186
YDR309C	1	1.54375	0.16964	0.15924	0.1588	0.16991	0.0077	1	1.3891	0.2844	0.24619	0.24599	0.28445	0.0634	3
YDR310C	1	1.05363	0.09688	0.0939	0.09386	0.09701	0.1925	1.03159	1	0.18758	0.19344	0.19344	0.18764	0.405	8
YDR311W	1	1.20074	0.17486	0.16806	0.16744	0.17486	0.0833	1	1.27271	0.22025	0.20114	0.20107	0.22081	0.0744	3
YDR312W	1	1.17845	0.04131	0.04325	0.04312	0.04132	0.005	1	1.179	0.06198	0.06242	0.062	0.06206	0.0127	2
YDR313C	2.15754	1	0.11448	0.13673	0.1363	0.11488	0.0005	2.56131	1	0.3014	0.42468	0.42441	0.30164	0.0026	3
YDR314C	1.06724	1	0.07164	0.06589	0.06554	0.07191	0.0878	1.09922	1	0.26164	0.27759	0.27737	0.26268	0.3156	2
YDR315C	1.6843	1	0.07466	0.07646	0.07627	0.07481	0.0006								1
YDR316W	1.61694	1	0.14416	0.15173	0.15163	0.14426	0.0043	1.70844	1	0.13405	0.15681	0.15642	0.13415	0.0036	1
YDR317W	1.63916	1	0.11387	0.12952	0.12955	0.11389	0.0023	1.98641	1	0.17375	0.23224	0.23204	0.17395	0.0019	2
YDR318W	1.35389	1	0.05227	0.06112	0.06111	0.05248	0.0019	1.41963	1	0.15991	0.17281	0.17226	0.16021	0.0167	2
YDR319C	1.9517	1	0.09164	0.10638	0.1063	0.09182	0.0002	2.13609	1	0.08376	0.09628	0.09601	0.0838	0
YDR320C	1	1.28686	0.10056	0.0919	0.09149	0.10057	0.0144								6
YDR321W	1	2.25244	0.13298	0.11478	0.11478	0.13327	0.0004	1	2.38492	0.24658	0.19113	0.19076	0.24654	0.0011	2
YDR322W	1.22902	1	0.05495	0.05454	0.05433	0.05505	0.0052	1.30443	1	0.03774	0.03901	0.03878	0.03785	0.0016	2
YDR323C	1.201	1	0.146	0.15173	0.15163	0.14603	0.059	1.17405	1	0.09061	0.09307	0.09294	0.09091	0.0293	2
YDR324C	1	1.58328	0.16589	0.14829	0.14809	0.16628	0.0056	1	1.91437	0.07752	0.07169	0.07159	0.0776	0.0002	3
YDR325W	1	1.15021	0.10437	0.10457	0.10359	0.10457	0.0503	1	1.12427	0.20835	0.19768	0.19707	0.20854	0.2083	3
YDR326C	1	1.2215	0.19648	0.19705	0.19685	0.19673	0.0987								5
YDR327W	1.0302	1	0.10895	0.11343	0.11342	0.10898	0.3194	1.12023	1	0.16759	0.16819	0.16817	0.16815	0.1549
YDR328C	1	1.25881	0.01759	0.01807	0.01803	0.01761	0.0004	1	1.23632	0.03696	0.0381	0.03805	0.0372	0.0024	3
YDR329C	1.20884	1	0.10074	0.11963	0.11956	0.10077	0.0298	1.30195	1	0.22836	0.25649	0.25633	0.22838	0.0873	4
YDR330W	1.09521	1	0.08368	0.08331	0.08328	0.08368	0.0693	1.26582	1	0.22891	0.25297	0.25279	0.22891	0.1095	5
YDR331W	1.31895	1	0.0329	0.03374	0.03373	0.03307	0.0018	1.28742	1	0.23011	0.2575	0.25734	0.23057	0.071	5
YDR332W	1.05158	1	0.11634	0.1231	0.12286	0.11668	0.2576								2
YDR333C	1	1.51629	0.10474	0.10058	0.10054	0.10488	0.0038	1	1.43061	0.13209	0.1187	0.11866	0.1323	0.0079	4
YDR334W	1.34557	1	0.1281	0.14038	0.14038	0.12826	0.0146	1.3734	1	0.15624	0.17077	0.17059	0.15674	0.0195	6
YDR335W	1	1.05053	0.22194	0.212	0.21183	0.2223	0.3779	1	1.0229	0.21906	0.22331	0.22327	0.21914	0.4437	3
YDR336W	1.00592	1	0.12522	0.12885	0.12885	0.1252	0.4727	1.06575	1	0.08488	0.08245	0.08221	0.08492	0.1434	1
YDR337W	1.09466	1	0.06603	0.07024	0.07023	0.06613	0.0525	1.22257	1	0.15135	0.15689	0.15673	0.15138	0.0545	1
YDR338C	1.4397	1	0.13173	0.13935	0.13811	0.13211	0.0087	1.604	1	0.23905	0.28836	0.28822	0.23913	0.0229	2
YDR339C	1.02787	1	0.15484	0.15213	0.15172	0.15583	0.3906	1	1.01775	0.11804	0.11707	0.11689	0.11817	0.39994	1
YDR340W	1.00869	1	0.14314	0.14949	0.14931	0.14336	0.4666								1
YDR341C	1	3.40002	0.10329	0.09054	0.09048	0.10378	0	1	3.48995	0.48798	0.31346	0.31338	0.4882	0.0012	3
YDR342C	6.32936	1	0.26836	0.46215	0.46146	0.26893	0	1.93522	1	0.57505	0.74033	0.74015	0.57487	0.1142	1
YDR343C	5.86973	1	0.28704	0.48461	0.48071	0.28704	0	5.93109	1	0.52614	1.1707	1.16772	0.5274	0.0018	1
YDR344C	2.59775	1	0.38059	0.57309	0.57187	0.38059	0.0062	3.15505	1	0.37656	0.64057	0.64049	0.37688	0.0056	1
YDR345C	1.08527	1	0.3406	0.35446	0.35281	0.34068	0.3789	1.06656	1	0.32495	0.30816	0.30807	0.32562	0.3984	3
YDR346C	1.02335	1	0.05944	0.06099	0.06097	0.05946	0.2566	1.01152	1	0.10985	0.10969	0.10958	0.10989	0.4363
YDR347W	1.1916	1	0.17742	0.19443	0.19408	0.1776	0.1093	1.11323	1	0.15022	0.15997	0.15975	0.15032	0.1677	3
YDR348C	1.17547	1	0.16749	0.17407	0.17407	0.16782	0.1024								4
YDR349C	1.17266	1	0.20717	0.21288	0.21264	0.20761	0.151	1.01796	1	0.13944	0.14393	0.14386	0.13959	0.4172	4
YDR350C	1.08361	1	0.12386	0.12931	0.12931	0.12388	0.1685	1.00747	1	0.12786	0.1304	0.1301	0.12814	0.462	4
YDR351W	1	1.10558	0.17375	0.17172	0.17127	0.17386	0.1941	1	1.03891	0.18494	0.18838	0.18838	0.18526	0.3825	4
YDR352W	1.6966	1	0.05783	0.06148	0.06131	0.05785	0.0003	1.5818	1	0.10103	0.10988	0.10939	0.10105	0.0023
YDR353W	1	1.74355	0.1257	0.11072	0.11067	0.12611	0.0029	1	1.79427	0.18869	0.1692	0.16917	0.18872	0.0026	1
YDR354W	1	5.26008	0.41045	0.2217	0.22047	0.41089	0.0003	1	5.75949	0.18589	0.13895	0.13887	0.1862	0	1
YDR355C	1.20283	1	0.0927	0.09796	0.09758	0.09273	0.0234
YDR356W	1.23867	1	0.15895	0.17134	0.17105	0.15895	0.055	1.3833	1	0.14856	0.16003	0.16	0.14856	0.0155	8
YDR357C	1.67433	1	0.19759	0.24239	0.2419	0.19761	0.012	1.97607	1	0.14325	0.16688	0.1666	0.14379	0.0016	2
YDR358W	1.04741	1	0.03458	0.03515	0.03511	0.03472	0.0515	1.02574	1	0.10881	0.1123	0.11204	0.10885	0.3554	3
YDR359C	1	1.31416	0.22871	0.20115	0.20105	0.22871	0.0489	1	1.41367	0.25422	0.23507	0.2345	0.25434	0.042	9
YDR360W	1	1.12386	0.16927	0.16172	0.1616	0.16935	0.1672								1
YDR361C	1	1.226	0.15809	0.13726	0.13648	0.15818	0.0405	1	1.09469	0.07801	0.07682	0.07663	0.07808	0.0669
YDR362C	1.15943	1	0.05702	0.06484	0.06478	0.0571	0.0172	1.15968	1	0.10772	0.1116	0.11153	0.10803	0.0498	1
YDR363W	1	1.04821	0.12796	0.1248	0.1248	0.12798	0.2746	1	1.2872	0.31101	0.27943	0.27875	0.31114	0.1116	2
YDR364C	1.06379	1	0.06197	0.06259	0.06241	0.062	0.0856	1	1.04735	0.04225	0.0431	0.0431	0.04239	0.0743	2
YDR365C	1	4.18781	0.23908	0.17668	0.17654	0.23911	0	1	4.07314	0.33234	0.22316	0.22272	0.33249	0	4
YDR366C	1	1.00016	0.20801	0.20043	0.20027	0.20809	0.4997	1	1.04034	0.24813	0.238	0.23704	0.24916	0.4102
YDR367W	1.74864	1	0.03621	0.03582	0.03558	0.0368	0.0002	1.80471	1	0.11254	0.12724	0.127	0.11314	0.001	2
YDR368W	1.03086	1	0.0606	0.05904	0.05884	0.06072	0.2039	1	1.00585	0.10007	0.10673	0.10636	0.10011	0.4622
YDR369C	1.02031	1	0.09191	0.09351	0.09351	0.09218	0.3614	1.01445	1	0.09825	0.10614	0.10559	0.09825	0.407	3
YDR370C	1	1.57942	0.10757	0.0982	0.09782	0.10772	0.0015	1	1.62012	0.12523	0.10922	0.10904	0.12528	0.0016	2
YDR371W	1	1.44644	0.19012	0.15635	0.15631	0.19062	0.0156	1	1.71242	0.24998	0.20253	0.20235	0.25031	0.0081	4
YDR372C	1	1.04374	0.03715	0.03644	0.03643	0.03717	0.0658	1	1.10165	0.12205	0.11345	0.11333	0.12229	0.1303
YDR373W	1	1.11492	0.17203	0.1633	0.16325	0.172	0.1194	1	1.05098	0.1107	0.11084	0.11082	0.11092	0.2359
YDR374C	1.89352	1	0.16042	0.18365	0.18362	0.1608	0.0027
YDR375C	1	1.15902	0.15419	0.1565	0.15596	0.15431	0.1034	1	1.18425	0.204	0.18629	0.18597	0.20405	0.1342	1
YDR376W	1	1.15541	0.05261	0.04672	0.04664	0.05267	0.0127	1	1.18728	0.1816	0.16583	0.16542	0.18173	0.0949	1
YDR377W	2.17137	1	0.25268	0.33987	0.3395	0.25303	0.0066	2.55649	1	0.30154	0.41788	0.41653	0.30192	0.0025	1
YDR378C	1.56561	1	0.09835	0.10319	0.10319	0.09846	0.0026	1.82426	1	0.198	0.24768	0.24709	0.19805	0.0059
YDR379W	1	1.01539	0.1334	0.14101	0.1408	0.13384	0.4303	1	1.03286	0.08013	0.07789	0.0778	0.0804	0.2531	4
YDR380W	1	9.62358	0.17282	0.12623	0.12597	0.17301	0	1	12.2641	0.40807	0.22929	0.22917	0.40827	0	1
YDR381W	1	1.08571	0.08103	0.08161	0.08154	0.08169	0.0823	1.06765	1	0.12647	0.11989	0.11971	0.12647	0.2017	3
YDR382W	1	1.0067	0.09734	0.09783	0.09781	0.09784	0.4482	1.06387	1	0.12616	0.13281	0.13276	0.1262	0.2189
YDR383C	1	1.17188	0.03554	0.03501	0.03499	0.03555	0.0035	1	1.30141	0.15302	0.14292	0.14274	0.15306	0.0255
YDR384C	1	1.16985	0.26613	0.25085	0.25068	0.26662	0.2156	1	1.4618	0.26083	0.22283	0.22273	0.26092	0.0331
YDR385W	1	1.16584	0.21846	0.19684	0.19665	0.21865	0.1632	1	1.32091	0.24098	0.2088	0.20874	0.24163	0.0619	1
YDR386W	1.06045	1	0.04022	0.04285	0.0428	0.04036	0.0488	1.10394	1	0.11352	0.10845	0.10828	0.11367	0.104	1
YDR387C	1.3386	1	0.06798	0.06706	0.06675	0.06807	0.0037	1.35567	1	0.21118	0.23191	0.23167	0.21133	0.0491	5
YDR388W	1	1.37842	0.07193	0.06683	0.06676	0.0719	0.002	1	1.36684	0.11152	0.10555	0.10542	0.11152	0.0071	1
YDR389W	1	1.46346	0.33712	0.28008	0.27973	0.33766	0.0567	1	1.49388	0.19842	0.17492	0.17485	0.19859	0.0141	1
YDR390C	1	1.11971	0.04208	0.04497	0.04489	0.0421	0.0123	1	1.22222	0.18266	0.17284	0.17277	0.18268	0.0827	2
YDR391C	1.86278	1	0.10475	0.11092	0.1109	0.10476	0.0002	1.98101	1	0.07932	0.09179	0.09163	0.07937	0.0007	1
YDR392W	1.1325	1	0.13353	0.1402	0.14013	0.13382	0.1074	1.15773	1	0.13408	0.14668	0.14658	0.13414	0.0856
YDR393W	1	1.28321	0.07078	0.06591	0.06565	0.07082	0.0045	1	1.33632	0.18235	0.16665	0.1667	0.18245	0.0303	3
YDR394W	1.02208	1	0.10858	0.10074	0.10078	0.1086	0.3673	1	1.04762	0.16142	0.16656	0.16639	0.16157	0.3335	1
YDR395W	1	1.41136	0.18632	0.17397	0.17393	0.18641	0.019	1	1.4909	0.29856	0.25599	0.25574	0.29903	0.0399	7
YDR396W	1.31873	1	0.13535	0.14217	0.14195	0.13558	0.0192	1.31854	1	0.11533	0.11677	0.1167	0.11666	0.0101
YDR397C	1.29063	1	0.07073	0.06929	0.06908	0.0708	0.0045	1.36567	1	0.15577	0.17176	0.17117	0.15615	0.0203	5
YDR398W	1	1.55006	0.15188	0.13445	0.13445	0.15202	0.007	1	1.73359	0.20216	0.15625	0.15587	0.2023	0.0043	3
YDR399W	1.50543	1	0.07886	0.08937	0.08934	0.07904	0.0016	1.61974	1	0.08511	0.09008	0.08968	0.08514	0.001
YDR400W	1	1.31058	0.19628	0.1899	0.1897	0.1964	0.0453	1	1.41525	0.18345	0.16235	0.16237	0.18376	0.0186	3
YDR401W	1.2041	1	0.17739	0.19107	0.19106	0.17801	0.092								1
YDR403W	1.31302	1	0.1039	0.10759	0.10761	0.10401	0.01
YDR404C	1.19116	1	0.03362	0.03659	0.03653	0.03362	0.0039	1.15767	1	0.08055	0.08123	0.08108	0.08065	0.0263
YDR405W	1	1.1581	0.1543	0.14587	0.14534	0.1546	0.0668	1	1.0972	0.18723	0.18277	0.1827	0.18834	0.2372
YDR406W	1	1.1401	0.13195	0.13666	0.13661	0.13225	0.0859	1	1.01305	0.21322	0.20709	0.20697	0.21351	0.4619	8
YDR407C	1	1.22512	0.20752	0.19917	0.19865	0.2076	0.0977	1	1.0651	0.21917	0.21842	0.21837	0.21926	0.2869	4
YDR408C	1	2.24285	0.06355	0.05888	0.05884	0.06372	0	1	2.37309	0.23541	0.18117	0.18093	0.23555	0.0003	3
YDR409W	1.18308	1	0.17211	0.17615	0.17612	0.17248	0.1006	1.14685	1	0.07926	0.08174	0.08168	0.07931	0.0314	5
YDR410C	1	1.15727	0.12544	0.12378	0.12373	0.12542	0.0657	1	1.16813	0.09521	0.09399	0.09384	0.09529	0.0321
YDR411C	1.33684	1	0.07199	0.07629	0.07613	0.07199	0.0045	1.26807	1	0.1679	0.18342	0.18333	0.16809	0.0503	1
YDR412W	1	1.36198	0.14543	0.12974	0.12936	0.14593	0.0136	1	1.48307	0.1985	0.18092	0.18047	0.19852	0.0144	1
YDR413C	1	1.21008	0.15596	0.14503	0.14502	0.15617	0.0611	1	1.34201	0.13503	0.12427	0.12383	0.13534	0.0149
YDR414C	1	1.01924	0.11577	0.1119	0.11178	0.11576	0.3945	1	1.03748	0.09851	0.09728	0.09713	0.09855	0.2803	2
YDR415C	1.10053	1	0.08072	0.08499	0.08496	0.08088	0.0668	1.00485	1	0.12229	0.12565	0.12515	0.12259	0.4694	4
YDR416W	1	1.19312	0.2056	0.20237	0.20182	0.20573	0.1323	1	1.28209	0.26234	0.24876	0.24869	0.2624	0.1009	5
YDR417C	1	1.30665	0.11142	0.10013	0.10005	0.1115	0.0116	1	1.34516	0.21987	0.20603	0.20568	0.22018	0.0469
YDR419W	1	1.02841	0.04464	0.04313	0.04293	0.04471	0.1587	1	1.0324	0.18384	0.18552	0.1851	0.18384	0.4082	5
YDR420W	1.00067	1	0.03462	0.03601	0.03592	0.03474	0.4848	1.17269	1	0.24802	0.2599	0.25992	0.24908	0.2014	23
YDR421W	1	1.25482	0.2186	0.1915	0.19124	0.21877	0.0583	1	1.21726	0.0668	0.06513	0.06508	0.06687	0.0099	6
YDR422C	1	1.2062	0.03152	0.03281	0.03261	0.0316	0.0013								3
YDR423C	1	1.03786	0.0939	0.09225	0.09198	0.09402	0.2523	1	1.12655	0.27401	0.2519	0.25169	0.27405	0.2305	2
YDR424C	1.56283	1	0.13748	0.15182	0.15178	0.13754	0.0038	1.81624	1	0.18082	0.23197	0.23151	0.18143	0.0051
YDR425W	1.0355	1	0.10597	0.10527	0.10493	0.10605	0.2089	1	1.12119	0.10973	0.11363	0.11363	0.11059	0.086	6
YDR426C	1	1.30672	0.06622	0.06302	0.063	0.06625	0.0038	1	1.1691	0.13415	0.13284	0.13284	0.13529	0.0661
YDR427W	1	1.12838	0.06622	0.05954	0.05942	0.06636	0.027	1	1.1892	0.11452	0.11243	0.11246	0.11459	0.0385
YDR428C	1.12155	1	0.12002	0.12606	0.12585	0.12031	0.1049	1	1.02533	0.10336	0.10162	0.1016	0.10358	0.3393	1
YDR429C	1	1.38909	0.07732	0.08165	0.08134	0.07741	0.0018
YDR430C	1	1.14995	0.23063	0.21403	0.21391	0.23067	0.2048	1	1.05408	0.21226	0.20539	0.20541	0.21242	0.3049	5
YDR431W	1.03972	1	0.2159	0.21307	0.21255	0.21644	0.4033
YDR432W	1	1.29954	0.09975	0.09391	0.09383	0.10031	0.0097	1	1.27869	0.20823	0.18947	0.18945	0.20827	0.0632	10
YDR433W	1.02702	1	0.10805	0.11439	0.11411	0.10811	0.3403								2
YDR435C	1.24398	1	0.13695	0.1593	0.15922	0.1374	0.0378	1.14288	1	0.11578	0.10916	0.10908	0.11609	0.0632
YDR436W	1.08217	1	0.11981	0.12463	0.12433	0.12007	0.1669	1.13739	1	0.17334	0.17873	0.17845	0.17369	0.1504	6
YDR437W	1.15353	1	0.18838	0.20382	0.20336	0.18944	0.117	1.10425	1	0.14338	0.14412	0.14398	0.14342	0.1646
YDR438W	2.12374	1	0.11848	0.13708	0.137	0.11889	0.0005	2.22289	1	0.23203	0.29955	0.29891	0.23233	0.0024
YDR439W	1.23831	1	0.04895	0.04798	0.04795	0.04895	0.0024	1.13353	1	0.26978	0.28306	0.28265	0.27023	0.225
YDR440W	1	1.02759	0.06167	0.06264	0.06248	0.06205	0.2395	1	1.01591	0.24843	0.2539	0.2532	0.24899	0.457	2
YDR441C	3.90331	1	0.12927	0.19772	0.19715	0.12948	0.0005	4.50028	1	0.18524	0.26083	0.26078	0.18534	0.0001	2
YDR442W	1.60225	1	0.19931	0.22582	0.22577	0.19945	0.0107	1.71819	1	0.19155	0.22796	0.22782	0.19174	0.0076
YDR443C	1.29213	1	0.15472	0.17388	0.17382	0.15505	0.0374	1.29192	1	0.17303	0.19673	0.19661	0.17305	0.0433	6
YDR444W	1.10075	1	0.11424	0.11603	0.11597	0.11451	0.1178								4
YDR445C	1.27925	1	0.11355	0.11951	0.11934	0.11358	0.0181								1
YDR447C	1	1.28299	0.11637	0.1086	0.1086	0.11659	0.0163
YDR448W	1.00373	1	0.11479	0.10686	0.10674	0.11507	0.477	1.02757	1	0.30466	0.29422	0.29349	0.30475	0.4427	1
YDR449C	1	1.43469	0.17754	0.1645	0.16435	0.17767	0.0155	1	1.57462	0.14368	0.13585	0.13583	0.1438	0.0041
YDR450W	1	1.42152	0.08098	0.07682	0.07663	0.08122	0.0028	1	1.24932	0.23712	0.21513	0.21486	0.23807	0.1028	2
YDR451C	1.23811	1	0.10818	0.11282	0.1128	0.10871	0.0227	1.23477	1	0.1183	0.11854	0.11845	0.11876	0.0256	5
YDR452W	1.18094	1	0.12736	0.13604	0.13576	0.12739	0.0564	1.05981	1	0.16282	0.16895	0.16867	0.16306	0.2947	2
YDR453C	1	1.21342	0.1107	0.10418	0.10396	0.11099	0.0275	1	1.2567	0.20847	0.19321	0.19279	0.2088	0.0734
YDR454C	1.27201	1	0.13916	0.14887	0.14865	0.1396	0.0304	1.37602	1	0.17657	0.1895	0.18945	0.17657	0.0254
YDR455C	1.4742	1	0.16268	0.17061	0.17053	0.16298	0.0104	1.24186	1	0.2515	0.27024	0.26995	0.25155	0.107
YDR456W	1.79221	1	0.17305	0.1939	0.19366	0.1734	0.0035	1.62747	1	0.2242	0.25625	0.25601	0.22557	0.0138	1
YDR457W	1.1412	1	0.19231	0.20257	0.20247	0.19317	0.1756	1.43487	1	0.18798	0.20797	0.2078	0.18873	0.0233	13
YDR458C	1.13787	1	0.1136	0.12181	0.12002	0.11381	0.0736	1.15091	1	0.20944	0.22101	0.22094	0.20944	0.1347	3
YDR459C	1.08972	1	0.11915	0.12855	0.12848	0.11933	0.1464	1.1219	1	0.17995	0.18523	0.1848	0.18013	0.1909	1
YDR460W	1.2029	1	0.15485	0.15926	0.15876	0.15529	0.0654	1.25993	1	0.14078	0.14627	0.14616	0.14088	0.0332
YDR461W	1.67998	1	0.18696	0.20875	0.2085	0.187	0.0063								1
YDR462W	1.13045	1	0.05591	0.055	0.05487	0.05595	0.018	1.2033	1	0.18981	0.19454	0.19445	0.19003	0.1027	1
YDR463W	1	1.23418	0.06354	0.06424	0.06419	0.06353	0.006	1	1.18968	0.16196	0.15147	0.15136	0.16225	0.0755	3
YDR464W	1.14757	1	0.16145	0.16513	0.16505	0.16182	0.1189								13
YDR465C	1	1.73603	0.05654	0.04925	0.04924	0.05668	0.0007	1	2.01627	0.28666	0.22304	0.22239	0.28666	0.0042	4
YDR466W	1	1.39798	0.10214	0.09463	0.09448	0.10317	0.0056	1	1.28036	0.27683	0.26115	0.26106	0.27685	0.0971	6
YDR467C	1.1349	1	0.03609	0.03851	0.03841	0.03616	0.0077	1.20619	1	0.18909	0.18643	0.18607	0.18964	0.0852
YDR468C	1.28009	1	0.10966	0.11295	0.11277	0.10995	0.0142	1.22479	1	0.11477	0.12249	0.12249	0.11479	0.0298	2
YDR469W	1.12239	1	0.06255	0.06588	0.06581	0.06278	0.0292	1.23558	1	0.13375	0.1423	0.14221	0.13383	0.0393	1
YDR470C	1.17221	1	0.05471	0.05767	0.05764	0.05489	0.011	1.19137	1	0.22974	0.23948	0.23896	0.23077	0.1214	1
YDR471W	1	1.47056	0.17977	0.16157	0.1616	0.17984	0.0118	1	1.39741	0.19573	0.18411	0.18407	0.1964	0.0246	1
YDR472W	1.08344	1	0.14392	0.14416	0.14406	0.14439	0.2037	1	1.01929	0.11077	0.1087	0.10872	0.111	0.3904	3
YDR473C	1.10915	1	0.12411	0.12573	0.12557	0.12419	0.1107								1
YDR474C	1	1.99369	0.12717	0.11621	0.11571	0.12719	0.0007	1	2.0345	0.28247	0.22869	0.22866	0.28278	0.003
YDR475C	1	2.34474	0.19425	0.15668	0.15627	0.19429	0.0003	1	2.74022	0.70885	0.42026	0.42026	0.70991	0.0121	5
YDR476C	1.79861	1	0.11784	0.12886	0.12868	0.11787	0.0018	1.79733	1	0.22211	0.26086	0.26086	0.22211	0.0073	1
YDR477W	1	1.42915	0.11031	0.0955	0.09538	0.11048	0.0047	1	1.31158	0.16259	0.14746	0.14739	0.16289	0.0284	4
YDR478W	1.21952	1	0.07241	0.0731	0.07278	0.07278	0.0094	1.25299	1	0.16376	0.16262	0.16255	0.16383	0.0461
YDR479C	1.09372	1	0.05218	0.05031	0.05027	0.0528	0.03								1
YDR480W	1.10001	1	0.05109	0.0518	0.05179	0.05123	0.0262								4
YDR481C	1	1.2699	0.09936	0.09686	0.09667	0.09941	0.013	1	1.3048	0.18727	0.17865	0.1786	0.18734	0.0405	7
YDR482C	1	1.05481	0.07719	0.07908	0.07909	0.07722	0.1448	1.11667	1	0.11894	0.12163	0.12153	0.11919	0.1009	1
YDR483W	1.32206	1	0.12056	0.12137	0.12137	0.1206	0.012	1.32099	1	0.20785	0.22834	0.22807	0.20788	0.0573
YDR484W	1	1.08033	0.19636	0.19516	0.19442	0.19656	0.2873	1	1.2353	0.17045	0.15635	0.15597	0.17103	0.0461	2
YDR485C	1	1.10582	0.14222	0.13285	0.1326	0.1424	0.1483	1	1.07906	0.1383	0.14226	0.14216	0.13839	0.2002	8
YDR486C	1.43752	1	0.09155	0.10567	0.10569	0.09163	0.0033	1.61053	1	0.18064	0.19745	0.19721	0.18077	0.0065	2
YDR487C	1	2.17642	0.24409	0.20198	0.20121	0.24412	0.0019	1	2.34602	0.11466	0.09042	0.0902	0.11474	0	1
YDR488C	1.0875	1	0.18584	0.1876	0.1876	0.18613	0.2608	1	1.14841	0.2079	0.20111	0.20107	0.20835	0.1276	2
YDR489W	1.19656	1	0.11174	0.11343	0.11328	0.11189	0.0341	1.22215	1	0.24997	0.25824	0.25824	0.25009	0.1547	2
YDR490C	1	1.17776	0.21479	0.22347	0.22297	0.21486	0.1125	1	1.36004	0.26286	0.23619	0.23581	0.26286	0.068	3
YDR491C	1.23522	1	0.1573	0.17419	0.17413	0.15736	0.0577								1
YDR492W	1.1853	1	0.0527	0.05156	0.05154	0.0527	0.0067	1.12021	1	0.16425	0.16908	0.16884	0.16439	0.1544	1
YDR493W	1	1.15171	0.05583	0.05542	0.05539	0.056	0.0122	1	1.10684	0.19556	0.18839	0.18803	0.19563	0.2339	2
YDR494W	1.04601	1	0.07024	0.06915	0.06906	0.07026	0.1478	1.00143	1	0.17636	0.17205	0.17192	0.17649	0.4959	2
YDR495C	1.11586	1	0.1703	0.1778	0.17773	0.17057	0.1902	1.14048	1	0.07278	0.07091	0.07024	0.07291	0.025	5
YDR496C	1	1.33518	0.22448	0.21917	0.21827	0.22447	0.0547	1	1.08718	0.23172	0.22715	0.22695	0.23286	0.3059	5
YDR497C	3.34488	1	0.21762	0.29242	0.29211	0.21802	0	3.41958	1	0.27587	0.41661	0.41652	0.27591	0.0005	2
YDR498C	1.14798	1	0.09236	0.09162	0.0915	0.09248	0.0407	1.2112	1	0.10106	0.11115	0.111	0.10121	0.0277	2
YDR499W	1.15094	1	0.04395	0.04382	0.04375	0.04401	0.0077								2
YDR500C	1.18582	1	0.19101	0.2	0.19991	0.19149	0.1228	1.20215	1	0.19755	0.20821	0.20779	0.19755	0.1145
YDR501W	1.4173	1	0.14216	0.16995	0.16988	0.14228	0.0172								8
YDR502C	1.68587	1	0.1189	0.13085	0.13039	0.1196	0.0018	1.78381	1	0.17984	0.20175	0.20141	0.1799	0.005	2
YDR503C	1.12207	1	0.11962	0.1183	0.11793	0.12006	0.0912	1.16882	1	0.13752	0.13614	0.13601	0.13763	0.0713	4
YDR504C	1.60026	1	0.07532	0.08603	0.08588	0.07554	0.0011	1.53806	1	0.16773	0.18621	0.18624	0.16808	0.0091
YDR505C	1	1.20685	0.10795	0.10069	0.10065	0.10852	0.0275								4
YDR506C	1.01753	1	0.19751	0.18786	0.1877	0.19783	0.423
YDR507C	1.23766	1	0.21783	0.2398	0.23929	0.21783	0.1157								9
YDR508C	1	4.64858	0.22049	0.15893	0.15864	0.22052	0	1	5.92041	0.49325	0.29239	0.29225	0.49395	0	3
YDR509W	1	3.29258	0.48895	0.32914	0.32854	0.48887	0.0006	1	7.95089	1.10551	0.53509	0.53518	1.10679	0
YDR510W	1.05515	1	0.1093	0.11479	0.11456	0.10967	0.2233	1.09289	1	0.14503	0.1547	0.15444	0.14521	0.2029	1
YDR511W	1.33392	1	0.12887	0.13844	0.13824	0.12899	0.0164
YDR512C	1.20981	1	0.08064	0.0847	0.08458	0.08074	0.0163
YDR513W	2.14161	1	0.15114	0.17875	0.17868	0.15114	0.0009	2.43625	1	0.27859	0.37143	0.37116	0.27866	0.0021
YDR514C	1.12006	1	0.04218	0.04245	0.04233	0.0423	0.0124	1.18333	1	0.10656	0.10721	0.107	0.10658	0.0362	3
YDR515W	1.21761	1	0.07053	0.06971	0.06959	0.07058	0.0101	1.19804	1	0.16458	0.17112	0.17102	0.16477	0.0757	2
YDR516C	1	1.01082	0.1849	0.18238	0.18234	0.18526	0.4637	1	1.11743	0.17555	0.17264	0.1726	0.17578	0.1759
YDR517W	1	1.1462	0.12385	0.12129	0.12122	0.12386	0.0714	1	1.2173	0.19431	0.18019	0.18008	0.19489	0.0856	1
YDR518W	1	1.15598	0.06331	0.066	0.06599	0.06345	0.0174	1.0047	1	0.15642	0.16141	0.16135	0.15656	0.4806	3
YDR519W	1.26923	1	0.12538	0.13022	0.13019	0.12543	0.0235	1.42218	1	0.1187	0.12462	0.12416	0.11875	0.0056
YDR520C	1	1.14586	0.07393	0.07106	0.0709	0.07395	0.0256	1	1.2195	0.04285	0.0401	0.04007	0.04338	0.0028	2
YDR521W	1.00683	1	0.18607	0.18023	0.18	0.18636	0.4783	1	1.02487	0.22061	0.2263	0.22612	0.2208	0.438	1
YDR522C	1.39489	1	0.2235	0.25773	0.2575	0.22434	0.0427								2
YDR523C	1.49438	1	0.14763	0.15882	0.15818	0.14773	0.0074								3
YDR524C	1.61231	1	0.0305	0.02903	0.02896	0.0308	0	1.57549	1	0.13686	0.15646	0.15588	0.13702	0.0046	6
YDR525W	1.29634	1	0.15194	0.16433	0.1641	0.15239	0.0318								1
YDR526C	1	1.2781	0.13456	0.12294	0.12243	0.13458	0.0238	1	1.45357	0.35881	0.31027	0.31011	0.35895	0.0781
YDR527W	1	1.50489	0.07767	0.07272	0.07263	0.07782	0.001	1	1.4433	0.23273	0.21948	0.21931	0.23294	0.0292	2
YDR528W	1	1.28565	0.0718	0.06373	0.06368	0.07187	0.0057	1	1.26597	0.14757	0.1389	0.13873	0.1479	0.0304	4
YDR529C	1.59148	1	0.09675	0.09978	0.0997	0.09715	0.0013	1.87242	1	0.28827	0.36473	0.36387	0.28875	0.0149
YDR530C	1	1.47538	0.11977	0.10915	0.10914	0.11975	0.0039	1	1.5592	0.1136	0.10079	0.10043	0.11371	0.0037	3
YDR531W	1	3.13366	0.2957	0.21689	0.2168	0.29615	0.0002	1	3.67709	0.16302	0.13254	0.13224	0.16338	0	1
YDR532C	1.24856	1	0.11262	0.12571	0.12562	0.11311	0.0258	1.16565	1	0.1774	0.1884	0.18837	0.17768	0.1239	3
YDR533C	2.09022	1	0.12163	0.13651	0.13638	0.12194	0.0002	2.28539	1	0.23311	0.28859	0.28815	0.23336	0.0017	3
YDR534C	1.42768	1	0.18632	0.21302	0.21277	0.18631	0.0247	1.29538	1	0.19725	0.23336	0.23326	0.19803	0.0555	5
YDR535C	1.25821	1	0.19666	0.20686	0.20656	0.19672	0.0682								1
YDR536W	6.65649	1	0.36205	0.6632	0.6627	0.36277	0	13.0976	1	0.28949	0.50415	0.50411	0.28953	0	3
YDR537C	1.32195	1	0.14592	0.14812	0.14785	0.14636	0.021								2
YDR538W	1.38004	1	0.11956	0.13246	0.1323	0.11984	0.0103								3
YDR539W	1.01884	1	0.10495	0.10999	0.10993	0.10502	0.39	1.03872	1	0.20659	0.21274	0.21263	0.20661	0.3945	1
YDR540C	1.20643	1	0.13722	0.13792	0.13771	0.13755	0.0467	1.20549	1	0.13365	0.13396	0.13396	0.13379	0.0446	1
YDR541C	1.06842	1	0.11639	0.12004	0.11977	0.11657	0.1927	1.08423	1	0.08296	0.08097	0.08073	0.08321	0.086	1
YDR542W	1.09143	1	0.04529	0.04531	0.0453	0.0453	0.0247	1.1781	1	0.09788	0.09557	0.0955	0.0983	0.0295	2
YDR543C	1.44594	1	0.13961	0.16069	0.15999	0.1398	0.0112								1
YDR544C	1.2367	1	0.25964	0.28572	0.28552	0.25977	0.1516								5
YDR545W	1.18529	1	0.23043	0.24662	0.24559	0.23061	0.1688								5
YEL001C	1	1.47193	0.16233	0.14711	0.1467	0.16252	0.0105	1	1.48834	0.10925	0.09592	0.09564	0.10971	0.0039	2
YEL002C	1.0184	1	0.07684	0.07285	0.07265	0.07692	0.3356	1	1.10832	0.11879	0.12184	0.12175	0.11881	0.113	6
YEL003W	1.15126	1	0.10221	0.1054	0.10539	0.10224	0.0489	1.16674	1	0.13963	0.14574	0.14543	0.14002	0.0732	1
YEL004W	1.00021	1	0.14709	0.14977	0.14949	0.14715	0.4979	1.00738	1	0.1397	0.12938	0.12914	0.14025	0.4643	2
YEL005C	1.1913	1	0.0521	0.04968	0.04932	0.05223	0.007	1.20275	1	0.05988	0.06078	0.06048	0.06043	0.0084	1
YEL006W	1.09807	1	0.34312	0.35643	0.35619	0.34328	0.3634								2
YEL007W	1.24953	1	0.16523	0.16841	0.16826	0.16523	0.0522	1.39702	1	0.30494	0.35071	0.3505	0.30529	0.1014	7
YEL009C	1.25512	1	0.10609	0.11122	0.11057	0.10617	0.0175	1.28741	1	0.16756	0.18814	0.18788	0.16789	0.0444	2
YEL010W	1.47401	1	0.30613	0.38195	0.38179	0.30621	0.0711
YEL011W	1.69296	1	0.15537	0.17393	0.17393	0.15556	0.0035	1.64961	1	0.19886	0.22639	0.22636	0.19907	0.0074	2
YEL012W	2.20702	1	0.1139	0.14016	0.13995	0.11421	0.0005	2.7717	1	0.207	0.28859	0.28719	0.207	0.0005	1
YEL013W	1	1.20793	0.1601	0.1558	0.15582	0.16061	0.0663	1	1.286	0.25447	0.22351	0.22349	0.25473	0.0896	1
YEL014C	1.11694	1	0.21126	0.2267	0.2267	0.2121	0.2369
YEL015W	1	1.51874	0.15771	0.15354	0.15354	0.15772	0.0064	1	1.47398	0.14227	0.12958	0.12931	0.1424	0.0076	6
YEL016C	1	1.27775	0.07278	0.06823	0.06823	0.07303	0.0053	1	1.23608	0.17343	0.15604	0.15602	0.17369	0.0565	3
YEL017C-A	1.15261	1	0.22196	0.2431	0.24296	0.2221	0.2107
YEL017W	1.07463	1	0.07528	0.07879	0.07871	0.0753	0.0892	1.02472	1	0.14593	0.138	0.13738	0.14604	0.3955	2
YEL018W	1	1.05062	0.07333	0.0697	0.06957	0.07343	0.1436								3
YEL019C	1.02461	1	0.18641	0.18251	0.18232	0.1873	0.3785	1.1384	1	0.1287	0.1371	0.13705	0.12875	0.0955
YEL020C	1.30515	1	0.08932	0.08817	0.08816	0.08936	0.0059	1.35082	1	0.13205	0.14783	0.14772	0.13218	0.0162	6
YEL021W	1	1.17924	0.11767	0.11754	0.11708	0.11768	0.0463	1	1.24578	0.14124	0.12906	0.12903	0.14129	0.0367	1
YEL022W	1	1.57172	0.07264	0.06907	0.06903	0.07282	0.0007	1	1.4439	0.3252	0.28255	0.28218	0.32518	0.0686	5
YEL024W	2.10383	1	0.15471	0.18516	0.1847	0.15491	0.0004	2.06697	1	0.28588	0.36217	0.36191	0.28617	0.0056
YEL025C	1.127	1	0.26882	0.28346	0.28314	0.26933	0.2801	1.31906	1	0.19849	0.21015	0.20921	0.19871	0.0494	5
YEL026W	1	1.22554	0.03135	0.03276	0.03275	0.03135	0.0009	1	1.22231	0.13865	0.13061	0.13054	0.13872	0.042	2
YEL027W	1.18365	1	0.10479	0.1096	0.1096	0.10482	0.0351	1.10837	1	0.16018	0.1679	0.16784	0.16018	0.1819
YEL028W	1.12336	1	0.03831	0.04067	0.04057	0.03832	0.0102	1.18174	1	0.13777	0.14512	0.14481	0.1379	0.0658	1
YEL029C	1	1.13146	0.23869	0.23728	0.23723	0.2396	0.2425	1	1.57603	0.43004	0.35264	0.35247	0.43078	0.0665	3
YEL030W	1.47902	1	0.24409	0.26372	0.26366	0.24415	0.0334	1.36328	1	0.24397	0.26963	0.26892	0.24411	0.066	3
YEL031W	1	1.03601	0.18237	0.17901	0.17874	0.18239	0.3895	1.00153	1	0.22165	0.22419	0.22413	0.22177	0.4962	3
YEL032W	1.86663	1	0.08068	0.09246	0.09229	0.08082	0	2.14995	1	0.2009	0.26432	0.26315	0.20124	0.0021	4
YEL033W	2.46019	1	0.22005	0.30361	0.3034	0.22026	0.0019	2.72932	1	0.1895	0.23766	0.23759	0.18965	0.0007	3
YEL034W	1.56912	1	0.13033	0.14116	0.14077	0.13041	0.004	1.72741	1	0.20836	0.2541	0.25368	0.2085	0.0085	1
YEL035C	1.63681	1	0.1759	0.22887	0.22824	0.17596	0.0135	1.93296	1	0.17781	0.21256	0.21251	0.17795	0.0027	2
YEL036C	1	1.10127	0.15588	0.16206	0.16172	0.15591	0.1825	1	1.12119	0.1685	0.15458	0.1546	0.16861	0.1586	7
YEL037C	1	1.23768	0.13658	0.1301	0.1301	0.13675	0.0349	1	1.38503	0.1353	0.12106	0.12028	0.13551	0.0115	3
YEL038W	1	1.37982	0.11433	0.11038	0.11022	0.11462	0.0086	1	1.33318	0.18785	0.16593	0.16583	0.18832	0.0349	1
YEL039C	1.15478	1	0.24092	0.26425	0.26332	0.24112	0.1656	1.32345	1	0.18678	0.20466	0.20423	0.18683	0.0432
YEL040W	1	1.48896	0.10218	0.09028	0.09004	0.10224	0.0036	1	1.44763	0.19692	0.17047	0.1703	0.19702	0.0179	3
YEL041W	1.928	1	0.1345	0.15653	0.15638	0.13503	0.0011	1.89078	1	0.1789	0.21071	0.20983	0.17937	0.0038
YEL042W	1.23768	1	0.13988	0.13986	0.13978	0.13995	0.0379	1.27079	1	0.11221	0.12403	0.12394	0.11238	0.0218	1
YEL043W	1	1.35639	0.13549	0.11972	0.11945	0.13571	0.0127	1	1.26466	0.10788	0.10274	0.10265	0.1079	0.0158	10
YEL044W	1	1.33714	0.09657	0.08941	0.08939	0.09666	0.0065	1	1.16201	0.18039	0.1839	0.18392	0.18058	0.1325	1
YEL045C	1	1.39412	0.32176	0.28388	0.28356	0.32184	0.0825	1	2.28839	0.46418	0.31485	0.31423	0.46431	0.01
YEL046C	1	2.37405	0.35471	0.26561	0.26552	0.35523	0.0033	1	2.75392	0.40577	0.29083	0.2908	0.40595	0.0013	2
YEL047C	1	1.37225	0.09186	0.08136	0.08133	0.09196	0.0058	1	1.43714	0.1484	0.13667	0.13665	0.1488	0.009	4
YEL048C	1	1.29277	0.17083	0.15815	0.15813	0.17083	0.0371	1	1.34941	0.14522	0.13258	0.13246	0.14589	0.0165
YEL049W	1.10445	1	0.08714	0.09728	0.09719	0.08724	0.081	1.09415	1	0.07904	0.08003	0.07996	0.07936	0.067	2
YEL050C	1.00369	1	0.05558	0.05538	0.05538	0.05578	0.4513	1	1.02917	0.12522	0.12671	0.12644	0.1253	0.3561	3
YEL051W	1	1.40414	0.13332	0.12909	0.12869	0.13351	0.0111	1	1.20506	0.17781	0.17379	0.17376	0.1781	0.0837	1
YEL052W	1.04395	1	0.01809	0.01878	0.01876	0.01814	0.0187	1	1.01646	0.16896	0.166	0.16592	0.16927	0.4408	1
YEL053C	1	1.10356	0.12166	0.1217	0.12155	0.12272	0.1208	1	1.02577	0.10669	0.10732	0.10654	0.10669	0.3618	5
YEL054C	1	1.23276	0.1641	0.16662	0.16574	0.1641	0.0543	1	1.35766	0.16797	0.15268	0.15248	0.16797	0.021
YEL055C	1	1.03458	0.14583	0.15167	0.15093	0.14672	0.2866	1	1.03343	0.09769	0.0955	0.09527	0.09796	0.2944	4
YEL056W	1	1.19102	0.07001	0.06664	0.06658	0.07017	0.0116	1	1.20835	0.14062	0.12877	0.12845	0.14159	0.0438	3
YEL057C	1.33527	1	0.14277	0.15047	0.15034	0.14288	0.0197	1.28657	1	0.21223	0.21249	0.21194	0.21238	0.053	1
YEL058W	1.35294	1	0.14153	0.14744	0.14721	0.14159	0.0169	1.43568	1	0.14818	0.17246	0.17203	0.14818	0.0138	1
YEL059C-A	1.03566	1	0.10465	0.10878	0.10869	0.10495	0.2952	1	1.01155	0.18171	0.17848	0.1785	0.18187	0.4628	1
YEL059W	1.16359	1	0.12269	0.12753	0.12739	0.1227	0.0608
YEL060C	2.76457	1	0.0794	0.08492	0.08488	0.0794	0	3.27265	1	0.28902	0.41568	0.4156	0.28914	0.0003	8
YEL061C	1	1.02651	0.20617	0.20713	0.20662	0.20617	0.4298	1	1.01645	0.14322	0.14869	0.14844	0.14338	0.4341	6
YEL062W	1.01937	1	0.13429	0.14103	0.14089	0.13438	0.4099	1.0113	1	0.06461	0.06329	0.06328	0.06464	0.3747	9
YEL063C	1.22995	1	0.1331	0.142	0.14179	0.13332	0.0375	1.0263	1	0.26738	0.27205	0.27193	0.26821	0.4504	3
YEL064C	1.73784	1	0.07498	0.08577	0.0855	0.07498	0.0002	1.68986	1	0.19937	0.25212	0.25179	0.20004	0.0098	4
YEL065W	1.22574	1	0.10659	0.11157	0.11145	0.10668	0.0242	1.1993	1	0.15489	0.15924	0.15909	0.15507	0.0714	3
YEL066W	1.98233	1	0.20163	0.25366	0.25175	0.20192	0.0056	2.40512	1	0.24035	0.33024	0.3302	0.24038	0.0024	1
YEL067C	1.21127	1	0.2461	0.26747	0.26733	0.24624	0.1308	1.30362	1	0.28863	0.32373	0.32211	0.28897	0.1091	1
YEL068C	1.14984	1	0.07503	0.07331	0.07325	0.07509	0.0239	1.30715	1	0.13149	0.14281	0.1425	0.1316	0.0216
YEL069C	1	1.15039	0.2185	0.20596	0.20488	0.21854	0.1886	1	1.07739	0.21932	0.20946	0.20915	0.21998	0.2474	1
YEL070W	2.63796	1	0.26196	0.4019	0.40162	0.26202	0.0031	3.49146	1	0.18782	0.24713	0.24717	0.18791	0.0002	3
YEL071W	1	7.47963	0.11801	0.09496	0.09495	0.118	0	1	8.68836	0.3845	0.22357	0.22281	0.38566	0	3
YEL072W	1.16171	1	0.18032	0.19523	0.19468	0.18031	0.1387	1.03409	1	0.1076	0.10918	0.109	0.10762	0.3047
YEL073C	1.47563	1	0.10525	0.11079	0.11054	0.10577	0.0037	1.44942	1	0.19265	0.22275	0.22263	0.19298	0.0239	2
YEL074W	1.90665	1	0.17205	0.18973	0.18943	0.17221	0.0022	2.32338	1	0.24582	0.31823	0.31816	0.24595	0.0017	1
YEL075C	1.10985	1	0.16233	0.17381	0.17341	0.16317	0.1848
YEL076C	1.12819	1	0.11173	0.11525	0.11522	0.11203	0.0786	1.1531	1	0.21758	0.22408	0.22404	0.21803	0.1439	1
YEL076C-A	1	1.06144	0.26431	0.24741	0.24728	0.26442	0.3833	1	1.2032	0.20882	0.19816	0.19753	0.20928	0.0841	1
YEL076W-C	1.11135	1	0.13404	0.13601	0.13598	0.13406	0.1266	1.21836	1	0.13004	0.14256	0.14256	0.13002	0.0458
YEL077C	1	1.1132	0.03812	0.03701	0.03688	0.0383	0.0113	1	1.14335	0.20912	0.19687	0.19685	0.20916	0.1826	2
YER001W	1.59192	1	0.05624	0.06308	0.06298	0.05633	0.0006	1.44483	1	0.1555	0.16673	0.16673	0.15602	0.0114	4
YER002W	1.10452	1	0.21804	0.22951	0.22921	0.21813	0.2065	1.23324	1	0.14369	0.14907	0.14809	0.1439	0.0415
YER003C	1.24249	1	0.04664	0.05245	0.05232	0.04673	0.0067	1.40698	1	0.17732	0.19727	0.19709	0.17748	0.0234	1
YER004W	1.62683	1	0.05295	0.06133	0.06126	0.05298	0.0023	1.76022	1	0.14329	0.18125	0.18097	0.14342	0.0026	1
YER005W	1	1.13329	0.05985	0.05692	0.05691	0.05987	0.0205	1	1.21948	0.20739	0.19757	0.19736	0.20745	0.0988	2
YER006W	1	1.06231	0.1013	0.09669	0.09636	0.10138	0.1738	1	1.14511	0.11455	0.11822	0.11809	0.11461	0.0598	4
YER007C-A	1	1.21105	0.10662	0.09714	0.09699	0.1068	0.0254	1	1.2274	0.13525	0.13003	0.12983	0.13552	0.0371
YER007W	1.37591	1	0.15203	0.16617	0.16611	0.15214	0.0184	1.69294	1	0.14418	0.18163	0.18134	0.14434	0.0076	1
YER008C	1	1.00346	0.15296	0.15843	0.15841	0.15301	0.4859	1.22061	1	0.17772	0.19202	0.19182	0.17791	0.0801	7
YER009W	1.06719	1	0.05918	0.05899	0.05897	0.05918	0.0689	1.05379	1	0.15881	0.15905	0.15903	0.1592	0.3075	1
YER010C	1.1185	1	0.12107	0.1245	0.12395	0.1211	0.1069	1.18125	1	0.23435	0.2578	0.25688	0.23544	0.1814	1
YER011W	1	1.47922	0.14175	0.12499	0.12476	0.14221	0.0064	1	1.44196	0.15091	0.13932	0.13903	0.15094	0.0085
YER012W	1.17573	1	0.09871	0.102	0.10161	0.09884	0.032	1.1011	1	0.07125	0.07236	0.0723	0.07158	0.0516	1
YER013W	1	1.17882	0.14478	0.1389	0.13863	0.14534	0.0676	1	1.20365	0.12801	0.12583	0.12526	0.12836	0.0411	7
YER014W	1	1.28397	0.05475	0.05272	0.05225	0.05487	0.0021	1	1.30412	0.17655	0.15843	0.15847	0.17683	0.0372	8
YER015W	1.21996	1	0.0694	0.07622	0.07618	0.06949	0.0112	1.20937	1	0.22294	0.23074	0.23048	0.22301	0.1339	2
YER016W	1	1.00539	0.1637	0.16584	0.16575	0.16378	0.4825								3
YER017C	1.01359	1	0.06486	0.06385	0.06381	0.06488	0.3484	1	1.0761	0.11464	0.12003	0.11992	0.11547	0.1713	5
YER018C	1.52545	1	0.11143	0.12528	0.1251	0.11147	0.0033	1.96189	1	0.32237	0.40203	0.39996	0.3228	0.0136	3
YER019C-A	1.11051	1	0.094	0.09854	0.09855	0.09433	0.0744	1.14998	1	0.21861	0.21258	0.21207	0.219	0.1923	1
YER019W	1	1.34417	0.21044	0.19273	0.19254	0.21047	0.0414	1	1.46047	0.13832	0.12275	0.12275	0.13844	0.0075	1
YER020W	1	1.23973	0.0836	0.0812	0.08089	0.08369	0.0119	1	1.32361	0.20091	0.17409	0.17392	0.20161	0.0397	4
YER021W	1	1.161	0.09612	0.09488	0.09479	0.09622	0.0364	1	1.14962	0.24699	0.23359	0.23269	0.24736	0.217	3
YER022W	1	1.08718	0.08472	0.0813	0.0803	0.08474	0.0847	1	1.12734	0.21579	0.20457	0.20432	0.21643	0.2234	4
YER023W	1.25592	1	0.10275	0.1087	0.10846	0.10276	0.0163	1.31033	1	0.11882	0.12725	0.12694	0.11888	0.0153	2
YER024W	1	5.04363	0.21396	0.16452	0.16452	0.21433	0	1	5.18779	0.46238	0.28403	0.28354	0.4633	0	2
YER025W	1	1.28363	0.09651	0.09037	0.09018	0.09672	0.0105	1	1.267	0.13726	0.13456	0.13445	0.13788	0.0257	1
YER026C	2.44023	1	0.08107	0.09801	0.09801	0.08131	0.0002	2.70393	1	0.19562	0.25644	0.25621	0.19606	0.0002
YER027C	1.10715	1	0.0635	0.06537	0.06509	0.06359	0.0369	1.22716	1	0.15708	0.16232	0.16165	0.1577	0.0542	5
YER028C	1.07405	1	0.09816	0.09987	0.09945	0.09826	0.1403	1	1.02608	0.12936	0.11865	0.11861	0.12987	0.3728	1
YER029C	1.20843	1	0.0933	0.09644	0.09608	0.09331	0.0219	1.39606	1	0.16949	0.19564	0.1952	0.16949	0.0243
YER030W	1.33665	1	0.0991	0.1031	0.10308	0.09914	0.0066	1.38261	1	0.22966	0.25562	0.25534	0.22973	0.0523	3
YER031C	1.02393	1	0.14783	0.15285	0.15262	0.14787	0.4023	1.07414	1	0.1328	0.13385	0.13343	0.13292	0.2036	4
YER032W	1	1.29105	0.10388	0.0996	0.09948	0.10388	0.0102	1	1.37541	0.05178	0.04878	0.04831	0.05196	0.0011	4
YER033C	1.14033	1	0.12086	0.11519	0.11519	0.12089	0.0746	1.51454	1	0.2543	0.28404	0.28378	0.25502	0.0333	6
YER034W	1.03591	1	0.02422	0.02477	0.02472	0.02425	0.0466	1.06913	1	0.08178	0.07626	0.07614	0.08254	0.1078
YER035W	1.33522	1	0.13738	0.1521	0.15202	0.13749	0.0188	1.28103	1	0.11109	0.1168	0.11678	0.11109	0.0163	2
YER036C	1.01831	1	0.06442	0.06397	0.06365	0.06446	0.3157	1	1.10795	0.19132	0.17637	0.17614	0.19129	0.2072	3
YER037W	1	1.38818	0.06974	0.06189	0.06154	0.06975	0.0017	1	1.33619	0.29174	0.26227	0.26231	0.29203	0.0951	1
YER038C	1	1.03124	0.07297	0.07446	0.07448	0.07302	0.2493	1	1.0743	0.2199	0.21302	0.21304	0.2199	0.3255	5
YER039C	1.30294	1	0.19611	0.20869	0.20859	0.19617	0.0521	1.39424	1	0.22155	0.25193	0.2518	0.22253	0.0454	2
YER040W	1	3.14671	0.10137	0.08435	0.08428	0.10137	0	1	2.96247	0.43859	0.30756	0.30681	0.4406	0.0009	7
YER041W	1	1.07691	0.10702	0.10215	0.10195	0.10707	0.1468								2
YER042W	1.99988	1	0.0088	0.00941	0.00937	0.00881	0	2.05613	1	0.13407	0.16185	0.16141	0.13416	0.0009	1
YER043C	1.02498	1	0.05053	0.05119	0.05103	0.05053	0.2055	1	1.03742	0.14914	0.14332	0.1432	0.14949	0.3485
YER044C	1.62182	1	0.01991	0.02048	0.02047	0.01993	0	1.80484	1	0.16643	0.20329	0.20305	0.16667	0.004	1
YER044C-A	1.23499	1	0.08154	0.08541	0.08521	0.08162	0.0125								3
YER045C	1	1.10533	0.07486	0.07062	0.07054	0.07485	0.0491	1	1.00074	0.15032	0.14939	0.14935	0.15169	0.4972	5
YER046W	2.17409	1	0.08809	0.10126	0.10106	0.0883	0.0001	2.63125	1	0.18253	0.22485	0.22421	0.18253	0.0001
YER047C	1.05897	1	0.04504	0.04565	0.04559	0.04505	0.0562	1.21007	1	0.11422	0.1222	0.1222	0.11456	0.0323	6
YER048C	1	1.04774	0.04053	0.04278	0.04269	0.04058	0.0665	1.02437	1	0.19805	0.20193	0.20189	0.19817	0.4332	6
YER049W	1	2.08546	0.13764	0.11842	0.1183	0.13776	0.0007	1	2.40278	0.23763	0.18268	0.18262	0.23835	0.0006	2
YER050C	1.24235	1	0.22695	0.24539	0.24535	0.22754	0.1161	1.37637	1	0.22755	0.24822	0.24722	0.22755	0.0516
YER051W	1	1.11435	0.05204	0.04814	0.04767	0.05225	0.0206	1	1.28288	0.09758	0.09544	0.09516	0.09788	0.0103	2
YER052C	1	3.83058	0.2231	0.17485	0.17485	0.22313	0	1	4.39155	0.54592	0.33951	0.33935	0.54592	0.0001	1
YER053C	2.21866	1	0.11744	0.13312	0.13282	0.11744	0.0002	2.15702	1	0.14285	0.16784	0.16744	0.1431	0.0004	3
YER054C	1.46379	1	0.09624	0.10645	0.10641	0.09658	0.0031	1.49555	1	0.1095	0.10995	0.10981	0.10961	0.0037	5
YER055C	1	4.53833	0.2108	0.15442	0.15442	0.21083	0	1	4.84985	0.19969	0.14977	0.14943	0.19993	0
YER056C	1	1.85541	0.23091	0.18609	0.18601	0.23152	0.0046	1	2.00674	0.27689	0.23363	0.23363	0.27743	0.0038	1
YER056C-A	1	1.11196	0.10269	0.10039	0.1002	0.10281	0.0792	1	1.09367	0.13279	0.1373	0.1366	0.13293	0.1622	1
YER057C	1.22409	1	0.13084	0.13361	0.13333	0.13126	0.0379	1.42529	1	0.14822	0.16578	0.16571	0.14854	0.013
YER058W	1.00407	1	0.13276	0.13552	0.13534	0.13305	0.4809	1.03021	1	0.12662	0.13631	0.1361	0.12666	0.3645
YER059W	1.16404	1	0.08805	0.09057	0.09008	0.08805	0.0304	1.26038	1	0.08503	0.0925	0.09245	0.08514	0.011	1
YER060W	1	1.27865	0.13612	0.12979	0.12935	0.13641	0.0236	1	1.3077	0.32428	0.28181	0.2813	0.32439	0.1364	2
YER060W-A	1	1.19418	0.17054	0.16968	0.16801	0.17081	0.0824	1	1.24434	0.27294	0.24877	0.24875	0.27345	0.1372	1
YER061C	1	1.26743	0.10641	0.10482	0.10478	0.10649	0.0139	1	1.30492	0.17231	0.15305	0.15303	0.17244	0.0337	2
YER062C	1	2.14844	0.23625	0.20162	0.20088	0.2366	0.0012	1	2.15475	0.37206	0.27884	0.27845	0.37238	0.0053	1
YER063W	1	1.27403	0.11096	0.10769	0.1076	0.11106	0.0154	1	1.17019	0.1574	0.1566	0.15606	0.15748	0.0942	4
YER064C	1	1.63922	0.24774	0.20973	0.20951	0.24806	0.0115	1	1.97777	0.07666	0.0707	0.07046	0.07681	0	2
YER065C	4.57568	1	0.12573	0.1573	0.15702	0.1258	0	4.69187	1	0.25662	0.4361	0.43598	0.25749	0.0002	2
YER066C-A	3.25722	1	0.25059	0.35802	0.35671	0.25059	0.0004	3.88786	1	0.24927	0.39272	0.39248	0.24932	0.0001
YER066W	1.43691	1	0.08256	0.08909	0.08907	0.08302	0.0017	1.51751	1	0.21309	0.25057	0.2504	0.2133	0.0229	1
YER067W	4.79229	1	0.07341	0.08415	0.08412	0.07365	0								1
YER068W	1	1.23777	0.05399	0.05267	0.05265	0.054	0.0048	1	1.3754	0.18021	0.16303	0.16303	0.18024	0.022	6
YER069W	1	1.15499	0.17233	0.16467	0.1641	0.173	0.1222	1	3.22316	0.29221	0.21578	0.21545	0.29295	0.0001	1
YER070W	1.01501	1	0.06835	0.0633	0.06328	0.0686	0.3493	1.14295	1	0.18907	0.19609	0.19603	0.18915	0.1717	6
YER071C	1.26523	1	0.07038	0.07049	0.07028	0.07041	0.0074	1.48541	1	0.14555	0.15463	0.15448	0.14597	0.008	1
YER072W	1.60039	1	0.04151	0.04391	0.04376	0.04151	0
YER073W	1	4.90408	0.12443	0.10351	0.10344	0.12444	0	1	6.20684	0.26691	0.18061	0.18031	0.26974	0	1
YER074W	1	1.12709	0.13593	0.13399	0.13367	0.13703	0.1061	1	1.16878	0.20068	0.19969	0.19934	0.20068	0.1434	2
YER075C	1.50508	1	0.11194	0.12128	0.12116	0.11192	0.0041								4
YER076C	1.04638	1	0.05161	0.04894	0.04894	0.05176	0.0994	1.02583	1	0.197	0.21292	0.21248	0.19728	0.392
YER077C	1.10566	1	0.07479	0.08217	0.08214	0.07484	0.0577	1.15492	1	0.21802	0.22458	0.22417	0.21816	0.1806	4
YER078C	1	1.14019	0.06299	0.06238	0.06237	0.06306	0.0195	1	1.1427	0.26366	0.2486	0.24792	0.26422	0.1931	2
YER079W	1.10738	1	0.05749	0.06675	0.06572	0.05783	0.0298	1.12123	1	0.15971	0.16872	0.1687	0.15999	0.1689
YER080W	1.07426	1	0.12261	0.12503	0.12463	0.1233	0.1936	1.00462	1	0.10001	0.09758	0.09735	0.10067	0.4703	2
YER081W	1	1.1235	0.0477	0.0466	0.04659	0.0479	0.013	1	1.14895	0.17943	0.15986	0.1598	0.17947	0.1249	3
YER082C	1	1.0751	0.03397	0.03443	0.03407	0.03397	0.0204	1	1.11926	0.154	0.15672	0.1566	0.15444	0.1447	4
YER083C	1	1.00398	0.04586	0.04686	0.04658	0.04586	0.4408	1.06985	1	0.14915	0.1567	0.1566	0.14957	0.2543
YER084W	1.94782	1	0.13487	0.15425	0.15407	0.13504	0.0007	2.59273	1	0.24312	0.31682	0.31637	0.24326	0.0013	1
YER085C	1.35492	1	0.10981	0.11831	0.11806	0.10989	0.0098	1.7072	1	0.20951	0.24439	0.2441	0.20951	0.0096
YER086W	1	1.82113	0.0985	0.09468	0.09454	0.09912	0.0003	1	2.16314	0.30783	0.24297	0.24268	0.30783	0.0025	5
YER087C-A	1.56393	1	0.05837	0.0619	0.06173	0.05854	0.0005	1.8718	1	0.22965	0.29203	0.29183	0.22979	0.0097
YER087W	1	1.04122	0.0788	0.07149	0.07117	0.07888	0.1872	1	1.02453	0.13034	0.12326	0.12293	0.13055	0.372	2
YER088C	1	1.1567	0.13084	0.1241	0.12405	0.13115	0.0698	1	1.12857	0.10311	0.10538	0.10523	0.10323	0.0619	9
YER089C	1	1.07774	0.02522	0.02605	0.02599	0.02546	0.013	1	1.07161	0.16819	0.16086	0.16072	0.16851	0.2665	3
YER090W	1	3.04455	0.33495	0.23601	0.23533	0.33635	0.0008	1	3.51679	0.26682	0.19056	0.19046	0.26691	0	3
YER091C	1	1.93113	0.0576	0.05352	0.05352	0.05764	0	1	2.27726	0.34071	0.26244	0.26238	0.34099	0.0037	4
YER092W	1	1.23782	0.03919	0.03877	0.03873	0.03919	0.0015	1	1.11653	0.24246	0.23067	0.23008	0.24311	0.2662
YER093C	1	1.05865	0.09072	0.08726	0.0872	0.09077	0.163	1	1.04781	0.13777	0.13862	0.13824	0.13789	0.3053	8
YER093C-A	1.07984	1	0.06323	0.06272	0.06271	0.0633	0.0533	1.17002	1	0.24895	0.25917	0.25912	0.24922	0.1696	1
YER094C	1.12389	1	0.14851	0.16506	0.16488	0.1489	0.1451	1.11049	1	0.11583	0.11986	0.11965	0.11614	0.1042
YER095W	2.33335	1	0.15769	0.19663	0.19643	0.15783	0.0004	2.21057	1	0.1859	0.23346	0.23256	0.18614	0.001	2
YER096W	1.15143	1	0.06194	0.06384	0.06373	0.0621	0.0184								2
YER097W	1	1.09431	0.06556	0.06977	0.06969	0.06562	0.0493								2
YER098W	3.13929	1	0.40583	0.69863	0.69841	0.40594	0.005	5.59528	1	0.25605	0.38598	0.38578	0.25611	0.0001	4
YER100W	1.33593	1	0.0804	0.0835	0.08344	0.08042	0.0065	1.42473	1	0.10961	0.11331	0.11322	0.10978	0.0057	1
YER101C	1.04773	1	0.08032	0.08028	0.08025	0.08036	0.1738	1	1.09238	0.13768	0.13608	0.1361	0.13766	0.1563	2
YER102W	1	1.3482	0.15284	0.1478	0.14761	0.15356	0.0181	1	1.49373	0.25449	0.22151	0.22151	0.25478	0.027	3
YER104W	1.51081	1	0.03416	0.0352	0.03504	0.03426	0.0001	1.60521	1	0.16633	0.19486	0.19307	0.16651	0.0103	1
YER105C	1	1.01562	0.10347	0.10034	0.09999	0.10378	0.3938	1.02367	1	0.19846	0.20655	0.20651	0.1989	0.4059	12
YER106W	1.29014	1	0.12431	0.12952	0.12937	0.12443	0.0199								3
YER107C	1	1.46467	0.09207	0.07609	0.07604	0.09239	0.0053	1	1.38835	0.13209	0.12433	0.12431	0.13241	0.0086	1
YER108C	1	1.22797	0.08275	0.07366	0.07359	0.08277	0.0118	1	1.02153	0.11428	0.10663	0.10663	0.11477	0.3778
YER109C	1	1.05612	0.13918	0.13705	0.13688	0.13921	0.2722	1	1.04998	0.33683	0.33953	0.33862	0.33693	0.4227	3
YER110C	1.18444	1	0.20858	0.22358	0.22332	0.20902	0.1482	1.24184	1	0.13151	0.14027	0.14022	0.13153	0.0337	7
YER111C	1.06253	1	0.21064	0.2192	0.21786	0.21106	0.2984	1.19887	1	0.17138	0.17915	0.17911	0.17151	0.0907	10
YER112W	1.26429	1	0.22579	0.25219	0.25061	0.22597	0.1006	1.19927	1	0.19212	0.19941	0.19939	0.19254	0.1083	1
YER113C	1	1.07687	0.10357	0.09205	0.09186	0.10364	0.1371	1	1.14711	0.23136	0.22248	0.22154	0.23134	0.1593	6
YER114C	1	1.06357	0.15687	0.15046	0.14983	0.15724	0.2642	1	1.06022	0.19706	0.18936	0.18908	0.19721	0.3341	7
YER115C	1.00851	1	0.12674	0.13018	0.13013	0.12684	0.4622	1.01056	1	0.09131	0.09021	0.09012	0.09138	0.4218	2
YER116C	1.20743	1	0.16325	0.16526	0.16513	0.1637	0.0689	1.27114	1	0.16273	0.16867	0.16843	0.16323	0.0386	2
YER117W	1	1.20925	0.12034	0.11058	0.11047	0.12042	0.0333	1	1.09613	0.18049	0.16188	0.16147	0.18051	0.2145
YER118C	1.14461	1	0.12132	0.13305	0.13305	0.12149	0.0867	1	1.01059	0.13455	0.14287	0.14285	0.13455	0.453	5
YER119C	1.43933	1	0.15111	0.16989	0.16979	0.15177	0.0143	1.27623	1	0.14656	0.15256	0.15251	0.1466	0.0312
YER119C-A	1.11035	1	0.1844	0.188	0.18779	0.18481	0.2166	1.00021	1	0.12099	0.12646	0.12641	0.12119	0.4994	1
YER120W	1.11183	1	0.16167	0.16725	0.16717	0.16173	0.1806	1.0998	1	0.11839	0.11754	0.11702	0.11862	0.1245	1
YER121W	2.14492	1	0.26591	0.33805	0.33801	0.26595	0.004	3.11733	1	0.31637	0.51525	0.51209	0.31654	0.0025
YER122C	1	1.13638	0.15284	0.1479	0.1475	0.15304	0.0856	1	1.04983	0.10094	0.10594	0.10595	0.10101	0.2194	8
YER123W	1	1.36168	0.04296	0.04013	0.03994	0.04298	0.0009	1	1.29002	0.12686	0.11785	0.11766	0.12724	0.018	1
YER124C	1	3.61225	0.22175	0.16405	0.16346	0.22185	0.0002	1	3.82238	0.38159	0.26756	0.26733	0.38274	0	3
YER125W	1	1.26018	0.12667	0.12045	0.12043	0.12676	0.0236	1	1.4012	0.24307	0.21609	0.21583	0.24321	0.0378	4
YER126C	1	1.87672	0.15933	0.13683	0.1368	0.15949	0.0017	1	1.7017	0.18488	0.16117	0.16054	0.18491	0.0042
YER127W	1	1.8159	0.24334	0.20463	0.20433	0.24347	0.0046	1	2.17834	0.21157	0.17117	0.17114	0.21175	0.0004	5
YER128W	1	1.34255	0.21925	0.19449	0.19445	0.21935	0.0458	1	1.47662	0.2217	0.20166	0.20161	0.22264	0.0209	3
YER129W	1	1.42774	0.22763	0.20462	0.20423	0.22775	0.03	1	1.3165	0.25752	0.2352	0.23467	0.2578	0.0806	10
YER130C	1	1.8498	0.13449	0.11791	0.11782	0.13475	0.0008	1	1.73736	0.20183	0.17196	0.17202	0.2018	0.0053	5
YER131W	1	1.14053	0.16025	0.15267	0.15214	0.16041	0.1235								1
YER132C	1.02567	1	0.13213	0.13604	0.13582	0.13242	0.3806	1.11256	1	0.21334	0.23082	0.23072	0.21424	0.2567	14
YER133W	1.25145	1	0.16636	0.17821	0.17799	0.16644	0.0538								2
YER134C	1	1.13571	0.08794	0.08297	0.08287	0.08805	0.0405	1	1.10887	0.14119	0.13743	0.13731	0.14205	0.1457
YER135C	1.3222	1	0.13181	0.13312	0.13286	0.13197	0.0152
YER136W	1.31149	1	0.09006	0.0926	0.09259	0.09044	0.0074	1.21636	1	0.20954	0.21847	0.2182	0.20975	0.116	1
YER137C	1.09438	1	0.11649	0.11309	0.11295	0.11656	0.1244	1.04136	1	0.12799	0.12459	0.12432	0.12806	0.3038
YER138C	1	2.18458	0.18392	0.15347	0.15308	0.18388	0.001	1	3.72948	0.28893	0.20249	0.20244	0.28916	0.0003
YER139C	1.24003	1	0.05626	0.0572	0.05702	0.05626	0.0034	1.30653	1	0.12497	0.12737	0.12706	0.12527	0.0167	2
YER140W	1.03084	1	0.06624	0.06977	0.06927	0.06626	0.2291	1.03792	1	0.17353	0.18156	0.18059	0.17384	0.3751	1
YER141W	1.30341	1	0.14465	0.14416	0.14407	0.14474	0.0223	1.24038	1	0.17438	0.18565	0.18531	0.17453	0.0664	3
YER142C	1.76468	1	0.18428	0.2364	0.23633	0.18436	0.0092	1.94791	1	0.21615	0.27802	0.27778	0.21624	0.0041	3
YER143W	1.12799	1	0.02878	0.02787	0.02783	0.0289	0.0038	1	1.00174	0.10489	0.09684	0.09673	0.10535	0.4871	3
YER144C	1	1.04683	0.27709	0.29149	0.29142	0.27738	0.4258	1	1.55449	0.29847	0.26063	0.2606	0.29842	0.0292	8
YER145C	1	1.40454	0.27677	0.25182	0.25182	0.27672	0.0561	1	1.69553	0.26062	0.22264	0.22259	0.26073	0.0107	1
YER146W	1	1.16174	0.09055	0.0897	0.08969	0.0906	0.0319	1	1.04897	0.21376	0.21236	0.21205	0.2138	0.3849	1
YER147C	1.02814	1	0.1645	0.16545	0.16487	0.16447	0.3984								2
YER148W	1	1.12243	0.0647	0.06931	0.06918	0.0647	0.0278	1	1.11357	0.10863	0.10883	0.10855	0.10869	0.0864	2
YER149C	1	1.2702	0.08958	0.08141	0.08136	0.08987	0.0115	1	1.2913	0.15323	0.15026	0.15002	0.15338	0.029	1
YER150W	2.30656	1	0.20179	0.24152	0.24061	0.2019	0.0005	2.43602	1	0.28544	0.38902	0.38864	0.28656	0.0025	1
YER151C	1	1.54398	0.05346	0.05159	0.05158	0.05351	0	1	1.49496	0.25605	0.22327	0.22241	0.25612	0.0284	11
YER152C	1	1.06447	0.12083	0.11857	0.11854	0.12086	0.1989	1.03289	1	0.28249	0.28376	0.28118	0.2829	0.4283	3
YER153C	1	1.06792	0.13332	0.12763	0.12715	0.13344	0.2216	1	1.06208	0.14955	0.14264	0.14184	0.14963	0.1762	3
YER154W	1	1.21908	0.2093	0.18196	0.18178	0.20934	0.0728	1	1.17085	0.21006	0.205	0.20467	0.21041	0.1534	2
YER155C	1	1.35884	0.11214	0.11004	0.10951	0.11233	0.0085								12
YER156C	1	1.19657	0.12958	0.12246	0.12198	0.13042	0.0448	1	1.24348	0.11063	0.1045	0.10435	0.11072	0.0197
YER157W	1	1.43476	0.10933	0.09897	0.09897	0.10935	0.0049	1	1.57709	0.20325	0.18189	0.18159	0.20391	0.0094	6
YER158C	2.15973	1	0.1994	0.26632	0.26613	0.2006	0.005	2.17005	1	0.19924	0.26237	0.2621	0.19957	0.0023	7
YER159C	1	1.09953	0.0858	0.08743	0.08736	0.08582	0.0748	1	1.04471	0.13785	0.13774	0.13739	0.13785	0.3079	2
YER160C	1	1.50148	0.2774	0.24474	0.24422	0.27746	0.0338	1	2.29914	0.19403	0.16221	0.16187	0.19416	0.0004
YER161C	1	1.13257	0.06486	0.06411	0.06411	0.06489	0.0239	1	1.243	0.18269	0.16792	0.16731	0.18338	0.0626	3
YER162C	1.1564	1	0.12879	0.13491	0.13475	0.12887	0.0758	1.12276	1	0.10072	0.10519	0.10472	0.10085	0.0693	1
YER163C	1.13053	1	0.1029	0.10678	0.10665	0.10295	0.0701	1.12415	1	0.12302	0.13423	0.13419	0.12306	0.1042	4
YER164W	1	1.45041	0.13302	0.12247	0.12245	0.13312	0.0054	1	1.19533	0.23575	0.21684	0.21671	0.23577	0.1406	13
YER165W	1	1.37618	0.08312	0.08002	0.07986	0.08312	0.0028	1	1.55415	0.172	0.15194	0.15186	0.17223	0.0074	4
YER166W	1	1.01266	0.14723	0.15017	0.15012	0.14743	0.4503	1.0537	1	0.16415	0.16954	0.16936	0.16425	0.3136	6
YER167W	1.02173	1	0.05113	0.05042	0.05034	0.05135	0.2186	1.08126	1	0.18232	0.17743	0.17734	0.18309	0.2672	5
YER168C	1	1.16977	0.23989	0.22525	0.22519	0.24004	0.1885	1	1.4143	0.3955	0.33233	0.33203	0.39585	0.0991	5
YER169W	1	1.33932	0.0973	0.09855	0.09843	0.09775	0.0065	1	1.46391	0.28784	0.24183	0.24114	0.28803	0.0448	4
YER170W	1.13711	1	0.14616	0.16294	0.16191	0.14664	0.0874	1.23572	1	0.12032	0.129	0.129	0.12035	0.0307
YER171W	1	1.27749	0.09051	0.08126	0.0812	0.0906	0.0091	1	1.33506	0.21244	0.18293	0.18256	0.21253	0.0446	5
YER172C	1	1.81414	0.34675	0.2825	0.28243	0.34704	0.0153	1	3.01489	0.50576	0.35238	0.35233	0.50576	0.0013	9
YER173W	1	1.30513	0.07384	0.07361	0.07354	0.07391	0.0043	1	1.4346	0.13876	0.1244	0.12426	0.13879	0.008	2
YER174C	1	2.71229	0.29299	0.18806	0.18802	0.29329	0.0012	1	2.47772	0.23909	0.19075	0.19064	0.23946	0.0005	3
YER175C	1	4.39876	0.18519	0.13884	0.13842	0.18552	0	1	5.02541	0.21578	0.15446	0.15446	0.21585	0	1
YER176W	1	2.05701	0.16712	0.14203	0.14206	0.16726	0.0007	1	1.92919	0.25152	0.21736	0.21725	0.25199	0.0037	11
YER177W	1	1.45631	0.08931	0.08664	0.08646	0.08933	0.0022	1	1.66201	0.15708	0.14212	0.1418	0.15732	0.0035	3
YER178W	1	1.30514	0.10799	0.10249	0.10239	0.10812	0.0115	1	1.47391	0.17915	0.17164	0.17136	0.17922	0.0126	4
YER179W	1.86554	1	0.16365	0.19313	0.19309	0.1643	0.0022	2.58909	1	0.2129	0.30155	0.30008	0.2129	0.0017
YER180C	1.1742	1	0.09329	0.10034	0.10035	0.09331	0.0328	1.20387	1	0.13444	0.14134	0.14098	0.1348	0.0512	2
YER181C	1.14322	1	0.26053	0.27688	0.27688	0.26074	0.2643	1	1.08972	0.38368	0.35687	0.35588	0.38382	0.3806
YER182W	1.37313	1	0.09793	0.10663	0.10661	0.09843	0.0053	1.41938	1	0.22827	0.2788	0.27883	0.22857	0.0538	2
YER183C	1.14532	1	0.13047	0.13072	0.13017	0.13046	0.0782	1.23413	1	0.12182	0.12272	0.1222	0.12245	0.028
YER184C	1.31727	1	0.16894	0.17549	0.17543	0.16901	0.0331								7
YER185W	1	1.00951	0.10866	0.11226	0.11225	0.10881	0.4456	1	1.17734	0.1654	0.15535	0.15531	0.16614	0.0922	1
YER186C	1.17964	1	0.04581	0.05213	0.05204	0.04583	0.011	1.30648	1	0.11398	0.12295	0.12284	0.11407	0.0156	2
YER187W	1.33136	1	0.22165	0.23585	0.23554	0.22191	0.0536
YER188W	1.31532	1	0.1804	0.20361	0.20354	0.18121	0.0381								3
YER189W	1.21052	1	0.16807	0.18396	0.18386	0.16869	0.082
YER190W	1.05557	1	0.33018	0.35025	0.35002	0.33049	0.4092								5
YFL001W	1	1.48715	0.24139	0.20981	0.20922	0.24141	0.0248	1	1.76983	0.19721	0.169	0.16852	0.19729	0.0037	2
YFL002C	1	1.13153	0.13237	0.12237	0.12198	0.1325	0.1026	1	1.19063	0.17763	0.1583	0.15796	0.17778	0.0661	5
YFL003C	1.21074	1	0.11312	0.11979	0.11973	0.11317	0.0331								3
YFL004W	1	1.11633	0.0429	0.04577	0.04559	0.04292	0.0136	1	1.0704	0.04792	0.0455	0.04535	0.04797	0.0425	3
YFL005W	1.31804	1	0.09028	0.09282	0.0927	0.0904	0.0072	1.38377	1	0.21741	0.25091	0.25074	0.21761	0.0453	2
YFL006W	1.11628	1	0.1047	0.10752	0.10712	0.10488	0.0839
YFL007W	1	1.25429	0.1512	0.13925	0.13922	0.15134	0.0383								11
YFL008W	1	1.07323	0.20997	0.20226	0.20219	0.21031	0.3103	1	1.43791	0.23336	0.20152	0.20072	0.23363	0.0289	5
YFL009W	1	1.40269	0.09053	0.08406	0.08365	0.09059	0.0034	1	1.43452	0.27838	0.22203	0.22196	0.27841	0.047	2
YFL010C	1	1.47633	0.21074	0.19389	0.19387	0.21115	0.0182								2
YFL011W	2.09433	1	0.33842	0.42932	0.42909	0.33851	0.0111								2
YFL011W-A	1.00601	1	0.14124	0.14424	0.1442	0.14131	0.4718	1	1.02205	0.13417	0.13471	0.13469	0.13437	0.4095
YFL012W	1.02098	1	0.11538	0.11203	0.11196	0.11539	0.3858	1.177	1	0.16421	0.17294	0.17267	0.16429	0.1016	2
YFL013C	1	1.03047	0.09522	0.09628	0.09617	0.09529	0.2952	1	1.026	0.0765	0.07826	0.07821	0.07688	0.2891	1
YFL013W-A	3.80721	1	0.14964	0.19117	0.19098	0.15009	0.0001	3.87226	1	0.29948	0.49052	0.49038	0.29962	0.0001
YFL014W	3.99153	1	0.1686	0.22502	0.22502	0.16879	0	4.28472	1	0.40808	0.68708	0.68471	0.40853	0.0013
YFL015C	1.14242	1	0.1697	0.17407	0.17301	0.17026	0.0949								1
YFL016C	1.04417	1	0.048	0.05001	0.04996	0.04807	0.1052								4
YFL017C	1	1.02469	0.06533	0.06182	0.06178	0.06532	0.2623	1	1.00867	0.1672	0.16688	0.16684	0.1672	0.4727	1
YFL018C	1.01377	1	0.10219	0.09906	0.09902	0.10238	0.4122	1.03149	1	0.12602	0.12639	0.12633	0.12625	0.3547	3
YFL018W-A	1.21802	1	0.0576	0.06009	0.05996	0.05763	0.006	1.26857	1	0.17312	0.18165	0.18133	0.17366	0.0519
YFL019C	1	2.23888	0.11843	0.10624	0.10622	0.11865	0.0002	1	2.12027	0.14891	0.12584	0.12554	0.14929	0.0004	1
YFL020C	1.02266	1	0.04797	0.04625	0.04618	0.04802	0.2032	1.02733	1	0.09895	0.09935	0.09895	0.09899	0.3278
YFL021W	1.04673	1	0.05609	0.0521	0.05206	0.05616	0.1046	1.21221	1	0.14697	0.15272	0.15238	0.14714	0.0539	5
YFL022C	1	1.31227	0.05116	0.05192	0.05165	0.0512	0.0016	1	1.28731	0.13497	0.13041	0.13039	0.13543	0.0218	2
YFL023W	1	1.23313	0.13783	0.12455	0.12455	0.13786	0.0359								4
YFL024C	1.19818	1	0.20045	0.2159	0.21582	0.20067	0.121	1.1883	1	0.14079	0.1433	0.14323	0.14102	0.0612	7
YFL025C	1.0077	1	0.14892	0.13844	0.13826	0.14913	0.4655	1.0567	1	0.16928	0.18009	0.17995	0.17019	0.3202	7
YFL026W	1	1.12197	0.0534	0.05273	0.05268	0.05348	0.0187	1	1.13282	0.19318	0.18698	0.18661	0.19322	0.1221	2
YFL027C	1	1.03831	0.05511	0.05448	0.0544	0.05523	0.1477	1	1.08131	0.1238	0.11742	0.11734	0.12383	0.1648	1
YFL028C	1	2.05153	0.18145	0.1577	0.15751	0.1818	0.001	1	2.16748	0.22782	0.17802	0.177	0.22848	0.0013	1
YFL029C	1	1.06245	0.09803	0.09523	0.09491	0.09855	0.1663	1.07532	1	0.2433	0.25341	0.25332	0.24326	0.3576	1
YFL030W	4.2449	1	0.2214	0.40077	0.40012	0.22161	0.0009	5.39649	1	0.26365	0.42292	0.42202	0.26378	0	5
YFL031W	1	1.01847	0.11611	0.10947	0.1094	0.1161	0.3978								2
YFL032W	1	1.1462	0.20752	0.19817	0.19798	0.20758	0.1796	1	1.23324	0.28999	0.26932	0.26868	0.29032	0.1675	1
YFL033C	1.04502	1	0.1413	0.14292	0.14273	0.14143	0.3164	1.13623	1	0.09523	0.09366	0.09351	0.09523	0.047	15
YFL034W	1	1.15922	0.096	0.09231	0.09207	0.09664	0.0354	1	1.25733	0.22626	0.21247	0.21204	0.22635	0.087	12
YFL035C-A	1	1.1109	0.05055	0.05322	0.0531	0.05064	0.0196	1	1.11234	0.13483	0.13323	0.13311	0.13489	0.1221
YFL035C-B	1	1.41545	0.08433	0.06874	0.0687	0.08443	0.0035	1	1.38243	0.26696	0.23524	0.23366	0.26756	0.0585
YFL036W	1.07415	1	0.14547	0.14729	0.14707	0.1456	0.2331								4
YFL037W	1.18444	1	0.08276	0.08225	0.08213	0.08288	0.0188	1.0393	1	0.15827	0.15517	0.1549	0.15827	0.3517	2
YFL038C	1.20685	1	0.15333	0.16989	0.16978	0.15367	0.0731	1.14788	1	0.18363	0.18462	0.18424	0.18368	0.145	2
YFL039C	1.31572	1	0.10083	0.10462	0.10449	0.10087	0.0089	1.18217	1	0.19685	0.21046	0.21015	0.19683	0.1423	1
YFL040W	1.35085	1	0.09658	0.10647	0.10643	0.09658	0.0067								3
YFL041W	1.01767	1	0.13591	0.13251	0.13236	0.136	0.413	1	1.04794	0.26385	0.24884	0.2487	0.26424	0.4105	5
YFL042C	1	1.09786	0.07944	0.08819	0.08811	0.07998	0.0692	1	1.1204	0.16388	0.16107	0.16096	0.16418	0.1586	7
YFL043C	1.31322	1	0.09439	0.10569	0.1055	0.09439	0.0106	1.52635	1	0.2257	0.24986	0.24962	0.22608	0.0216
YFL044C	1.53957	1	0.13144	0.14922	0.1484	0.1321	0.0076	1.49922	1	0.27318	0.30376	0.30348	0.27396	0.0426	3
YFL045C	1.48517	1	0.08944	0.09337	0.09311	0.08952	0.0021
YFL046W	1	1.05643	0.11038	0.1083	0.1083	0.11045	0.2128	1	1.01021	0.18011	0.17587	0.17587	0.18025	0.4678	2
YFL047W	1	1.57944	0.13373	0.12109	0.12106	0.13377	0.0043	1	1.53758	0.13678	0.12915	0.12893	0.13723	0.0056	5
YFL048C	1	1.03341	0.0471	0.04369	0.04363	0.04716	0.1391	1	1.11635	0.17719	0.16963	0.16937	0.17741	0.1937	1
YFL049W	1	1.40093	0.07766	0.073	0.07275	0.07794	0.0032	1	1.49612	0.23253	0.20209	0.20202	0.23258	0.0199	4
YFL050C	1.12576	1	0.20646	0.21132	0.21035	0.20697	0.2239	1.09502	1	0.17242	0.1742	0.17398	0.17264	0.2256	5
YFL051C	1.42756	1	0.15548	0.16153	0.16111	0.1555	0.0128								2
YFL052W	1.66541	1	0.12781	0.14609	0.14552	0.12855	0.0027	1.78226	1	0.2777	0.3507	0.34955	0.27857	0.0185	2
YFL053W	1.23244	1	0.12705	0.13716	0.13694	0.1273	0.0359	1.39587	1	0.23679	0.27045	0.27045	0.23709	0.0496
YFL054C	1.19201	1	0.25487	0.26553	0.26539	0.25555	0.1877	1.12797	1	0.11295	0.11893	0.11801	0.1132	0.0874	2
YFL055W	1.43791	1	0.21867	0.22851	0.22709	0.22021	0.0277	1.45722	1	0.19764	0.23078	0.2294	0.19767	0.0254	2
YFL056C	1	1.35858	0.15131	0.14464	0.14446	0.15201	0.0178	1	1.51704	0.3452	0.29061	0.29058	0.34593	0.0565
YFL057C	1	1.00329	0.15499	0.14237	0.14219	0.15509	0.489	1	1.03183	0.27464	0.26575	0.26534	0.27528	0.4416
YFL058W	1	1.00736	0.09579	0.09606	0.09548	0.0959	0.4421	1	1.12835	0.19166	0.18971	0.1894	0.19295	0.1837
YFL059W	1.0468	1	0.23211	0.23402	0.2328	0.23216	0.4011	1.37666	1	0.24248	0.25365	0.25334	0.24323	0.0577	1
YFL060C	1.67874	1	0.02647	0.02886	0.02883	0.02648	0	1.82462	1	0.20433	0.24429	0.24385	0.20433	0.0052	1
YFL061W	1.14855	1	0.1467	0.15334	0.15328	0.14682	0.1069
YFL062W	1.78686	1	0.01321	0.01339	0.01339	0.01321	0	1.60598	1	0.10148	0.11215	0.11215	0.10162	0.0022	1
YFL063W	1.4138	1	0.05334	0.0519	0.05159	0.05343	0.0017								2
YFL064C	1.10498	1	0.13003	0.12336	0.123	0.13025	0.1384	1.31323	1	0.22922	0.25021	0.25028	0.22964	0.0763
YFL065C	1	1.16311	0.05228	0.04864	0.04863	0.05253	0.0122	1	1.1203	0.17707	0.16668	0.16649	0.17707	0.1706	1
YFL066C	1	1.40969	0.09775	0.09189	0.09112	0.09786	0.0056	1	1.64675	0.25179	0.22105	0.22113	0.25275	0.0128	1
YFL067W	1	1.28917	0.1834	0.17102	0.17072	0.18349	0.0438	1	1.4492	0.25511	0.22057	0.2205	0.25511	0.035
YFL068W	1.22807	1	0.15196	0.16224	0.16204	0.15208	0.0557	1.24243	1	0.22207	0.25652	0.25603	0.22213	0.1156	2
YFL-TYA	1	1.50163	0.21531	0.19058	0.19026	0.21598	0.0162	1	2.11759	0.12226	0.11107	0.11097	0.12237	0.0004
YFL-TYB	1	1.72888	0.22241	0.18659	0.18624	0.22332	0.0039	1	2.25971	0.23323	0.17068	0.17039	0.23359	0.0007
YFR001W	1.17745	1	0.09047	0.08756	0.08739	0.09072	0.0237	1.38236	1	0.2152	0.24507	0.24499	0.21511	0.0448	1
YFR002W	1	1.28813	0.09831	0.09135	0.09124	0.09838	0.0101	1	1.30876	0.19988	0.18557	0.18528	0.20016	0.046	6
YFR003C	1	1.03411	0.13001	0.1265	0.1264	0.13017	0.3404	1	1.04996	0.14955	0.14685	0.14683	0.14957	0.3101
YFR004W	1	1.22287	0.06992	0.06366	0.06356	0.07001	0.0089	1	1.30712	0.08233	0.08055	0.08034	0.08248	0.0061	2
YFR005C	1	2.2297	0.21192	0.18145	0.18138	0.21192	0.0009	1	2.38691	0.32597	0.24664	0.24667	0.32661	0.0016
YFR006W	1	1.76591	0.13982	0.12138	0.12127	0.14025	0.0018	1	2.0387	0.3539	0.27728	0.27722	0.35534	0.0068	2
YFR007W	1	1.0298	0.11088	0.11416	0.11415	0.11117	0.338	1.0044	1	0.17339	0.1855	0.18545	0.1736	0.4819	1
YFR008W	1	1.05684	0.20098	0.20671	0.20657	0.20099	0.3403	1	1.13033	0.2074	0.19474	0.19457	0.20744	0.1949	3
YFR009W	1	1.41216	0.11067	0.11161	0.11139	0.11083	0.004	1	1.34775	0.12979	0.12821	0.12811	0.13007	0.0127	3
YFR010W	1	1.23212	0.09466	0.0948	0.09417	0.09502	0.0161	1	1.21016	0.14444	0.13683	0.13625	0.14455	0.0472	3
YFR011C	1.30414	1	0.04226	0.04046	0.04027	0.04229	0.0003	1.38004	1	0.12236	0.13194	0.13165	0.12259	0.0094	1
YFR013W	1	1.17679	0.14433	0.13728	0.13728	0.14435	0.0632								7
YFR014C	1.48862	1	0.02064	0.02194	0.02194	0.02065	0	1.51554	1	0.11818	0.13021	0.13016	0.11823	0.0037	4
YFR015C	1	1.14781	0.12661	0.122	0.12169	0.12752	0.0773	1	1.23691	0.24762	0.21933	0.21811	0.24791	0.1201	3
YFR016C	1	1.54687	0.25528	0.21241	0.21239	0.2553	0.0206	1	2.04727	0.29775	0.23444	0.23447	0.29787	0.0037	5
YFR017C	1.6666	1	0.17276	0.20266	0.20236	0.17352	0.0064	1.9059	1	0.27638	0.34269	0.34257	0.27663	0.0099	2
YFR018C	1.22511	1	0.06877	0.0704	0.07035	0.06886	0.0098	1.24876	1	0.09078	0.08923	0.08865	0.0908	0.0117	1
YFR019W	1.20645	1	0.3006	0.32214	0.32206	0.3006	0.2251								14
YFR020W	1.06197	1	0.15087	0.15239	0.15239	0.15099	0.2825	1	1.08031	0.12268	0.11695	0.11695	0.12376	0.1694
YFR021W	1	1.20114	0.1317	0.11678	0.11632	0.132	0.0456	1	1.14772	0.21268	0.20451	0.20338	0.2127	0.1792	5
YFR022W	1.1981	1	0.20212	0.22073	0.2199	0.20303	0.1284								1
YFR023W	1.535	1	0.2118	0.23197	0.23166	0.21199	0.0157								4
YFR024C	1	1.28668	0.18533	0.16853	0.16836	0.18562	0.0438	1	1.43838	0.17434	0.15644	0.15604	0.1745	0.0147
YFR024C-A	1	1.35047	0.1226	0.1053	0.10487	0.12269	0.0131	1	1.53043	0.17863	0.16761	0.16759	0.17952	0.0072	2
YFR025C	1	2.48284	0.03577	0.03426	0.03426	0.0358	0	1	2.43373	0.24838	0.19184	0.1918	0.24838	0.0007	3
YFR026C	1.42935	1	0.09534	0.10582	0.10536	0.09553	0.0056	1.48299	1	0.24694	0.2823	0.28221	0.24708	0.035
YFR027W	1.22558	1	0.20192	0.21386	0.21359	0.20242	0.1061								2
YFR028C	1	1.73974	0.16828	0.15324	0.15283	0.16836	0.0024								6
YFR029W	1	1.05382	0.19205	0.197	0.19642	0.19204	0.3521								4
YFR030W	1	1.15735	0.22013	0.21327	0.21331	0.22009	0.1795								2
YFR031C	1	1.00206	0.21648	0.21693	0.21657	0.21661	0.4945	1.04927	1	0.13302	0.13491	0.13439	0.13335	0.2858	5
YFR031C-A	1	1.34269	0.39492	0.33998	0.3392	0.39518	0.1327	1	1.39044	0.27904	0.25424	0.25349	0.27968	0.0629	1
YFR033C	1.65382	1	0.14725	0.17176	0.17113	0.14744	0.0035	1.91348	1	0.2595	0.32741	0.32593	0.26012	0.0081	2
YFR034C	1	1.42494	0.17293	0.15378	0.15349	0.17315	0.015	1	1.24977	0.26776	0.24698	0.2462	0.26774	0.099	2
YFR035C	1.27734	1	0.26278	0.29185	0.29161	0.26343	0.1025	1.49596	1	0.19055	0.19365	0.19346	0.19058	0.0129
YFR036W	1.25134	1	0.09096	0.09743	0.09732	0.09099	0.0146	1.49876	1	0.11281	0.12668	0.1258	0.11281	0.0051	1
YFR037C	1	1.53643	0.07102	0.06717	0.06717	0.07103	0.0014	1	1.49108	0.26059	0.21884	0.21886	0.26099	0.0293	6
YFR038W	1	1.50919	0.2502	0.21885	0.21835	0.25062	0.0245	1	1.49717	0.13817	0.13612	0.13605	0.13817	0.0061	3
YFR039C	1	1.08785	0.09257	0.089	0.08891	0.09287	0.101	1	1.1206	0.154	0.14952	0.14927	0.15496	0.1512	3
YFR040W	1.18248	1	0.20219	0.22885	0.22861	0.20229	0.1463	1.17737	1	0.21456	0.22131	0.22126	0.21464	0.1621	4
YFR041C	1.35326	1	0.11859	0.12319	0.12304	0.11918	0.0108	1.31004	1	0.15737	0.16594	0.16578	0.15764	0.0296	2
YFR042W	1.33723	1	0.23889	0.25875	0.25869	0.23889	0.0717								1
YFR043C	1.31433	1	0.2135	0.23621	0.23574	0.21366	0.0626	1.45007	1	0.28775	0.32837	0.32753	0.2879	0.0601	2
YFR044C	1	1.0643	0.141	0.13654	0.13632	0.14149	0.2504	1	1.01857	0.23245	0.24695	0.24661	0.23272	0.4567	3
YFR045W	1.20456	1	0.09394	0.08755	0.08753	0.09415	0.0179	1.31949	1	0.21739	0.23479	0.23459	0.21763	0.0533	2
YFR046C	1.09117	1	0.14218	0.13985	0.13975	0.14248	0.1762	1.19746	1	0.10761	0.10866	0.10861	0.1085	0.0309	1
YFR047C	1.06916	1	0.06407	0.05953	0.05937	0.0644	0.0451	1.19431	1	0.18483	0.19183	0.19159	0.18581	0.1064	1
YFR048W	1	1.26708	0.25001	0.22179	0.22173	0.25024	0.0741	1	1.16392	0.21568	0.19301	0.19282	0.21626	0.1564	5
YFR049W	1.88467	1	0.23434	0.27843	0.27813	0.23534	0.0061	2.06469	1	0.16354	0.18988	0.18948	0.16375	0.0008
YFR050C	1	1.009	0.11233	0.10067	0.10034	0.11273	0.4424	1	1.02031	0.13315	0.13113	0.13057	0.13347	0.407	2
YFR051C	1.10015	1	0.2433	0.26645	0.26639	0.2433	0.2599								3
YFR052W	1.14365	1	0.09141	0.09188	0.09153	0.09188	0.0395	1.18471	1	0.12769	0.1375	0.1375	0.12773	0.0588	2
YFR053C	2.04849	1	0.13716	0.15006	0.14985	0.13746	0.0007	1.8968	1	0.24096	0.29428	0.29375	0.24115	0.0071	4
YFR054C	1.34253	1	0.25809	0.28481	0.28481	0.25896	0.0861
YFR055W	1	4.43644	0.12124	0.0962	0.09612	0.12184	0	1	5.28164	0.27051	0.20333	0.20322	0.27166	0	2
YFR056C	1	1.95581	0.41773	0.31439	0.31425	0.4183	0.0159
YFR057W	1.32581	1	0.27079	0.30287	0.30227	0.27093	0.1087
YGL001C	1.17248	1	0.12694	0.13019	0.13016	0.12708	0.0565	1.13655	1	0.13923	0.14294	0.14285	0.13923	0.1122	1
YGL002W	1.33382	1	0.0773	0.08352	0.08331	0.0773	0.0043	1.31997	1	0.15485	0.15833	0.15798	0.15524	0.0241	1
YGL003C	1.00723	1	0.08813	0.08902	0.08891	0.08814	0.4409	1	1.03931	0.23233	0.23579	0.23573	0.23247	0.4131	4
YGL004C	1.00072	1	0.05036	0.04986	0.0498	0.0505	0.4927	1	1.00699	0.15744	0.14809	0.14801	0.15764	0.4703	2
YGL005C	1.43065	1	0.26768	0.32331	0.32317	0.26789	0.0579	1.68095	1	0.11593	0.12645	0.12634	0.11593	0.0023	1
YGL006W	1.22927	1	0.1707	0.18589	0.18588	0.17072	0.0717	1.51252	1	0.17745	0.19015	0.18979	0.17764	0.0108	5
YGL008C	1	1.716	0.27688	0.23217	0.23145	0.2775	0.0109	1	1.9386	0.47501	0.35254	0.35251	0.4751	0.0259	4
YGL009C	1	1.47893	0.11958	0.11558	0.11527	0.1196	0.0048	1	1.47853	0.28336	0.23334	0.23329	0.28346	0.0385	3
YGL010W	1.93233	1	0.14375	0.18533	0.18467	0.14383	0.004	1.94585	1	0.19087	0.23552	0.23507	0.19104	0.0026	1
YGL011C	1.05768	1	0.13259	0.12836	0.12825	0.13287	0.2511	1.08604	1	0.15213	0.1626	0.16202	0.1522	0.2165	2
YGL012W	1	1.43116	0.25485	0.22439	0.22439	0.25491	0.0396	1	1.39368	0.31628	0.27814	0.27761	0.31628	0.0837	5
YGL013C	1	1.26155	0.26892	0.24666	0.24635	0.26892	0.1277								4
YGL014W	1	1.1063	0.11572	0.11499	0.11489	0.11577	0.1128	1	1.1038	0.33993	0.32529	0.3252	0.34051	0.3661	6
YGL016W	1	1.07144	0.23369	0.23107	0.23073	0.23373	0.3497								3
YGL017W	1	1.17703	0.27601	0.25808	0.25794	0.27617	0.2187	1	1.4791	0.24813	0.21878	0.21837	0.24818	0.0279	2
YGL019W	1.03533	1	0.05963	0.05856	0.05834	0.05976	0.1731	1.0309	1	0.07952	0.07907	0.07906	0.07979	0.2558	1
YGL020C	1.15115	1	0.09296	0.09209	0.09189	0.09307	0.0391	1.16543	1	0.13125	0.13254	0.13198	0.1314	0.0635	2
YGL021W	1	1.64818	0.26897	0.19537	0.19534	0.26951	0.0174	1	1.29243	0.32069	0.29587	0.29572	0.3221	0.1193	8
YGL022W	1.00296	1	0.22509	0.22811	0.22805	0.22586	0.4897	1	1.08775	0.21217	0.20469	0.20455	0.21243	0.2801	3
YGL023C	1	1.45062	0.10291	0.09311	0.09291	0.10303	0.0038	1	1.68797	0.35209	0.26453	0.26418	0.35268	0.0263	4
YGL024W	1	1.27678	0.07912	0.07738	0.07728	0.07934	0.0087								2
YGL025C	1	1.63403	0.10122	0.09142	0.09114	0.10162	0.0009	1	1.52652	0.2552	0.23012	0.22983	0.25539	0.0228	6
YGL026C	1	3.02542	0.48916	0.29022	0.29013	0.48929	0.0023	1	3.58366	0.30309	0.21321	0.21291	0.30458	0.0001	2
YGL027C	1	1.32294	0.13409	0.13166	0.13147	0.13418	0.0161	1	1.35976	0.27275	0.24141	0.24136	0.27417	0.0705	3
YGL028C	1	3.49291	0.2694	0.19101	0.19078	0.2695	0	1	3.48263	0.47192	0.31511	0.31502	0.47264	0.0007	3
YGL029W	1	1.49943	0.20881	0.18961	0.18878	0.2092	0.0154	1	1.41373	0.22136	0.18416	0.18416	0.22145	0.0298
YGL030W	1	1.15934	0.19954	0.19155	0.19101	0.20099	0.1496	1	1.09465	0.24198	0.23367	0.23326	0.24206	0.3007
YGL031C	1	1.18008	0.11785	0.1189	0.11869	0.1181	0.0478	1	1.08495	0.23003	0.21637	0.21637	0.22995	0.3146	1
YGL032C	1.22204	1	0.13449	0.14547	0.14514	0.13461	0.043								4
YGL033W	1.45327	1	0.26304	0.30317	0.30255	0.26345	0.0541								1
YGL035C	1	1.19893	0.08639	0.08028	0.0802	0.08642	0.0204	1	1.10582	0.18894	0.18218	0.18195	0.18915	0.2255	4
YGL036W	1.18705	1	0.1621	0.1708	0.17068	0.16257	0.0861	1.07553	1	0.23354	0.24209	0.24195	0.23373	0.345	3
YGL037C	1.67321	1	0.07606	0.08566	0.08531	0.07609	0.0005	1.73844	1	0.20504	0.24394	0.24376	0.20575	0.0066	1
YGL038C	1	1.25687	0.08003	0.05922	0.0591	0.0802	0.0133	1	1.25496	0.21593	0.20844	0.20824	0.21598	0.0778	2
YGL039W	1	1.29507	0.19	0.17677	0.17649	0.19001	0.0443	1	1.40689	0.15508	0.13734	0.13688	0.15513	0.0127	1
YGL040C	1	1.08307	0.04616	0.04573	0.04574	0.04617	0.029	1	1.08389	0.17583	0.17145	0.17133	0.17617	0.2487	2
YGL041C	1.28223	1	0.17591	0.18893	0.18847	0.17596	0.0482	1.44545	1	0.31219	0.36097	0.36081	0.31268	0.0664
YGL042C	1	1.11002	0.29426	0.27919	0.27878	0.29462	0.286	1	1.08553	0.12795	0.11892	0.11866	0.12835	0.1686
YGL043W	1	1.47837	0.15349	0.14421	0.14415	0.15364	0.0082	1	1.47669	0.23791	0.20822	0.20812	0.23815	0.0248	2
YGL044C	1	1.35326	0.16771	0.15156	0.15134	0.16785	0.022	1	1.39534	0.14992	0.13405	0.13403	0.1501	0.0133	3
YGL045W	1.65748	1	0.13386	0.1599	0.15958	0.13415	0.0036	1.64959	1	0.07947	0.08528	0.08528	0.07956	0.0017	9
YGL046W	1.37149	1	0.13991	0.14327	0.14309	0.14007	0.0139	1.38857	1	0.10987	0.12044	0.12016	0.10994	0.0093
YGL047W	1.18006	1	0.12364	0.12864	0.12831	0.12411	0.0531	1.45478	1	0.1534	0.17183	0.17169	0.15387	0.0106	1
YGL048C	1.06212	1	0.1109	0.11283	0.11284	0.11088	0.2093	1.06829	1	0.16373	0.16221	0.16215	0.16387	0.2704	2
YGL049C	1	1.11088	0.19329	0.19139	0.19129	0.1933	0.223								8
YGL050W	1.25342	1	0.33573	0.38205	0.38168	0.33588	0.1915
YGL051W	1.12529	1	0.12362	0.12207	0.12169	0.12367	0.0961	1.04926	1	0.05545	0.05469	0.0544	0.05547	0.1022	1
YGL052W	1.19782	1	0.04278	0.04525	0.04525	0.04279	0.0047	1.17402	1	0.14826	0.15327	0.15282	0.14859	0.0816	2
YGL053W	1.16912	1	0.07928	0.08588	0.08584	0.0793	0.0261	1.19369	1	0.27029	0.27957	0.27942	0.27064	0.1594	3
YGL054C	1.03074	1	0.14862	0.15179	0.15178	0.14927	0.2975	1.11007	1	0.23885	0.24863	0.24782	0.24127	0.2885	1
YGL056C	1	1.82257	0.16747	0.13421	0.13309	0.16799	0.0021	1	1.88255	0.33654	0.27933	0.27921	0.33654	0.0103	2
YGL057C	1.26258	1	0.15062	0.15831	0.15824	0.15091	0.0384	1.48723	1	0.24086	0.27814	0.27775	0.24172	0.0349	1
YGL058W	1.09621	1	0.22422	0.23937	0.23931	0.2244	0.2248	1.21413	1	0.15544	0.169	0.16851	0.15625	0.0671
YGL059W	1	1.64117	0.18856	0.17308	0.1729	0.18864	0.0066	1	2.08044	0.34429	0.27223	0.27217	0.34438	0.0057
YGL060W	1	1.06394	0.05242	0.05334	0.05332	0.05244	0.0576	1.0578	1	0.17361	0.17336	0.1731	0.17383	0.3145	5
YGL062W	1	3.10509	0.13481	0.11549	0.11526	0.13493	0	1	3.30389	0.27778	0.20032	0.20027	0.27835	0.0002	6
YGL063W	1.07534	1	0.04385	0.04635	0.04607	0.04399	0.0383	1.10407	1	0.18025	0.18704	0.18684	0.18031	0.2198	1
YGL064C	1	1.23223	0.13156	0.12346	0.12321	0.13161	0.0331	1	1.25093	0.24898	0.22814	0.22792	0.24965	0.1137	6
YGL065C	1.05172	1	0.11363	0.11591	0.11581	0.11391	0.2374	1.01902	1	0.09395	0.09458	0.09426	0.09399	0.3681	2
YGL066W	1	1.58222	0.16129	0.13791	0.13788	0.16146	0.0055	1	1.4364	0.08665	0.08071	0.08066	0.08669	0.0026	6
YGL067W	1	1.00369	0.085	0.08795	0.08792	0.08506	0.4722	1	1.06026	0.07335	0.07056	0.07039	0.07341	0.1213	2
YGL069C	1	1.20442	0.13449	0.12785	0.12766	0.13466	0.0467	1	1.15396	0.1742	0.16305	0.16296	0.17439	0.1217
YGL070C	1	1.34504	0.1347	0.13036	0.1302	0.13466	0.0128	1	1.26209	0.28121	0.26601	0.26534	0.28162	0.1433
YGL071W	1	1.70985	0.06836	0.06419	0.06409	0.06906	0.0002	1	1.52973	0.33397	0.2832	0.28298	0.33404	0.0426	3
YGL072C	1.20651	1	0.1171	0.12033	0.12033	0.1172	0.034	1.41843	1	0.19246	0.20504	0.20418	0.19295	0.0238	2
YGL073W	1	1.19401	0.06372	0.06192	0.06175	0.06381	0.0104	1.04991	1	0.14061	0.1432	0.14318	0.14065	0.2909	4
YGL074C	1	1.31333	0.28919	0.26484	0.26492	0.28934	0.1064	1	1.50047	0.33316	0.27109	0.27088	0.33364	0.0499
YGL075C	1.29715	1	0.07576	0.08694	0.08672	0.0759	0.0079	1.23596	1	0.21528	0.22419	0.22365	0.21556	0.1015	4
YGL077C	2.09715	1	0.24533	0.30899	0.30894	0.24555	0.0032	1.93668	1	0.2607	0.31155	0.31155	0.26082	0.007	1
YGL078C	1	1.5762	0.11444	0.10377	0.10369	0.11449	0.0025	1	1.55318	0.16476	0.15071	0.14996	0.16507	0.0064	3
YGL079W	1.41297	1	0.0918	0.10662	0.10658	0.09186	0.0057	1.54822	1	0.11303	0.12407	0.12397	0.1131	0.0033	2
YGL080W	1.75906	1	0.06979	0.07121	0.0712	0.06979	0.0005	2.09708	1	0.10608	0.12438	0.12409	0.10658	0.0001	1
YGL081W	1.205	1	0.34207	0.40057	0.40057	0.34207	0.2777	1.4448	1	0.11142	0.12368	0.12311	0.11144	0.0085	1
YGL082W	1	1.27058	0.03874	0.04028	0.04024	0.03879	0.0014	1	1.28282	0.11599	0.10978	0.10941	0.11624	0.0151	2
YGL083W	1.05453	1	0.03637	0.03718	0.03709	0.03659	0.043	1.27977	1	0.19854	0.20664	0.20664	0.19884	0.0647	8
YGL084C	1	1.10247	0.11963	0.11821	0.11788	0.12038	0.1215	1	1.08622	0.18541	0.18067	0.18031	0.18541	0.2623	2
YGL085W	1	1.07094	0.10202	0.11021	0.11016	0.10218	0.1619	1	1.18136	0.15588	0.14346	0.14306	0.1559	0.0785	1
YGL086W	1	1.12534	0.29162	0.27997	0.27874	0.29182	0.259	1.00477	1	0.18776	0.18617	0.18602	0.18778	0.4873	3
YGL087C	1.88665	1	0.19141	0.23363	0.23336	0.19144	0.0028	2.28311	1	0.25492	0.3321	0.33191	0.25558	0.0026	2
YGL088W	2.43387	1	0.34446	0.50671	0.50612	0.34523	0.0091	2.01718	1	0.31352	0.37096	0.37046	0.31369	0.0096	1
YGL089C	1	2.56358	0.32818	0.23998	0.23994	0.32839	0.0009	1	3.05551	0.17125	0.13799	0.1375	0.1713	0
YGL090W	1.05722	1	0.20214	0.20737	0.20731	0.20213	0.3501	1	1.06041	0.11394	0.11398	0.11363	0.11392	0.2077	1
YGL091C	1.0148	1	0.09207	0.09124	0.09118	0.0921	0.3898	1.0404	1	0.13535	0.13911	0.13902	0.13579	0.3291
YGL092W	1.19419	1	0.22969	0.24554	0.2452	0.22993	0.1694								9
YGL093W	1.16773	1	0.15536	0.15984	0.15982	0.1557	0.0963	1.20219	1	0.2045	0.21072	0.21064	0.20474	0.1184	2
YGL094C	1.05382	1	0.156	0.15092	0.15042	0.15616	0.3026								6
YGL095C	1	1.24047	0.13376	0.12566	0.12509	0.13375	0.0296	1	1.29149	0.25424	0.23512	0.23457	0.25493	0.0704	2
YGL096W	1.7053	1	0.08037	0.08719	0.08697	0.08067	0.0006	1.84634	1	0.03634	0.03669	0.03655	0.03639	0.0001	4
YGL097W	1	1.30381	0.11097	0.10542	0.10508	0.11168	0.0122	1	1.4226	0.20596	0.1944	0.19421	0.20669	0.0238	4
YGL098W	1.0879	1	0.10469	0.10882	0.10865	0.1049	0.1316	1.05031	1	0.06153	0.06095	0.06088	0.06162	0.1142	2
YGL099W	1	1.14941	0.09591	0.0936	0.09343	0.09611	0.0423	1	1.27972	0.21344	0.19995	0.19945	0.2137	0.066	1
[truncated: 4,092 more rows]
