# Supplementary material for: Multi-targeted priming for genome-wide gene expression assays
Source: BMC Genomics. 2010 Aug 17;11:477. doi: 10.1186/1471-2164-11-477 (PMC3091673; doi:10.1186/1471-2164-11-477)
Supplement: Additional File 3 — Comparison of oligo(dT) and MTP priming in terms of number of genes significantly differentially expressed in specific biological processes and metabolic pathways. Table listing biological processes and metabolic pathways with the highest number of genes significantly differentially expressed (P ≤ 0.05) in S. cerevisiae and N. crassa, the number of genes differentially expressed as detected by oligo(dT)-primed and MTP-primed reverse transcription and microarray hybridization, the number of additional genes identified by MTP, and the percent improvement by MTP. [file 1471-2164-11-477-S3.XLS]

## Sheet: Table
Supplementary Table Comparison of oligo(dT) and MTP priming in terms of number of genes significantly differentially expressed in specific biological processes and metabolic pathways with the highest number of genes significantly differentially expressed (P≤0.05) in S. cerevisiae and N. crassa.
	Oligo(dT)	MTP	Additional genes identified by MTP	Improvement (%)
Starch and sucrose metabolism	13	27	14	107.692
MAPK signaling pathway	8	20	12	150
Cell cycle - yeast	20	32	12	60
Pyrimidine metabolism	10	20	10	100
Glycan structures - biosynthesis 1	10	20	10	100
Citrate cycle (TCA cycle)	13	23	10	76.9231
Glycine, serine and threonine metabolism	15	24	9	60
Purine metabolism	21	29	8	38.0952
Glycan structures - biosynthesis 2	3	10	7	233.333
Sphingolipid metabolism	4	11	7	175
Benzoate degradation via CoA ligation	7	14	7	100
Urea cycle and metabolism of amino groups	8	15	7	87.5
Nitrogen metabolism	8	15	7	87.5
Glutamate metabolism	9	16	7	77.7778
Inositol phosphate metabolism	10	17	7	70
Phosphatidylinositol signaling system	11	18	7	63.6364
Alanine and aspartate metabolism	12	19	7	58.3333
Glycolysis / Gluconeogenesis	18	25	7	38.8889
Biosynthesis of steroids	4	10	6	150
Glycosylphosphatidylinositol(GPI)-anchor biosynthesis	4	10	6	150
Oxidative phosphorylation	5	11	6	120
Fatty acid metabolism	7	13	6	85.7143
Galactose metabolism	8	14	6	75
Bile acid biosynthesis	8	14	6	75
Pyruvate metabolism	20	26	6	30
Glutathione metabolism	2	7	5	250
Cyanoamino acid metabolism	3	8	5	166.667
Tyrosine metabolism	6	11	5	83.3333
N-Glycan biosynthesis	6	11	5	83.3333
Reductive carboxylate cycle (CO2 fixation)	6	11	5	83.3333
Phenylalanine metabolism	2	6	4	200
Tryptophan metabolism	2	6	4	200
Methionine metabolism	5	9	4	80
Cysteine metabolism	5	9	4	80
Arginine and proline metabolism	5	9	4	80
Selenoamino acid metabolism	7	11	4	57.1429
One carbon pool by folate	7	11	4	57.1429
Phenylalanine, tyrosine and tryptophan biosynthesis	9	13	4	44.4444
Glyoxylate and dicarboxylate metabolism	9	13	4	44.4444
Metabolism of xenobiotics by cytochrome P450	3	6	3	100
Drug metabolism - cytochrome P450	3	6	3	100
3-Chloroacrylic acid degradation	4	7	3	75
Ubiquitin mediated proteolysis	4	7	3	75
Aminosugars metabolism	5	8	3	60
Propanoate metabolism	5	8	3	60
Vitamin B6 metabolism	5	8	3	60
Folate biosynthesis	5	8	3	60
Butanoate metabolism	6	9	3	50
Pentose phosphate pathway	9	12	3	33.3333
Carbon fixation	10	13	3	30
Glycerophospholipid metabolism	11	14	3	27.2727
Fructose and mannose metabolism	13	16	3	23.0769
Novobiocin biosynthesis	1	3	2	200
Regulation of autophagy	1	3	2	200
Methane metabolism	2	4	2	100
Thiamine metabolism	2	4	2	100
gamma-Hexachlorocyclohexane degradation	3	5	2	66.6667
Ether lipid metabolism	3	5	2	66.6667
High-mannose type N-glycan biosynthesis	4	6	2	50
1- and 2-Methylnaphthalene degradation	4	6	2	50
Lysine degradation	5	7	2	40
Porphyrin and chlorophyll metabolism	5	7	2	40
Sulfur metabolism	6	8	2	33.3333
Riboflavin metabolism	7	9	2	28.5714
Valine, leucine and isoleucine biosynthesis	9	11	2	22.2222
Lysine biosynthesis	9	11	2	22.2222
Taurine and hypotaurine metabolism	1	2	1	100
Arachidonic acid metabolism	1	2	1	100
Terpenoid biosynthesis	1	2	1	100
Nicotinate and nicotinamide metabolism	2	3	1	50
Limonene and pinene degradation	2	3	1	50
Alkaloid biosynthesis II	2	3	1	50
Biosynthesis of unsaturated fatty acids	2	3	1	50
Fatty acid biosynthesis	3	4	1	33.3333
Aminophosphonate metabolism	3	4	1	33.3333
Streptomycin biosynthesis	3	4	1	33.3333
C5-Branched dibasic acid metabolism	3	4	1	33.3333
Valine, leucine and isoleucine degradation	4	5	1	25
Histidine metabolism	9	10	1	11.1111
Glycerolipid metabolism	9	10	1	11.1111
Fatty acid elongation in mitochondria	1	1	0	0
Geraniol degradation	1	1	0	0
Benzoate degradation via hydroxylation	1	1	0	0
Peptidoglycan biosynthesis	1	1	0	0
Basal transcription factors	1	1	0	0
Base excision repair	1	1	0	0
alpha-Linolenic acid metabolism	2	2	0	0
Ethylbenzene degradation	2	2	0	0
Aminoacyl-tRNA biosynthesis	2	2	0	0
DNA replication	2	2	0	0
Proteasome	2	2	0	0
Nucleotide excision repair	2	2	0	0
Biotin metabolism	3	3	0	0
Mismatch repair	3	3	0	0
Pentose and glucuronate interconversions	4	4	0	0
beta-Alanine metabolism	4	4	0	0
Pantothenate and CoA biosynthesis	7	7	0	0
Styrene degradation	-	1	1	-
Two-component system - Organism-specific	-	1	1	-
Nucleotide sugars metabolism	-	2	2	-
Lipoic acid metabolism	-	2	2	-
Drug metabolism - other enzymes	-	3	3	-
Ubiquinone biosynthesis	-	5	5	-
