# Supplementary material for: Multi-targeted priming for genome-wide gene expression assays
Source: BMC Genomics. 2010 Aug 17;11:477. doi: 10.1186/1471-2164-11-477 (PMC3091673; doi:10.1186/1471-2164-11-477)
Supplement: Additional File 4 — Number of aligned reads recorded for each gene with oligo(dT)-primed and MTP-primed RNA tag sequencing of S. cerevisiae grown in nitrogen rich (SC) or poor (MM) conditions. Table listing each ORF, the number of oligo(dT) primed reads aligning from nitrogen poor (MM) conditions, the number of oligo(dT) primed reads aligning from nitrogen rich (SC) conditions, the number of multi-target primed reads aligning from nitrogen poor (MM) conditions, and the number of multi-target primed reads aligning from nitrogen rich (SC) conditions [file 1471-2164-11-477-S4.XLS]

## Sheet: yeast RNAseq raw
Supplementary Table 2 Number of tags recorded with RNA tag sequencing of S. cerevisiae grown in nitrogen rich (SC) or poor (MM) conditions. Multi Targeted Primers (MTP) or oligo(dT) primers were used for reverse transcription.
	MM oligodT	SC oligodT	MM MTP	SC MTP
Q0032	1	0	1	0
Q0045	1	0	57	8
Q0050	3		200	61
Q0055	0	0	157	53
Q0060	2	0	38	2
Q0065	2	0	1931	251
Q0070	3	1	186	30
Q0075	5	3	187	30
Q0080	0	0	32	5
Q0085	4327	2026	53	18
Q0105	0	0	11	1
Q0110	2	3	1	0
Q0115	0	2	6	2
Q0120	0	0	9	1
Q0140	2	2	9	0
Q0142	0	0	1	0
Q0143	1	0	0	0
Q0144	1	0	0	0
Q0160	0	1	42	12
Q0182	183	76	5	3
Q0250	0	0	0	3
Q0255	1	0	2	0
Q0275	0	0	99	17
Q0297	0	0	1	0
R0010W	3365	785	2201	721
R0020C	505	232	1339	529
R0030W	1798	439	682	148
R0040C	4	7	860	626
YAL001C	22	21	49	72
YAL002W	78	31	249	186
YAL003W	1	1	1	2
YAL005C	1	5	259	197
YAL007C	112	40	64	51
YAL008W	123	60	106	79
YAL009W	29	24	7	15
YAL010C	6	12	51	42
YAL011W	23	10	50	85
YAL012W	354	192	1079	688
YAL013W	21	10	85	175
YAL014C	31	9	83	75
YAL015C	41	20	17	22
YAL016C-B	152	70	1	1
YAL016W	76	53	93	99
YAL017W	11	0	694	435
YAL018C	6	1	2	0
YAL019W	10	19	138	235
YAL020C	1	1	17	26
YAL021C	14	7	581	394
YAL022C	111	52	105	194
YAL023C	4	2	722	644
YAL024C	11	5	214	128
YAL025C	7	17	9	23
YAL026C	31	38	145	161
YAL026C-A	0	0	1	0
YAL027W	44	7	74	23
YAL028W	8	0	138	113
YAL029C	13	21	313	358
YAL030W	159	115	0	0
YAL031C	6	1	197	299
YAL032C	22	20	107	149
YAL033W	40	3	75	27
YAL034C	14	0	570	190
YAL034W-A	9	2	18	17
YAL035W	46	33	202	234
YAL036C	81	55	9	17
YAL037W	47	9	3	4
YAL038W	33	55	4271	4049
YAL039C	92	38	211	126
YAL040C	21	11	990	318
YAL041W	53	31	101	102
YAL042W	156	70	281	363
YAL043C	5	2	371	435
YAL044C	167	207	3	17
YAL046C	39	39	19	21
YAL047C	27	9	55	50
YAL048C	5	0	188	273
YAL049C	111	65	150	95
YAL051W	69	28	443	335
YAL053W	238	56	1794	282
YAL054C	748	34	1927	94
YAL055W	23	10	2	2
YAL056W	82	60	238	183
YAL058W	1	2	118	136
YAL059W	13	9	0	1
YAL060W	93	133	176	206
YAL061W	252	56	290	294
YAL062W	184	18	364	197
YAL063C-A	2	0	0	0
YAL064C-A	1	0	2	2
YAL064W	3	2	0	0
YAL065C	0	1	1	0
YAL066W	0	0	1	0
YAL067C	16	3	7	1
YAR002C-A	16	9	28	28
YAR002W	33	26	194	150
YAR003W	55	30	22	39
YAR007C	51	19	54	67
YAR008W	28	14	9	3
YAR014C	20	45	159	283
YAR015W	154	203	62	139
YAR018C	5	7	10	13
YAR019C	58	87	253	120
YAR023C	21	3	7	0
YAR027W	247	52	38	22
YAR028W	31	27	31	84
YAR030C	18	10	5	4
YAR031W	5	3	67	36
YAR035W	93	56	588	678
YAR042W	19	13	680	586
YAR047C	14	1	8	3
YAR050W	16	6	22	21
YAR053W	29	7	0	0
YBL001C	212	97	1	0
YBL002W	667	167	100	24
YBL003C	108	107	15	4
YBL004W	93	22	155	240
YBL005W	35	80	75	138
YBL007C	76	46	293	400
YBL008W	29	4	178	97
YBL008W-A	0	2	0	0
YBL009W	34	21	137	68
YBL010C	36	15	72	44
YBL011W	25	24	533	607
YBL013W	0	0	4	11
YBL014C	11	2	204	169
YBL015W	452	99	900	289
YBL016W	73	50	218	345
YBL017C	18	10	474	434
YBL018C	35	23	4	1
YBL019W	24	12	15	16
YBL020W	125	17	432	255
YBL021C	0	0	1	6
YBL022C	64	60	365	585
YBL023C	28	7	68	46
YBL024W	9	17	237	236
YBL027W	5	0	200	528
YBL028C	29	16	2	4
YBL029W	64	27	169	13
YBL030C	4363	548	575	84
YBL031W	15	7	40	26
YBL032W	85	40	82	75
YBL033C	40	82	101	127
YBL034C	42	657	100	87
YBL035C	9	2	109	74
YBL036C	8	5	72	45
YBL037W	44	11	134	150
YBL038W	27	10	46	24
YBL039C	25	38	40	154
YBL039W-B	0	0	1	0
YBL040C	244	59	69	37
YBL041W	72	87	116	53
YBL042C	27	45	36	100
YBL043W	111	23	114	18
YBL044W	0	0	0	1
YBL045C	55	57	395	139
YBL046W	0	2	32	30
YBL047C	11	4	1526	1172
YBL048W	0	0	1	0
YBL049W	1412	91	162	27
YBL050W	276	66	167	103
YBL051C	94	31	1334	831
YBL052C	30	9	132	100
YBL054W	20	16	263	160
YBL055C	78	25	36	66
YBL056W	1	1	53	69
YBL057C	96	40	2	0
YBL058W	170	56	153	191
YBL060W	16	18	163	78
YBL061C	5	5	220	322
YBL063W	3	4	171	70
YBL064C	430	89	1070	369
YBL065W	1	0	0	0
YBL066C	7	4	1539	415
YBL067C	46	22	108	65
YBL068W	38	40	112	107
YBL069W	5	1	17	29
YBL070C	0	0	1	0
YBL071C	78	32	0	8
YBL071W-A	4	7	3	8
YBL072C	259	257	364	517
YBL073W	0	0	0	1
YBL074C	8	5	8	12
YBL075C	538	19	393	26
YBL076C	7	10	188	712
YBL078C	0	0	1	0
YBL079W	12	26	353	358
YBL080C	77	15	85	71
YBL081W	10	27	66	64
YBL082C	2	1	148	108
YBL084C	44	17	152	68
YBL085W	26	18	354	273
YBL086C	9	9	51	12
YBL088C	60	27	190	126
YBL089W	102	27	147	111
YBL090W	38	16	94	24
YBL091C	94	65	283	291
YBL091C-A	17	27	14	10
YBL092W	203	406	73	130
YBL093C	32	25	69	87
YBL095W	88	99	39	54
YBL096C	8	3	2	1
YBL097W	0	2	50	30
YBL098W	43	19	108	85
YBL099W	2048	560	6340	3566
YBL100W-C	9	0	1	3
YBL101C	14	31	353	259
YBL102W	0	0	1	0
YBL103C	1	4	144	230
YBL104C	18	7	193	233
YBL105C	79	21	564	467
YBL106C	6	2	2405	3531
YBL107C	54	28	57	32
YBL109W	1	0	1	0
YBR001C	128	57	179	194
YBR002C	19	24	11	8
YBR003W	91	42	13	23
YBR004C	19	10	134	39
YBR005W	29	18	9	5
YBR006W	292	74	92	62
YBR007C	45	29	160	373
YBR008C	161	36	29	30
YBR010W	9	2	81	23
YBR011C	154	260	2416	3102
YBR015C	133	76	105	81
YBR016W	0	0	0	1
YBR017C	48	20	121	225
YBR018C	2	4	29	13
YBR019C	23	11	123	34
YBR020W	51	23	59	64
YBR021W	39	4	49	24
YBR022W	19	12	13	19
YBR023C	58	29	553	348
YBR024W	1	1	21	12
YBR025C	507	218	774	413
YBR026C	213	83	348	230
YBR027C	59	23	0	2
YBR028C	17	0	33	43
YBR029C	40	23	195	85
YBR033W	16	19	97	36
YBR034C	38	32	51	61
YBR035C	7	4	106	207
YBR036C	1066	216	777	462
YBR037C	74	24	4	2
YBR038W	28	33	132	137
YBR039W	178	129	1497	502
YBR040W	1	0	0	0
YBR041W	158	65	121	197
YBR042C	115	48	12	4
YBR043C	84	73	53	44
YBR044C	24	16	36	58
YBR045C	30	31	62	146
YBR046C	100	141	9	22
YBR047W	31	113	10	22
YBR049C	22	24	480	397
YBR050C	49	3	38	2
YBR053C	245	49	163	51
YBR054W	168	47	3697	1061
YBR055C	43	19	181	263
YBR056W	376	57	102	94
YBR057C	16	18	78	52
YBR058C	1	1	135	86
YBR059C	62	40	787	882
YBR060C	1	2	123	96
YBR061C	1	0	24	18
YBR062C	67	29	5	9
YBR063C	63	22	40	44
YBR065C	14	1	64	62
YBR066C	57	22	152	123
YBR067C	0	2	0	0
YBR068C	155	260	280	586
YBR069C	4	18	34	156
YBR070C	111	9	9	1
YBR071W	414	34	796	130
YBR072C-A	1	0	0	0
YBR072W	2676	537	1332	110
YBR073W	73	38	372	155
YBR074W	71	31	199	168
YBR076C-A	41	10	3	3
YBR076W	619	57	28	4
YBR078W	975	363	4213	1302
YBR079C	3	4	686	630
YBR080C	13	4	191	158
YBR081C	32	15	211	195
YBR082C	299	240	1110	508
YBR083W	21	68	254	628
YBR084C-A	6	5	211	229
YBR084W	21	26	14	24
YBR085W	0	0	5	6
YBR086C	392	118	2396	1371
YBR087W	53	18	97	43
YBR088C	190	23	1	1
YBR089C-A	9	4	4	4
YBR090C	1	0	0	0
YBR091C	9	7	0	0
YBR092C	19	4	85	330
YBR093C	0	1	9	10
YBR094W	25	27	175	151
YBR095C	22	21	28	17
YBR097W	14	8	250	164
YBR098W	84	14	53	16
YBR101C	81	50	65	33
YBR102C	14	2	131	79
YBR103W	147	44	58	44
YBR104W	24	81	14	29
YBR105C	11	23	141	208
YBR106W	22	68	347	302
YBR107C	0	0	29	37
YBR108W	29	12	165	267
YBR109C	870	217	1031	400
YBR109W-A	1	0	9	6
YBR110W	60	36	55	34
YBR111C	170	97	121	104
YBR112C	26	14	461	266
YBR113W	2	0	1	1
YBR114W	35	24	114	118
YBR115C	144	343	848	3364
YBR117C	19	6	111	41
YBR119W	72	15	287	156
YBR120C	63	19	19	4
YBR121C	185	153	74	256
YBR122C	2	3	19	21
YBR123C	12	6	52	52
YBR124W	0	1	0	0
YBR125C	3	1	149	121
YBR126C	46	13	1066	961
YBR127C	62	41	323	411
YBR128C	39	12	50	12
YBR129C	140	18	2	4
YBR130C	34	24	20	43
YBR131W	13	27	10	12
YBR132C	27	3	82	73
YBR133C	12	8	502	479
YBR134W	2	0	0	0
YBR135W	0	0	1	3
YBR136W	15	0	154	151
YBR137W	67	20	11	9
YBR138C	28	8	95	64
YBR139W	254	101	1141	493
YBR140C	99	48	1137	688
YBR141C	7	13	5	8
YBR142W	12	12	93	109
YBR143C	82	89	74	102
YBR145W	7	24	14	74
YBR146W	76	56	236	246
YBR147W	146	167	439	505
YBR148W	40	16	48	92
YBR149W	677	197	1522	1033
YBR150C	63	16	86	28
YBR151W	101	71	62	71
YBR152W	0	1	78	53
YBR153W	43	25	7	28
YBR154C	17	21	1	0
YBR155W	1	1	23	29
YBR156C	15	6	88	44
YBR158W	2	5	81	147
YBR159W	109	121	107	97
YBR160W	39	18	17	8
YBR162C	131	77	302	107
YBR163W	39	20	67	40
YBR164C	69	35	1	4
YBR165W	39	17	102	51
YBR166C	81	101	124	283
YBR167C	15	9	2	2
YBR168W	4	0	3	1
YBR169C	456	79	961	357
YBR170C	49	22	188	207
YBR171W	1	0	1	0
YBR172C	46	25	248	208
YBR173C	122	90	75	33
YBR175W	4	2	0	2
YBR177C	12	4	183	72
YBR178W	6	1	0	0
YBR179C	59	18	286	166
YBR180W	8	0	1	5
YBR181C	0	0	43	33
YBR182C	3	1	17	6
YBR183W	138	35	90	41
YBR184W	1	2	1	1
YBR185C	48	11	72	17
YBR186W	23	1	31	14
YBR187W	30	64	20	15
YBR188C	1	0	17	7
YBR189W	40	40	117	135
YBR191W	237	305	9	26
YBR192W	8	5	25	39
YBR193C	0	1	9	17
YBR194W	24	13	15	3
YBR195C	41	15	34	80
YBR196C	1087	859	3024	2724
YBR197C	10	6	86	104
YBR198C	33	21	75	95
YBR199W	313	130	313	393
YBR200W	24	22	93	119
YBR201C-A	653	13	138	7
YBR201W	41	25	45	36
YBR202W	4	4	332	214
YBR203W	238	18	309	44
YBR204C	92	52	92	71
YBR205W	26	57	34	58
YBR207W	184	55	34	39
YBR208C	454	38	928	177
YBR209W	1	0	1	1
YBR210W	42	22	77	33
YBR211C	44	18	13	11
YBR212W	37	14	2044	550
YBR213W	4	1	23	21
YBR214W	203	76	2161	1262
YBR215W	30	20	157	102
YBR216C	49	33	69	46
YBR217W	1	0	73	60
YBR218C	170	242	329	1202
YBR219C	0	0	0	1
YBR220C	1	2	28	36
YBR221C	356	558	229	451
YBR222C	223	114	1259	644
YBR223C	4	5	33	10
YBR225W	80	21	218	137
YBR227C	8	8	14	20
YBR228W	54	30	36	42
YBR229C	72	43	502	563
YBR230C	0	0	1	0
YBR231C	26	16	8	8
YBR233W	12	8	136	90
YBR233W-A	10	1	4	3
YBR234C	232	147	79	46
YBR235W	95	35	367	178
YBR236C	71	24	109	128
YBR237W	54	22	71	84
YBR238C	15	8	48	72
YBR239C	90	25	136	154
YBR240C	13	38	175	276
YBR241C	43	7	908	250
YBR242W	69	19	29	12
YBR243C	62	23	59	72
YBR245C	41	25	217	187
YBR246W	39	20	42	29
YBR247C	51	18	15	9
YBR248C	40	146	77	296
YBR249C	178	478	67	261
YBR250W	14	4	5	10
YBR251W	21	13	20	15
YBR252W	91	34	11	7
YBR253W	81	12	7	1
YBR254C	8	15	26	12
YBR255W	16	9	59	96
YBR256C	158	115	32	48
YBR257W	79	37	31	8
YBR258C	18	16	2	5
YBR259W	36	18	66	27
YBR260C	58	18	478	207
YBR261C	1	2	23	81
YBR262C	169	46	4	3
YBR263W	130	72	678	555
YBR264C	1	0	0	0
YBR265W	50	42	19	29
YBR267W	33	30	27	55
YBR268W	5	3	42	21
YBR269C	445	101	956	242
YBR270C	9	3	7	21
YBR271W	34	16	17	26
YBR272C	27	23	22	12
YBR273C	72	31	179	151
YBR274W	4	2	15	17
YBR275C	6	1	176	121
YBR276C	52	30	97	104
YBR278W	5	0	47	28
YBR279W	105	46	102	112
YBR280C	5	1	36	40
YBR281C	31	8	47	23
YBR282W	15	21	1	0
YBR283C	34	17	290	160
YBR284W	27	6	30	11
YBR286W	264	222	10559	8693
YBR287W	913	94	664	51
YBR288C	46	20	56	53
YBR289W	23	11	221	224
YBR290W	5	1	141	52
YBR291C	57	36	49	75
YBR292C	9	4	1	0
YBR293W	81	52	58	47
YBR294W	56	14	102	37
YBR295W	145	29	152	60
YBR296C	0	1	26	7
YBR297W	9	3	31	23
YBR298C	192	27	130	46
YCL001W	0	1	0	0
YCL002C	79	29	7	5
YCL004W	50	12	42	18
YCL007C	0	0	0	2
YCL008C	23	43	331	740
YCL009C	20	22	6332	5789
YCL010C	0	0	66	103
YCL011C	141	85	160	300
YCL012C	123	38	13	4
YCL014W	20	12	263	148
YCL016C	22	14	93	90
YCL017C	139	77	511	429
YCL018W	205	218	245	292
YCL021W-A	0	0	34	41
YCL024W	1	1	175	140
YCL025C	74	282	202	1435
YCL027W	10	31	39	123
YCL028W	0	0	4	7
YCL029C	34	21	276	204
YCL030C	238	573	379	2859
YCL031C	165	47	321	248
YCL032W	50	28	103	55
YCL034W	3	3	76	89
YCL035C	284	158	16	7
YCL036W	3	16	4	26
YCL037C	1	0	103	260
YCL038C	102	71	37	32
YCL039W	32	20	895	693
YCL040W	144	37	1958	963
YCL041C	0	1	0	0
YCL043C	23	6	10233	5664
YCL044C	121	43	839	330
YCL045C	385	100	1303	650
YCL047C	49	25	21	13
YCL048W	6	0	9	2
YCL049C	18	3	13	17
YCL050C	18	25	185	123
YCL051W	23	12	241	187
YCL052C	124	35	128	55
YCL054W	1	3	65	44
YCL055W	11	38	37	59
YCL056C	72	19	5	9
YCL057C-A	10	7	68	58
YCL057W	69	50	150	247
YCL059C	65	39	591	553
YCL061C	26	13	184	103
YCL063W	11	17	148	88
YCL064C	34	79	20	65
YCL076W	0	0	0	2
YCR002C	106	31	60	87
YCR003W	35	21	38	28
YCR005C	824	1032	1713	4043
YCR007C	33	15	11	4
YCR008W	21	13	214	131
YCR009C	163	95	86	41
YCR010C	38	2	7	1
YCR011C	179	48	653	298
YCR012W	37	45	367	230
YCR013C	15932	3464	142	73
YCR014C	65	12	5	10
YCR015C	8	5	8	1
YCR016W	0	2	24	28
YCR017C	63	29	716	590
YCR018C	3	4	2	9
YCR019W	16	11	15	8
YCR020C	75	36	87	46
YCR020C-A	70	30	22	14
YCR021C	4587	299	228	19
YCR022C	2	3	0	3
YCR023C	116	113	162	57
YCR024C	26	22	74	51
YCR024C-B	1533	761	47	8
YCR025C	20	10	30	24
YCR026C	32	25	212	116
YCR027C	31	6	4	1
YCR028C	31	15	24	25
YCR030C	93	63	434	270
YCR031C	1716	645	4	16
YCR032W	44	30	112	96
YCR033W	59	27	492	468
YCR034W	0	0	1	1
YCR035C	2	3	3	5
YCR036W	132	67	9	14
YCR037C	31	37	21	30
YCR042C	11	4	208	211
YCR043C	4	1	18	18
YCR044C	109	59	21	7
YCR045C	4	1	38	39
YCR046C	92	25	17	28
YCR047C	22	36	8	8
YCR048W	44	50	192	393
YCR051W	89	70	21	36
YCR052W	2	0	174	300
YCR053W	33	23	491	1159
YCR054C	14	9	14	6
YCR057C	42	27	77	118
YCR059C	2	0	109	112
YCR060W	90	40	24	30
YCR061W	11	7	134	220
YCR064C	0	0	1	0
YCR065W	20	5	184	117
YCR066W	15	9	33	40
YCR067C	124	31	687	537
YCR068W	9	2	200	85
YCR069W	274	268	1216	535
YCR071C	81	17	64	33
YCR072C	26	18	29	46
YCR073C	80	14	286	120
YCR073W-A	66	42	18	67
YCR075C	81	15	5	3
YCR075W-A	20	8	1	0
YCR076C	3	2	58	66
YCR077C	2	1	429	197
YCR079W	145	33	500	275
YCR081W	5	4	329	298
YCR082W	61	7	308	179
YCR083W	3	1	206	60
YCR084C	15	4	1939	1019
YCR085W	1	0	0	0
YCR086W	25	13	16	9
YCR088W	39	43	920	966
YCR089W	91	27	364	454
YCR090C	2	2	23	7
YCR091W	19	10	660	348
YCR092C	30	24	26	19
YCR093W	84	50	1246	795
YCR094W	22	31	55	56
YCR095C	39	19	2	2
YCR095W-A	20	9	0	0
YCR098C	2	1	3	1
YCR099C	37	25	4	8
YCR100C	0	1	7	10
YCR101C	2	0	9	8
YCR102C	2	0	3	3
YCR105W	20	2	111	59
YCR106W	3	1	27	76
YCR107W	9	32	9	27
YDL001W	3	1	99	67
YDL002C	127	42	17	14
YDL003W	29	2	84	74
YDL004W	475	132	92	71
YDL005C	49	12	101	61
YDL006W	3	2	18	18
YDL007C-A	0	0	0	1
YDL007W	92	69	76	49
YDL008W	53	16	47	29
YDL013W	19	15	122	135
YDL014W	180	130	235	441
YDL015C	13	13	172	102
YDL017W	22	6	8	7
YDL018C	101	22	10	14
YDL019C	61	39	512	482
YDL020C	160	66	1517	524
YDL021W	320	27	44	6
YDL022W	22	8	171	226
YDL024C	45	23	91	94
YDL025C	55	94	407	960
YDL027C	82	53	235	43
YDL028C	1	1	127	108
YDL029W	4	3	130	99
YDL030W	15	7	45	44
YDL031W	3	2	132	167
YDL033C	21	10	21	24
YDL034W	0	0	1	0
YDL035C	111	28	449	480
YDL036C	9	1	53	43
YDL037C	0	0	74	21
YDL038C	66	12	472	163
YDL040C	52	54	445	377
YDL042C	21	16	159	101
YDL043C	11	1	17	15
YDL044C	10	14	10	9
YDL045C	0	0	28	25
YDL045W-A	91	40	182	110
YDL046W	7	3	62	24
YDL047W	63	66	129	211
YDL048C	86	41	3071	897
YDL049C	73	12	180	18
YDL051W	1	5	33	34
YDL052C	65	64	215	173
YDL053C	76	88	99	47
YDL054C	129	110	306	252
YDL055C	232	164	674	742
YDL056W	28	15	511	485
YDL057W	104	6	67	14
YDL058W	10	7	682	390
YDL059C	0	0	2	4
YDL060W	19	8	34	39
YDL062W	1	0	0	1
YDL063C	16	36	104	115
YDL064W	101	57	28	29
YDL065C	124	85	154	19
YDL066W	76	275	2170	3143
YDL067C	241	231	277	209
YDL069C	8	6	2	2
YDL070W	62	50	326	110
YDL071C	1	0	0	0
YDL072C	678	214	393	266
YDL073W	34	26	84	111
YDL074C	16	36	237	139
YDL075W	1	0	0	0
YDL076C	71	37	22	44
YDL077C	7	4	117	55
YDL079C	76	31	191	71
YDL080C	5	5	74	108
YDL082W	8	17	61	89
YDL083C	2	2	10	7
YDL084W	259	181	42	79
YDL085C-A	1	2	1	2
YDL085W	58	30	172	225
YDL086W	36	11	12	5
YDL087C	20	7	41	49
YDL088C	58	39	167	121
YDL089W	19	23	95	52
YDL090C	31	21	26	32
YDL091C	80	16	416	125
YDL092W	4	1	14	11
YDL093W	1	0	60	67
YDL094C	10	2	1	0
YDL095W	45	24	606	693
YDL097C	533	97	155	104
YDL098C	4	0	60	19
YDL099W	4	1	165	66
YDL100C	84	86	425	491
YDL101C	60	7	99	42
YDL102W	39	16	76	58
YDL103C	35	17	50	74
YDL104C	51	24	28	21
YDL105W	18	4	56	6
YDL106C	94	18	236	71
YDL108W	59	25	93	74
YDL109C	2	2	81	82
YDL110C	35	9	4	12
YDL111C	32	31	17	25
YDL112W	4	5	144	145
YDL113C	8	1	143	82
YDL114W	1	0	5	1
YDL115C	102	34	46	13
YDL116W	3	2	49	35
YDL117W	64	23	144	191
YDL119C	0	0	1	0
YDL121C	71	35	24	10
YDL122W	101	44	412	292
YDL123W	10	2	35	97
YDL124W	492	172	980	424
YDL126C	503	226	1563	1435
YDL127W	24	18	144	129
YDL128W	63	19	209	104
YDL129W	12	22	10	10
YDL130W-A	0	0	1	0
YDL131W	6	4	357	819
YDL132W	5	3	273	272
YDL133W	214	47	154	92
YDL134C	10	4	243	116
YDL135C	26	8	114	38
YDL137W	831	159	438	256
YDL138W	14	3	278	218
YDL139C	0	0	2	1
YDL140C	172	83	2521	1532
YDL141W	107	93	66	128
YDL142C	0	2	41	66
YDL143W	165	92	122	187
YDL144C	12	39	39	177
YDL145C	187	86	446	609
YDL146W	37	32	18	11
YDL147W	12	20	136	235
YDL148C	69	18	134	124
YDL149W	52	17	281	101
YDL150W	6	17	23	20
YDL153C	1	1	41	30
YDL154W	4	2	7	11
YDL155W	16	6	135	105
YDL156W	1	0	73	62
YDL158C	30	16	1	2
YDL159W	25	5	158	125
YDL160C	1	0	413	120
YDL161W	19	15	110	77
YDL162C	0	0	0	1
YDL164C	40	25	102	88
YDL165W	96	30	46	16
YDL166C	43	15	3	4
YDL167C	22	51	54	79
YDL168W	97	50	64	76
YDL169C	117	17	30	10
YDL170W	68	149	98	114
YDL171C	13	19	2033	2223
YDL173W	10	5	108	125
YDL174C	100	61	1357	922
YDL175C	17	22	104	125
YDL176W	23	29	82	115
YDL178W	78	34	33	49
YDL179W	0	0	1	0
YDL180W	42	15	229	149
YDL182W	334	1826	1226	5211
YDL183C	45	26	103	138
YDL185W	656	380	729	1018
YDL186W	0	5	2	2
YDL188C	91	44	253	109
YDL189W	26	28	22	36
YDL190C	80	44	367	204
YDL192W	19	7	250	170
YDL193W	39	18	26	45
YDL194W	22	11	81	32
YDL195W	15	12	968	679
YDL196W	10	4	0	0
YDL197C	5	1	141	185
YDL198C	76	300	33	121
YDL199C	86	28	38	35
YDL200C	156	18	1	2
YDL201W	21	13	28	42
YDL202W	1	0	5	8
YDL203C	21	9	66	78
YDL204W	1029	60	10004	831
YDL205C	4	0	30	21
YDL206W	97	20	452	223
YDL207W	20	37	51	69
YDL208W	44	108	12	15
YDL209C	0	1	24	35
YDL210W	228	6	581	16
YDL211C	3	1	59	29
YDL212W	2	4	6	6
YDL213C	36	38	46	52
YDL214C	63	67	295	287
YDL215C	218	132	242	262
YDL216C	38	19	39	43
YDL217C	9	8	1	1
YDL218W	300	16	545	16
YDL220C	3	2	128	106
YDL221W	0	0	11	7
YDL223C	193	27	1309	285
YDL224C	58	19	244	261
YDL225W	10	11	52	32
YDL226C	104	58	65	125
YDL227C	14	12	53	49
YDL229W	1	0	0	0
YDL230W	84	24	44	58
YDL231C	147	36	296	233
YDL232W	48	54	4	4
YDL233W	64	18	45	47
YDL234C	75	34	441	161
YDL235C	0	0	1	0
YDL236W	92	66	36	69
YDL237W	237	143	61	42
YDL238C	112	10	471	180
YDL239C	36	35	87	65
YDL240C-A	1	1	0	1
YDL240W	28	10	95	150
YDL242W	1	0	9	9
YDL243C	0	0	0	2
YDL244W	13	0	8	2
YDR001C	153	22	362	296
YDR002W	41	18	7	8
YDR003W	94	60	8	7
YDR004W	65	44	17	12
YDR005C	233	24	64	22
YDR006C	66	56	443	265
YDR008C	5	2	3	0
YDR009W	17	5	58	24
YDR010C	14	5	26	12
YDR011W	52	91	296	349
YDR014W	27	35	13	13
YDR016C	62	48	3	1
YDR017C	63	18	376	208
YDR018C	79	6	347	23
YDR019C	2	12	38	142
YDR020C	22	6	52	25
YDR021W	6	2	8	11
YDR022C	52	12	58	17
YDR023W	91	102	88	50
YDR026C	38	20	107	103
YDR027C	72	19	208	145
YDR028C	1	1	1626	1124
YDR030C	78	16	16	3
YDR032C	16	6	51	45
YDR033W	71	61	2929	2975
YDR034C	50	175	645	1622
YDR034C-A	1	0	1	1
YDR035W	36	357	118	504
YDR036C	49	25	415	205
YDR037W	160	208	1181	2612
YDR038C	59	18	65	29
YDR040C	14	5	16	19
YDR041W	87	27	31	15
YDR042C	0	0	1	0
YDR043C	125	30	117	37
YDR044W	0	1	260	115
YDR045C	4	2	4	0
YDR046C	27	196	68	507
YDR047W	30	59	4	14
YDR048C	5	0	0	0
YDR049W	26	18	120	98
YDR050C	3858	1870	276	137
YDR051C	74	37	331	179
YDR052C	31	22	333	127
YDR054C	126	40	185	86
YDR055W	1422	207	652	189
YDR056C	10	1	5	2
YDR057W	52	26	39	41
YDR058C	15	21	13	21
YDR059C	225	33	489	91
YDR060W	5	4	133	210
YDR061W	33	26	67	73
YDR062W	209	143	277	313
YDR063W	95	48	20	18
YDR064W	805	518	124	96
YDR065W	0	0	6	0
YDR066C	27	10	21	10
YDR067C	79	57	63	63
YDR068W	38	16	15	6
YDR069C	4	5	413	168
YDR070C	1	0	2	0
YDR071C	8	7	19	13
YDR072C	43	14	93	47
YDR073W	91	35	368	280
YDR074W	244	54	558	376
YDR075W	52	24	10	7
YDR076W	127	23	61	82
YDR077W	9	5	187	40
YDR078C	6	4	2	0
YDR079C-A	11	4	2	1
YDR079W	5	4	5	4
YDR080W	40	21	285	152
YDR081C	9	9	523	302
YDR082W	28	8	14	7
YDR083W	13	10	39	23
YDR084C	80	62	18	9
YDR085C	163	32	947	203
YDR087C	78	24	12	3
YDR088C	52	17	34	28
YDR089W	76	36	314	130
YDR090C	34	4	120	93
YDR091C	4	5	279	232
YDR092W	23	9	17	14
YDR093W	4	2	234	185
YDR096W	39	32	701	250
YDR097C	26	10	33	23
YDR098C	59	105	15	27
YDR099W	15	10	3030	2079
YDR101C	4	17	176	363
YDR102C	7	0	1	2
YDR103W	45	39	78	66
YDR104C	20	3	188	90
YDR105C	192	67	44	39
YDR106W	0	0	3	1
YDR107C	46	24	121	138
YDR108W	25	19	126	116
YDR109C	52	23	31	73
YDR110W	22	12	36	33
YDR111C	50	22	19	14
YDR113C	3	3	23	10
YDR114C	17	14	3	1
YDR116C	48	28	29	7
YDR117C	78	12	140	120
YDR118W	4	6	22	22
YDR119W	3	7	15	33
YDR119W-A	22	2	24	5
YDR120C	1	0	18	64
YDR122W	88	55	517	517
YDR123C	1	0	114	47
YDR124W	47	18	66	55
YDR125C	2	3	9	12
YDR126W	14	46	120	30
YDR127W	228	222	413	1465
YDR128W	78	35	153	237
YDR129C	164	93	728	664
YDR130C	2	7	11	3
YDR131C	9	3	33	15
YDR132C	56	2	41	17
YDR135C	103	67	362	502
YDR136C	0	0	1	0
YDR137W	63	88	24630	19127
YDR138W	40	5	70	104
YDR139C	52	43	8	6
YDR140W	81	26	34	26
YDR141C	90	36	112	142
YDR142C	21	5	114	49
YDR143C	27	3	560	424
YDR144C	30	26	102	141
YDR145W	66	58	1191	1264
YDR146C	9	13	79	118
YDR147W	64	31	27	48
YDR148C	1179	130	589	176
YDR150W	60	49	3261	1881
YDR151C	100	43	397	231
YDR152W	110	49	594	289
YDR153C	45	20	425	165
YDR154C	0	0	1	0
YDR155C	1	0	0	1
YDR156W	0	0	1	0
YDR157W	2	0	0	1
YDR158W	60	224	20	258
YDR159W	15	12	145	124
YDR160W	34	15	83	48
YDR161W	36	23	13	22
YDR162C	51	26	3	0
YDR163W	51	17	90	75
YDR164C	11	8	428	206
YDR165W	17	24	20	28
YDR166C	110	30	473	343
YDR167W	95	31	13	9
YDR168W	20	24	228	94
YDR169C	30	36	680	278
YDR169C-A	1	1	2	5
YDR170C	5	2	992	906
YDR171W	1507	135	1573	415
YDR172W	3	5	169	297
YDR173C	70	21	22	15
YDR174W	141	70	522	328
YDR175C	87	43	24	18
YDR176W	8	20	135	96
YDR177W	80	25	390	451
YDR178W	1082	180	115	18
YDR179C	23	13	7	0
YDR179W-A	13	13	12	15
YDR180W	11	14	108	42
YDR181C	71	24	148	39
YDR182W	23	10	218	153
YDR183W	24	18	3	3
YDR184C	3	3	22	13
YDR185C	32	11	9	6
YDR186C	102	76	866	736
YDR188W	221	102	154	187
YDR189W	49	27	453	500
YDR190C	109	38	141	199
YDR191W	8	5	4	8
YDR192C	11	7	122	132
YDR194C	129	64	173	137
YDR195W	16	8	83	76
YDR196C	27	31	11	9
YDR197W	46	17	195	108
YDR198C	10	25	15	23
YDR200C	12	13	126	58
YDR201W	17	3	4	4
YDR202C	31	28	8	4
YDR204W	26	14	84	119
YDR205W	83	36	118	57
YDR206W	52	65	150	165
YDR207C	42	8	327	153
YDR208W	19	15	730	505
YDR209C	55	22	0	0
YDR211W	53	77	254	324
YDR212W	2	2	106	106
YDR213W	15	7	107	170
YDR214W	160	114	116	103
YDR216W	19	5	1301	322
YDR217C	21	29	193	138
YDR218C	0	0	2	0
YDR219C	15	16	155	50
YDR220C	1	0	0	0
YDR221W	78	22	84	111
YDR222W	103	43	136	48
YDR223W	64	6	170	125
YDR224C	1257	229	17	13
YDR225W	189	130	219	48
YDR226W	758	271	264	270
YDR227W	41	23	351	203
YDR228C	16	20	133	129
YDR229W	19	32	24	28
YDR231C	2	1	33	30
YDR232W	470	241	779	436
YDR233C	903	340	8271	2178
YDR234W	105	178	421	1839
YDR235W	52	26	2	10
YDR236C	1	1	4	11
YDR237W	19	23	7	17
YDR238C	175	73	631	1002
YDR239C	26	26	239	171
YDR240C	11	10	69	58
YDR241W	0	0	0	1
YDR242W	17	8	208	156
YDR243C	22	19	43	44
YDR244W	81	29	206	90
YDR245W	109	44	22	13
YDR246W	24	13	150	86
YDR247W	9	13	184	47
YDR248C	66	36	17	2
YDR249C	62	11	33	14
YDR251W	42	21	634	398
YDR252W	0	1	0	0
YDR253C	59	15	78	52
YDR254W	162	42	56	31
YDR255C	48	8	55	17
YDR256C	60	13	219	60
YDR257C	4	24	1	8
YDR258C	317	132	1914	1205
YDR259C	16	3	73	107
YDR260C	0	3	3	3
YDR261C	29	27	406	279
YDR262W	25	11	158	73
YDR263C	17	9	48	33
YDR264C	178	147	1155	968
YDR265W	57	17	158	109
YDR266C	20	19	111	144
YDR267C	1	4	3	28
YDR268W	15	10	95	128
YDR270W	27	16	193	127
YDR272W	135	56	62	75
YDR273W	20	8	3	4
YDR275W	78	41	296	95
YDR276C	1214	489	279	84
YDR277C	54	34	459	332
YDR278C	0	0	1	0
YDR279W	55	13	175	75
YDR280W	2	2	20	32
YDR282C	20	2	83	34
YDR283C	21	2	313	311
YDR284C	238	71	126	66
YDR285W	7	5	112	24
YDR286C	53	19	17	7
YDR287W	69	19	236	67
YDR288W	64	28	28	22
YDR289C	24	15	20	10
YDR290W	0	0	0	1
YDR291W	39	13	158	98
YDR292C	104	39	191	188
YDR293C	357	107	2666	1219
YDR294C	89	40	354	463
YDR295C	9	9	133	164
YDR297W	147	74	443	230
YDR298C	1050	212	139	45
YDR299W	3	2	43	29
YDR300C	28	34	41	44
YDR301W	16	14	268	428
YDR302W	26	29	9	5
YDR303C	55	39	133	84
YDR304C	146	127	107	111
YDR305C	91	11	29	20
YDR306C	65	27	104	82
YDR307W	114	36	351	151
YDR308C	0	1	1	1
YDR309C	102	91	1307	635
YDR310C	25	29	534	308
YDR311W	38	20	64	54
YDR312W	38	8	26	20
YDR313C	47	9	45	9
YDR314C	14	1	36	12
YDR315C	36	8	14	8
YDR316W	6	10	77	39
YDR317W	122	7	32	9
YDR318W	70	17	34	19
YDR319C	228	27	13	3
YDR320C	93	38	358	424
YDR320W-B	2	0	0	0
YDR321W	81	71	40	80
YDR322C-A	405	122	19	3
YDR322W	2	1	80	35
YDR323C	10	1	47	39
YDR324C	16	18	24	38
YDR325W	13	9	94	99
YDR326C	31	142	598	413
YDR327W	111	100	73	67
YDR328C	0	0	88	42
YDR329C	187	42	176	106
YDR330W	47	23	395	190
YDR331W	93	34	111	58
YDR332W	134	32	54	39
YDR333C	21	7	91	77
YDR334W	32	22	466	308
YDR335W	17	11	199	201
YDR336W	25	4	9	12
YDR337W	33	11	23	14
YDR338C	85	22	86	35
YDR339C	58	21	12	2
YDR340W	0	0	0	1
YDR341C	135	164	584	652
YDR345C	343	739	29	88
YDR346C	93	53	94	49
YDR347W	56	43	8	7
YDR348C	50	17	266	139
YDR349C	119	51	513	374
YDR350C	76	28	138	122
YDR351W	56	29	266	187
YDR352W	118	34	20	19
YDR353W	117	186	191	225
YDR354W	25	89	67	253
YDR356W	1	5	267	78
YDR357C	78	27	6	3
YDR358W	112	29	428	241
YDR359C	5	2	98	128
YDR361C	3	2	97	72
YDR362C	27	11	171	67
YDR363W	6	1	271	164
YDR363W-A	2	0	0	0
YDR364C	1	1	42	20
YDR365C	42	97	57	146
YDR366C	2221	2449	470	386
YDR367W	53	21	2	0
YDR368W	28	41	66	76
YDR369C	33	16	5	7
YDR370C	8	17	10	11
YDR371W	29	28	6	18
YDR372C	62	72	16	13
YDR373W	173	44	1	0
YDR374C	17	0	0	0
YDR374W-A	148	22	20	6
YDR375C	16	21	20	21
YDR376W	11	3	107	185
YDR379W	22	36	207	242
YDR380W	173	1007	340	1697
YDR381W	289	116	359	295
YDR383C	8	26	7	7
YDR384C	37	49	17	9
YDR385W	1	0	42	11
YDR386W	44	10	19	21
YDR387C	124	46	210	171
YDR388W	178	84	1314	2883
YDR389W	24	20	365	185
YDR390C	30	8	75	29
YDR391C	348	46	53	26
YDR392W	2	4	2	3
YDR393W	68	24	157	116
YDR394W	384	91	560	368
YDR395W	101	42	122	143
YDR396W	0	0	1	0
YDR398W	30	32	79	112
YDR399W	140	94	125	74
YDR400W	20	19	17	15
YDR402C	6	0	7	6
YDR403W	5	1	13	4
YDR405W	6	1	157	92
YDR406W	221	68	540	365
YDR407C	32	28	399	415
YDR408C	20	15	38	91
YDR409W	21	14	287	178
YDR410C	112	68	0	0
YDR411C	122	71	185	139
YDR414C	24	10	67	35
YDR415C	22	15	72	59
YDR416W	8	16	24	32
YDR417C	0	1	1	0
YDR419W	10	1	48	41
YDR420W	0	2	883	528
YDR421W	39	22	313	232
YDR422C	1	2	308	228
YDR423C	2	0	212	117
YDR425W	3	7	92	42
YDR427W	193	45	76	52
YDR428C	45	12	3	3
YDR429C	93	46	57	85
YDR430C	17	11	121	114
YDR431W	0	0	1	0
YDR432W	0	2	31	19
YDR433W	119	30	346	207
YDR434W	76	18	39	30
YDR435C	2	3	15	8
YDR436W	49	37	400	247
YDR437W	2	1	43	23
YDR438W	82	27	48	30
YDR439W	32	11	13	12
YDR440W	17	11	79	78
YDR441C	224	44	20	4
YDR443C	12	2	332	206
YDR444W	3	1	6	5
YDR445C	1	0	0	0
YDR446W	0	1	1	0
YDR448W	0	0	1	1
YDR449C	17	31	9	9
YDR450W	1	0	30	17
YDR451C	23	12	41	32
YDR452W	166	64	245	239
YDR453C	66	164	24	37
YDR456W	181	58	79	54
YDR457W	16	9	690	564
YDR458C	9	3	130	62
YDR459C	4	0	25	26
YDR460W	5	2	43	40
YDR461C-A	131	9	1	0
YDR461W	0	0	4	5
YDR462W	1	0	1	0
YDR463W	70	54	1015	831
YDR464W	14	16	624	410
YDR465C	29	22	19	44
YDR466W	8	1	519	320
YDR467C	26	28	36	18
YDR468C	70	26	7	7
YDR469W	87	22	11	11
YDR470C	48	24	115	51
YDR471W	190	286	54	46
YDR472W	30	15	18	16
YDR473C	20	14	136	40
YDR475C	39	51	496	788
YDR476C	161	103	229	157
YDR477W	62	26	308	138
YDR478W	1	0	2	3
YDR479C	149	31	344	292
YDR480W	63	21	146	55
YDR481C	27	11	1143	649
YDR482C	29	29	40	33
YDR483W	552	288	810	414
YDR484W	7	11	58	67
YDR485C	10	1	270	163
YDR486C	21	41	317	61
YDR487C	393	217	121	132
YDR488C	0	0	10	36
YDR489W	50	21	57	21
YDR490C	29	16	363	388
YDR491C	1	0	0	0
YDR492W	258	65	610	201
YDR493W	36	28	52	54
YDR494W	122	33	26	17
YDR495C	26	9	122	53
YDR496C	7	5	41	70
YDR497C	645	127	2974	523
YDR498C	178	20	94	53
YDR499W	52	7	44	28
YDR500C	668	195	92	72
YDR501W	6	5	18	8
YDR502C	8	0	131	149
YDR503C	1	2	41	23
YDR504C	67	21	39	34
YDR505C	17	3	982	892
YDR506C	7	2	50	41
YDR507C	38	5	387	159
YDR508C	57	236	27	214
YDR509W	17	7	0	1
YDR510W	186	139	262	99
YDR511W	0	0	0	2
YDR512C	59	55	9	7
YDR513W	760	230	127	64
YDR514C	12	5	13	12
YDR515W	27	12	16	7
YDR516C	96	66	14	28
YDR517W	72	61	93	166
YDR518W	108	41	526	271
YDR519W	28	44	4	0
YDR520C	11	28	35	38
YDR521W	1	0	0	0
YDR522C	20	3	5	1
YDR523C	13	2	20	6
YDR524C	58	51	556	131
YDR524C-B	351	169	1100	2097
YDR524W-C	201	139	2	1
YDR525W-A	287	128	57	25
YDR527W	42	32	159	113
YDR528W	17	9	95	87
YDR529C	750	199	747	186
YDR530C	3	2	219	246
YDR531W	44	116	48	71
YDR533C	341	122	168	101
YDR534C	1	0	51	32
YDR535C	3	0	3	1
YDR536W	105	6	401	37
YDR538W	16	22	42	19
YDR539W	77	21	32	19
YDR540C	34	6	45	40
YDR541C	24	13	37	40
YEL002C	201	125	677	549
YEL004W	15	14	16	7
YEL005C	101	35	49	18
YEL006W	120	59	36	45
YEL007W	40	46	273	101
YEL008W	9	5	1	1
YEL009C	551	830	1783	752
YEL011W	700	106	351	152
YEL012W	702	66	592	79
YEL013W	71	37	116	92
YEL014C	28	28	1	0
YEL015W	27	9	356	342
YEL016C	35	22	238	178
YEL017W	40	41	109	76
YEL019C	2	1	91	30
YEL020C	62	12	48	34
YEL021W	32	28	10	7
YEL022W	37	24	466	350
YEL023C	23	8	31	33
YEL024W	646	135	123	63
YEL025C	23	5	141	288
YEL028W	39	15	15	15
YEL029C	17	35	20	39
YEL030W	59	7	20	4
YEL031W	32	8	721	393
YEL032W	18	28	198	277
YEL033W	1	2	1	1
YEL034C-A	0	0	0	1
YEL035C	24	1	24	11
YEL036C	54	34	273	370
YEL037C	1	1	167	204
YEL038W	24	45	5	10
YEL040W	1	4	219	184
YEL041W	65	5	51	37
YEL042W	54	49	89	32
YEL043W	63	27	736	430
YEL044W	34	31	15	10
YEL046C	9	21	24	49
YEL047C	100	183	33	65
YEL050C	35	22	53	55
YEL051W	149	100	14	35
YEL052W	7	6	47	40
YEL053C	36	32	87	116
YEL053W-A	0	3	1	0
YEL055C	25	14	179	114
YEL056W	13	7	117	167
YEL057C	4	3	10	6
YEL058W	94	37	137	110
YEL060C	788	101	2537	557
YEL061C	56	14	428	165
YEL062W	22	15	271	184
YEL063C	7	3	483	129
YEL064C	18	9	0	1
YEL065W	94	40	500	510
YEL067C	0	2	13	19
YEL068C	15	5	34	14
YEL069C	2	1	18	7
YEL070W	1	0	12	1
YEL071W	29	68	417	2485
YEL072W	71	22	63	18
YEL073C	36	13	388	175
YEL074W	0	0	1	0
YEL077C	1	0	11	8
YER001W	96	16	398	127
YER002W	42	19	3	5
YER003C	124	64	101	50
YER004W	466	128	93	27
YER005W	51	19	132	172
YER006W	94	28	149	63
YER007C-A	40	47	1	1
YER007W	7	9	8	3
YER008C	59	52	329	311
YER009W	550	192	2699	791
YER010C	360	65	147	98
YER011W	20	60	5	9
YER012W	214	108	39	24
YER013W	43	18	195	106
YER014W	1	0	249	253
YER015W	52	21	394	214
YER016W	15	28	31	25
YER017C	0	0	140	164
YER018C	59	2	4	3
YER019C-A	0	0	0	1
YER019W	61	49	296	394
YER020W	134	70	368	448
YER021W	199	75	695	808
YER022W	4	3	347	135
YER023W	362	111	30	47
YER024W	15	34	763	2390
YER025W	5	2	278	383
YER027C	86	26	170	201
YER028C	11	11	10	6
YER029C	49	7	15	13
YER030W	1	0	0	0
YER031C	204	147	171	325
YER032W	44	10	315	119
YER033C	5	2	134	62
YER034W	57	20	56	41
YER035W	100	41	2	4
YER036C	5	6	368	327
YER037W	193	176	416	294
YER038C	9	2	27	25
YER039C	117	23	12	16
YER039C-A	3	0	2	2
YER040W	3	8	133	586
YER041W	1	1	40	22
YER042W	30	8	38	6
YER043C	8	4	346	515
YER044C	252	97	95	37
YER044C-A	0	1	4	0
YER045C	31	19	1343	349
YER046W	181	24	4	1
YER046W-A	135	21	6	7
YER047C	4	1	297	133
YER048C	184	83	122	92
YER049W	49	51	26	61
YER050C	3	1	257	137
YER051W	4	4	26	19
YER052C	95	507	75	256
YER053C	22	7	192	56
YER054C	10	0	143	41
YER055C	114	241	84	249
YER056C	42	22	50	78
YER056C-A	133	221	89	57
YER057C	258	120	14	12
YER058W	29	6	2	1
YER059W	47	20	139	37
YER060W	32	35	203	215
YER060W-A	12	5	190	110
YER061C	16	16	496	233
YER062C	8	8	213	249
YER063W	74	84	0	8
YER064C	26	52	33	123
YER065C	1268	48	590	149
YER066W	27	16	4	6
YER067W	673	162	222	32
YER068C-A	0	0	1	5
YER068W	37	42	514	271
YER069W	31	37	89	616
YER070W	65	77	749	363
YER072W	525	154	137	66
YER073W	12	76	25	155
YER074W	408	246	5	4
YER074W-A	225	55	10	2
YER075C	6	3	179	161
YER076C	1	0	0	0
YER077C	7	14	74	60
YER078C	37	31	49	84
YER079W	36	23	314	68
YER080W	249	71	1621	641
YER081W	59	57	434	422
YER082C	39	21	70	72
YER083C	152	101	102	94
YER084W	65	1	6	1
YER086W	173	356	629	1749
YER087C-B	123	73	66	39
YER087W	0	1	16	12
YER088C	140	105	4982	2955
YER088C-A	56	72	140	99
YER089C	16	9	547	551
YER090W	3	3	125	301
YER091C	1527	906	2511	2961
YER092W	73	53	13	12
YER093C	45	24	280	267
YER093C-A	6	5	8	7
YER094C	3	6	136	91
YER095W	192	16	243	80
YER096W	1	1	30	19
YER097W	1	0	10	2
YER098W	26	10	451	257
YER099C	111	33	56	25
YER100W	73	15	330	161
YER101C	32	10	73	32
YER102W	88	171	410	910
YER103W	95	46	341	197
YER104W	8	6	22	10
YER105C	80	31	350	303
YER106W	3	1	1	1
YER107C	12	39	27	38
YER107W-A	0	0	1	1
YER109C	1	1	103	168
YER110C	152	74	1033	708
YER111C	17	16	415	271
YER113C	53	29	59	53
YER114C	1	2	789	521
YER116C	32	7	60	43
YER117W	0	0	2	0
YER118C	25	41	33	37
YER119C	222	39	513	374
YER119C-A	2	1	5	3
YER122C	77	25	346	180
YER123W	16	47	121	76
YER124C	13	20	177	243
YER125W	113	112	531	303
YER126C	44	28	10	6
YER127W	7	22	32	88
YER128W	8	8	107	152
YER129W	2	4	806	644
YER130C	9	8	242	97
YER131W	10	3	89	51
YER132C	46	18	809	579
YER133W	299	145	199	111
YER134C	1	2	7	5
YER135C	1	1	0	1
YER136W	436	137	1422	728
YER137C	1	0	6	0
YER139C	24	13	97	52
YER140W	14	1	53	42
YER141W	189	68	83	101
YER142C	120	19	115	46
YER143W	7	2	112	66
YER144C	111	11	525	467
YER145C	542	271	883	855
YER147C	42	21	22	14
YER148W	253	70	37	31
YER149C	0	0	66	50
YER150W	22	4	56	4
YER151C	21	21	145	260
YER152C	39	28	259	239
YER153C	0	0	9	40
YER154W	26	17	71	108
YER155C	61	42	636	601
YER156C	55	43	55	82
YER157W	0	4	73	80
YER158C	306	64	1979	268
YER158W-A	0	1	0	0
YER159C	60	105	29	19
YER161C	83	26	109	70
YER162C	70	17	71	58
YER163C	83	45	61	67
YER164W	14	24	404	496
YER165W	1	0	2	1
YER166W	110	40	825	469
YER167W	69	55	501	273
YER168C	27	21	22	5
YER169W	4	2	435	405
YER170W	47	10	38	14
YER171W	44	34	78	107
YER172C	44	17	156	168
YER173W	8	9	133	96
YER174C	32	85	66	143
YER175C	74	191	321	863
YER175W-A	10	7	0	0
YER176W	31	3	198	434
YER177W	656	727	2010	2798
YER178W	39	23	1356	2051
YER179W	31	7	38	22
YER180C	68	11	55	18
YER180C-A	0	0	10	4
YER181C	8	0	1	0
YER182W	48	7	123	69
YER183C	61	38	5	3
YER184C	11	6	10	15
YER185W	28	15	2	3
YER186C	779	295	49	29
YER187W	0	0	0	1
YER188W	6	0	8	2
YFL001W	31	14	14	36
YFL002C	1	3	64	68
YFL003C	15	9	6	2
YFL004W	168	46	138	158
YFL005W	642	141	85	51
YFL007W	109	45	1024	829
YFL008W	127	22	182	135
YFL009W	32	40	61	97
YFL010W-A	61	14	5	4
YFL011W	3	0	3	1
YFL012W	3	2	1	1
YFL013C	0	0	51	32
YFL014W	1	2	1	0
YFL016C	49	23	545	292
YFL017C	108	38	9	18
YFL017W-A	36	12	5	4
YFL018C	513	165	245	355
YFL019C	1	0	0	0
YFL021W	6	8	756	571
YFL022C	89	65	135	200
YFL023W	80	24	48	33
YFL024C	101	26	504	286
YFL025C	13	6	271	172
YFL026W	8	5	67	53
YFL027C	13	8	30	24
YFL028C	25	50	54	109
YFL029C	22	18	51	37
YFL030W	756	49	171	51
YFL031W	354	279	428	261
YFL032W	1	0	2	0
YFL033C	28	3	899	559
YFL034C-A	187	132	39	26
YFL034C-B	31	19	82	29
YFL034W	9	5	304	208
YFL036W	50	21	301	178
YFL037W	63	51	694	412
YFL038C	348	204	1413	1326
YFL039C	2318	1001	7652	4550
YFL040W	27	13	43	27
YFL041W	85	59	488	299
YFL042C	10	2	438	280
YFL044C	20	5	31	17
YFL045C	18	3	21	5
YFL046W	17	9	67	44
YFL047W	34	40	104	216
YFL048C	257	64	348	253
YFL049W	34	9	70	43
YFL050C	3	1	52	55
YFL051C	14	4	15	9
YFL052W	4	0	8	8
YFL053W	0	0	61	117
YFL054C	14	24	24	31
YFL055W	104	9	71	21
YFL056C	2	2	3	8
YFL058W	0	0	5	0
YFL062W	0	0	1	0
YFR002W	100	49	150	179
YFR003C	11	36	45	93
YFR004W	207	59	15	19
YFR005C	6	24	13	29
YFR006W	41	58	178	372
YFR007W	13	17	61	82
YFR009W	49	40	297	321
YFR010W	207	72	148	254
YFR011C	30	36	16	1
YFR012W	0	0	6	6
YFR013W	38	24	90	103
YFR014C	80	32	174	71
YFR015C	81	24	290	314
YFR016C	182	53	597	220
YFR017C	51	49	252	213
YFR018C	0	3	40	42
YFR019W	7	3	484	447
YFR020W	27	6	17	19
YFR021W	12	1	112	84
YFR022W	60	19	324	170
YFR023W	11	2	6	1
YFR024C-A	28	19	244	434
YFR025C	16	10	302	510
YFR026C	14	1	9	8
YFR027W	7	5	12	11
YFR028C	16	22	16	25
YFR029W	35	28	1137	901
YFR030W	111	69	555	683
YFR031C	27	11	136	78
YFR031C-A	1	0	0	1
YFR032C	0	1	1	1
YFR032C-A	954	521	50	16
YFR033C	71	6	392	117
YFR034C	1	3	11	79
YFR036W	14	14	160	132
YFR036W-A	2	0	0	0
YFR037C	0	0	33	62
YFR038W	7	4	81	139
YFR039C	263	61	52	41
YFR040W	39	9	696	224
YFR041C	2	5	10	0
YFR042W	31	24	188	107
YFR043C	20	7	36	21
YFR044C	443	171	216	197
YFR045W	3	1	180	64
YFR046C	9	1	175	82
YFR047C	332	162	49	61
YFR048W	15	10	202	164
YFR050C	341	125	889	705
YFR051C	282	60	583	382
YFR052W	178	102	145	103
YFR053C	17	17	1150	379
YFR054C	0	0	0	1
YFR055W	45	103	22	48
YFR056C	0	0	0	1
YGL001C	8	8	165	88
YGL002W	194	42	122	113
YGL003C	44	21	134	141
YGL004C	28	10	31	29
YGL005C	35	14	63	27
YGL006W	91	44	299	176
YGL007W	13	3	4	1
YGL008C	744	1597	3832	6996
YGL009C	62	74	1609	648
YGL010W	105	28	103	32
YGL011C	10	4	984	678
YGL012W	390	276	308	337
YGL013C	17	23	253	195
YGL014W	6	6	592	565
YGL015C	0	2	1	2
YGL016W	21	4	353	329
YGL017W	50	27	12	21
YGL018C	20	14	46	7
YGL019W	53	46	67	79
YGL020C	22	17	11	11
YGL021W	28	21	133	228
YGL022W	322	88	464	528
YGL023C	100	44	309	339
YGL025C	23	30	72	97
YGL026C	8	22	170	593
YGL027C	48	36	172	332
YGL028C	5	6	171	167
YGL029W	5	2	0	0
YGL030W	1099	626	36	18
YGL031C	0	0	27	10
YGL033W	2	1	37	28
YGL035C	12	29	358	209
YGL036W	107	31	457	247
YGL037C	530	177	257	59
YGL038C	57	27	716	390
YGL039W	20	36	29	27
YGL040C	149	74	14	15
YGL041C	5	1	3	1
YGL043W	4	1	133	168
YGL044C	9	26	88	60
YGL045W	14	0	550	169
YGL047W	20	13	1	1
YGL048C	231	53	100	98
YGL049C	7	6	402	190
YGL050W	45	15	20	23
YGL052W	41	5	9	10
YGL053W	2	3	63	38
YGL054C	71	124	191	60
YGL055W	975	128	3071	177
YGL056C	42	42	355	238
YGL057C	14	15	17	6
YGL058W	7	11	62	37
YGL059W	28	76	118	92
YGL060W	12	11	142	118
YGL061C	22	5	2	0
YGL062W	788	513	959	2561
YGL063W	34	11	46	42
YGL064C	12	1	150	83
YGL065C	36	17	42	37
YGL066W	51	53	246	442
YGL067W	74	33	44	47
YGL070C	0	0	24	16
YGL071W	54	33	1060	556
YGL072C	38	5	0	1
YGL073W	499	35	499	282
YGL075C	33	7	44	16
YGL076C	0	2	0	0
YGL077C	10	3	42	39
YGL078C	19	29	34	31
YGL079W	57	25	68	68
YGL080W	80	17	19	6
YGL081W	10	2	90	41
YGL082W	54	37	112	67
YGL083W	61	11	163	102
YGL084C	85	46	162	146
YGL085W	25	8	6	4
YGL086W	38	12	195	92
YGL087C	175	29	588	120
YGL088W	8	6	3	0
YGL089C	13	18	23	32
YGL090W	6	2	14	10
YGL091C	42	21	7	15
YGL092W	25	39	127	91
YGL093W	61	11	117	46
YGL094C	29	13	485	243
YGL095C	9	6	72	61
YGL096W	94	15	35	26
YGL097W	60	44	101	109
YGL098W	8	3	12	9
YGL099W	10	24	32	51
YGL100W	88	72	57	55
YGL101W	25	26	9	7
YGL102C	1	0	0	0
YGL104C	111	51	223	86
YGL105W	134	90	1212	959
YGL106W	1	0	0	2
YGL107C	9	0	187	183
YGL108C	12	12	3	1
YGL109W	0	1	0	0
YGL110C	39	18	146	82
YGL111W	7	19	83	109
YGL112C	138	56	54	33
YGL113W	9	10	104	103
YGL114W	283	105	45	95
YGL115W	109	48	78	34
YGL116W	1	5	34	162
YGL117W	27	309	313	1731
YGL119W	24	11	9	9
YGL120C	40	25	219	327
YGL121C	100	64	49	23
YGL122C	29	19	207	141
YGL123W	1097	686	273	293
YGL124C	55	29	116	86
YGL125W	242	292	451	519
YGL126W	37	48	80	245
YGL127C	142	39	194	70
YGL128C	42	12	22	20
YGL129C	26	11	61	47
YGL130W	42	20	67	102
YGL131C	9	6	161	104
YGL133W	186	126	208	123
YGL134W	40	23	57	38
YGL135W	1	8	97	107
YGL136C	12	9	35	32
YGL137W	229	151	138	346
YGL138C	0	0	1	1
YGL139W	121	52	986	438
YGL140C	92	40	180	207
YGL141W	48	17	133	161
YGL142C	37	34	44	27
YGL143C	44	14	37	31
YGL144C	27	10	19	31
YGL145W	31	12	65	30
YGL146C	32	4	44	7
YGL147C	206	174	25	21
YGL148W	3	13	144	513
YGL149W	0	0	1	3
YGL150C	48	42	343	266
YGL151W	18	17	401	317
YGL153W	2	1	26	13
YGL154C	89	42	43	39
YGL155W	4	4	61	51
YGL156W	53	59	491	340
YGL157W	2	5	74	69
YGL158W	4	0	11	16
YGL159W	20	2	56	22
YGL160W	158	45	210	76
YGL161C	49	43	41	47
YGL162W	5	16	29	87
YGL163C	25	5	61	70
YGL164C	86	25	56	39
YGL166W	0	0	145	67
YGL167C	122	91	2860	724
YGL169W	13	11	6	9
YGL170C	153	40	2	7
YGL171W	2	1	10	26
YGL172W	63	31	68	90
YGL173C	19	21	417	477
YGL174W	15	1	30	11
YGL175C	3	0	11	4
YGL176C	6	9	24	39
YGL177W	0	0	33	5
YGL178W	26	6	492	87
YGL179C	48	18	243	187
YGL180W	123	78	386	195
YGL181W	84	37	331	341
YGL182C	1	0	0	1
YGL183C	9	2	8	3
YGL184C	33	28	59	103
YGL185C	15	14	38	42
YGL186C	216	128	20	63
YGL187C	195	57	848	104
YGL188C	1847	123	2	0
YGL189C	5	3	360	206
YGL190C	49	44	565	283
YGL192W	50	8	972	179
YGL193C	114	43	93	33
YGL194C	18	4	77	38
YGL194C-A	81	24	12	10
YGL195W	48	46	478	700
YGL196W	86	38	56	46
YGL197W	53	32	1302	1079
YGL200C	474	87	54	57
YGL201C	46	26	79	92
YGL202W	146	286	726	1177
YGL203C	36	21	353	321
YGL205W	30	4	56	24
YGL206C	77	71	926	708
YGL207W	13	8	244	269
YGL208W	130	27	1612	635
YGL209W	29	31	74	77
YGL210W	25	20	33	21
YGL211W	44	44	58	59
YGL212W	0	0	13	17
YGL213C	3	2	10	16
YGL215W	20	23	211	209
YGL216W	27	21	196	162
YGL219C	151	76	492	397
YGL220W	88	37	2	3
YGL221C	162	40	1	5
YGL223C	45	56	218	138
YGL224C	40	96	23	86
YGL225W	122	141	180	83
YGL226W	10	3	58	26
YGL227W	89	39	72	44
YGL228W	99	96	252	210
YGL229C	11	21	80	86
YGL231C	0	0	1	0
YGL232W	17	25	0	1
YGL233W	27	29	198	147
YGL234W	174	131	631	1210
YGL236C	12	11	71	95
YGL237C	43	9	214	154
YGL238W	46	56	390	307
YGL239C	0	0	14	1
YGL240W	9	1	7	11
YGL241W	51	24	192	104
YGL242C	118	36	23	9
YGL243W	0	0	1	0
YGL244W	37	55	164	115
YGL245W	285	183	2260	2606
YGL246C	5	4	13	12
YGL247W	39	5	4	10
YGL248W	68	122	43	37
YGL249W	23	10	21	4
YGL250W	7	2	6	6
YGL251C	62	23	61	27
YGL252C	113	35	54	55
YGL253W	3	1	153	74
YGL254W	11	0	261	240
YGL255W	83	62	7700	3204
YGL256W	16	14	196	132
YGL257C	39	18	35	46
YGL262W	1	0	0	0
YGL263W	1	0	2	1
YGR001C	25	74	40	34
YGR002C	49	17	366	172
YGR003W	34	22	53	30
YGR004W	40	21	112	105
YGR005C	71	21	251	67
YGR006W	12	0	72	52
YGR007W	19	12	50	87
YGR008C	16	2	364	82
YGR009C	55	31	402	343
YGR010W	53	26	127	86
YGR012W	89	38	38	86
YGR013W	2	4	78	44
YGR014W	155	63	699	468
YGR015C	9	2	16	11
YGR016W	14	2	5	5
YGR019W	305	113	214	246
YGR020C	7	10	53	17
YGR021W	19	21	35	37
YGR023W	41	62	421	163
YGR024C	0	0	0	1
YGR026W	106	158	140	111
YGR028W	24	20	35	25
YGR029W	4	3	9	31
YGR030C	60	21	14	22
YGR031W	1	0	41	127
YGR032W	92	22	5254	1398
YGR033C	0	0	125	99
YGR034W	18	13	30	7
YGR036C	14	7	31	5
YGR037C	427	177	30	8
YGR038W	82	32	29	18
YGR039W	2	0	1	0
YGR040W	43	23	101	88
YGR041W	70	43	368	363
YGR042W	8	16	21	9
YGR043C	32	2	118	49
YGR044C	23	137	250	376
YGR045C	5	1	3	1
YGR046W	14	6	128	77
YGR047C	32	15	18	19
YGR048W	4	0	55	32
YGR049W	1	0	1	0
YGR050C	16	9	0	1
YGR051C	2	1	0	0
YGR052W	0	0	101	23
YGR053C	49	6	37	13
YGR054W	36	30	135	145
YGR055W	6	70	24	143
YGR056W	33	25	207	175
YGR057C	24	24	34	28
YGR058W	14	9	26	33
YGR059W	6	1	3	3
YGR060W	1948	779	3662	1624
YGR061C	141	83	223	525
YGR062C	22	25	6	13
YGR063C	44	22	0	2
YGR065C	573	611	968	2016
YGR066C	64	29	8	14
YGR067C	276	9	803	18
YGR068C	6	1	80	90
YGR069W	32	27	15	10
YGR070W	71	29	382	158
YGR071C	54	14	51	38
YGR072W	24	13	6	1
[truncated: 3,527 more rows]
