# Supplementary material for: Multi-targeted priming for genome-wide gene expression assays
Source: BMC Genomics. 2010 Aug 17;11:477. doi: 10.1186/1471-2164-11-477 (PMC3091673; doi:10.1186/1471-2164-11-477)
Supplement: Additional File 5 — Comparison of transcript profiling of S. cerevisiae grown in nitrogen rich (SC) or poor (MM) medium obtained with microarray or RNA tag sequencing using MTP or oligo(dT) primers. Table listing S. cerevisiae ORFs and results of both microarray and RNA tag sequencing by both MTP and oligo(dT) priming. Results listed for each platform and priming methodology are the fold change of MM/SC and the p-value. [file 1471-2164-11-477-S5.XLS]

## Sheet: Microarray RNAseq comparison
Supplementary Table Comparison of transcript profiling of S. cerevisiae grown in nitrogen rich (SC) or poor (MM) medium obtained with microarray or RNAseq using MTP or oligo(dT) primers
	Microarray					RNAseq
	MTP	MTP	oligo(dT)	oligo(dT)		MTP	MTP	oligo(dT)	oligo(dT)
Gene ID	Fold change MM/SC	p value	Fold change MM/SC	p value		Fold change MM/SC	p-value	Fold change MM/SC	p-value
YAL001C	1.19046	0.0784				-1.85736	0.000716718	-2.03946	0.0211153
YAL002W	1.09815	0.2497				1.05907	0.553155	1.17764	0.435986
YAL003W	-1.14543	0.0283	-1.16964	0.046		-2.52808	0.432839	-2.13658	0.595699
YAL004W	1.13049	0.2927
YAL005C	1.08913	0.2457	-1.04789	0.3795		1.04009	0.677243	-10.6829	0.00915416
YAL007C	1.34331	0.0261	1.35548	0.009		-1.00728	0.96917	1.31051	0.134044
YAL008W	1.35611	0.0014				1.0615	0.687625	-1.04223	0.79325
YAL009W	-1.19174	0.0091	-1.1813	0.0749		-2.70866	0.0232105	-1.7682	0.0419504
YAL010C	-1.21279	0.0378	-1.20252	0.1594		-1.04097	0.847278	-4.27316	0.00251725
YAL011W	-1.25237	0.0185				-2.14887	1.15921e-05	1.07649	0.844995
YAL012W	-1.11282	0.0473	-1.07008	0.2833		1.24072	8.4391e-06	-1.15882	0.102552
YAL013W	-1.98378	0.0098	-2.13868	0.0014		-2.60244	5.72829e-14	-1.01742	0.964186
YAL014C	-1.15307	0.048	-1.1294	0.0691		-1.1422	0.404643	1.61213	0.188818
YAL015C	-1.11978	0.1821	-1.22286	0.024		-1.63582	0.125406	-1.04223	0.879733
YAL016W	1.32822	0.0028	1.16584	0.0967		-1.34559	0.0398785	-1.48998	0.0281227
YAL017W	-1.04107	0.3302	1.00037	0.4978		1.26215	0.000124112
YAL018C	1.24782	0.031						2.80823	0.28318
YAL019W	1.00114	0.4913	1.0962	0.2945		-2.15253	2.7744e-13	-4.0595	0.000208229
YAL020C	-1.4013	0.0031				-1.93324	0.0320565	-2.13658	0.595699
YAL021C	1.14305	0.0851				1.16659	0.0176912	-1.06829	0.886944
YAL022C	-1.25744	0.0209	-1.28888	0.1306		-2.33546	5.98446e-13	-1.00092	0.995633
YAL023C	-1.01679	0.4495	1.07837	0.3663		-1.12748	0.0270277	-1.06829	0.939424
YAL024C	1.09358	0.2903				1.32264	0.011457	1.02968	0.956671
YAL025C	-2.1549	0.0006	-2.33059	0.0012		-3.23032	0.00151867	-5.18884	9.33139e-05
YAL026C	1.15861	0.0809				-1.40352	0.00304963	-2.61903	7.26702e-05
YAL027W	1.701	0.0009				2.54532	2.74023e-05	2.94195	0.00270705
YAL028W	1.12571	0.1173				-1.03505	0.786109
YAL029C	-1.68942	0.0022	-1.47426	0.0072		-1.44577	1.83617e-06	-3.4514	0.000354044
YAL030W	1.12566	0.131	1.12208	0.0934				-1.54532	0.000461487
YAL031C	-1.59715	0.0051	-1.69738	0.0193		-1.91852	6.05565e-13	2.80823	0.28318
YAL032C	1.00736	0.4173	1.04652	0.2613		-1.76021	6.72169e-06	-1.94234	0.0341088
YAL033W	1.47464	0.0106	1.84268	0.0038		2.19754	0.000219503	6.2405	6.99432e-05
YAL034C	1.69683	0.0013	1.85342	0.0039		2.37334	5.61284e-28
YAL034W-A	1.48575	0.0065	1.49525	0.0477		-1.19382	0.600948	2.10617	0.305011
YAL035C-A	1.17475	0.1142
YAL035W	-1.0018	0.4934				-1.46428	6.95794e-05	-1.53276	0.0651921
YAL036C	-1.57899	0.0014	-1.82666	0.0017		-2.38763	0.0295972	-1.45076	0.0357965
YAL037W	1.23396	0.0311				-1.68539	0.491371	2.4442	0.00693217
YAL038W	-1.38186	0.0127	-1.60941	0.0016		-1.19834	1.57787e-16	-3.56097	3.94102e-09
YAL039C	1.30266	0.0102	1.30362	0.044		1.3248	0.0115953	1.13314	0.513285
YAL040C	1.18214	0.019	1.29474	0.0521		2.4629	2.13521e-50	-1.11916	0.763684
YAL041W	-1.44509	0.0043	-1.29555	0.0932		-1.27656	0.082272	-1.2497	0.32934
YAL042W	-1.77833	0.0006	-1.80262	0.0039		-1.63291	5.44138e-10	1.04306	0.768881
YAL043C	-1.17219	0.0064	-1.40341	0.064		-1.4821	2.41192e-08	1.17009	0.849465
YAL043C-A	-1.63434	0.0057	-1.74713	0.0243
YAL044C	-2.72806	0.001	-2.38826	0.002		-7.16289	0.000150025	-2.64834	9.12335e-21
YAL045C	-1.10107	0.0708	-1.10481	0.3167
YAL046C	-1.15964	0.0931	1.03924	0.4003		-1.3971	0.290682	-2.13658	0.000920613
YAL047C	1.1551	0.1225				-1.14913	0.477508	1.40411	0.365082
YAL048C	-1.38149	0.0573				-1.83555	9.12766e-11
YAL049C	1.89288	0				1.24913	0.0874347	-1.25115	0.155739
YAL051W	-1.19612	0.087	-1.02771	0.4317		1.04616	0.532644	1.15338	0.520152
YAL053W	2.39531	0.0052	3.22836	0.0069		5.03283	2.17897e-198	1.98916	7.49618e-07
YAL054C	6.21312	0	5.64358	0.0001		16.2178	0	10.2968	5.00739e-83
YAL055W	1.58429	0.0065	1.6325	0.0027		-1.26404	0.814949	1.07649	0.844995
YAL056W	-1.03573	0.4047	-1.09351	0.1821		1.02888	0.771977	-1.56335	0.00958986
YAL058C-A	1.25629	0.0029
YAL059W	-1.58315	0.0061						-1.47917	0.373688
YAL060W	1.01958	0.3934	1.06003	0.2748		-1.4795	0.00013142	-3.05554	8.37693e-17
YAL061W	2.4804	0.0009	2.94375	0.0004		-1.28147	0.00275315	2.10617	5.67907e-08
YAL062W	2.48594	0.0018	3.21562	0.0014		1.46175	1.28612e-05	4.78439	5.5382e-15
YAL063C	-1.03789	0.4147	-1.20827	0.1465
YAL065C	1.7199	0.0015
YAL065C-A	1.10775	0.1769
YAL066W	1.52551	0.0487
YAL067C	1.29062	0.1101				5.5378	0.0523133	2.4962	0.108885
YAL068C	1.13294	0.0783	1.19342	0.0319
YAL069W	1.39458	0.0117
YAR002AC	1.37418	0.0626
YAR002W	-1.35094	0.028	-1.29539	0.066		1.02317	0.833021	-1.68337	0.0505399
YAR003W	1.12575	0.0092	1.12525	0.0863		-2.2408	0.00192477	-1.16541	0.503413
YAR007C	1.21337	0.0019	1.27514	0.0951		-1.56835	0.013497	1.25631	0.388002
YAR008W	1.40356	0.0009	1.52629	0.0035		2.37334	0.168308	-1.06829	0.840648
YAR009C	1.01565	0.4703
YAR010C	-1.79921	0.0003	-4.24841	0.0002
YAR014C	-1.31496	0.0082	-1.29093	0.2181		-2.24983	4.89439e-17	-4.8073	7.0714e-10
YAR015W	-2.00237	0.0004	-2.21515	0.0015		-2.8339	8.94152e-13	-2.8164	2.788e-22
YAR019C	1.15043	0.0955	1.4071	0.0608		1.66793	2.1783e-06	-3.20487	3.70181e-12
YAR020C	-1.1149	0.1197	1.0932	0.2249
YAR023C	1.40621	0.0065	1.72953	0.0021				3.27626	0.0268743
YAR027W	1.26363	0.0081				1.36647	0.238166	2.22318	1.35008e-08
YAR028W	-2.03849	0.0008	-1.95855	0.0013		-3.42514	3.50804e-10	-1.86089	0.0200902
YAR029W	-1.14062	0.2371
YAR030C	-1.23653	0.0622	-1.37422	0.0108		-1.01123	0.986718	-1.18699	0.666556
YAR031W	1.07869	0.1197				1.47235	0.0569763	-1.28195	0.736694
YAR033W	-1.00075	0.4968	-1.13191	0.1036
YAR035W	-1.0332	0.3229				-1.45752	2.12561e-11	-1.28654	0.14086
YAR037W	-1.32736	0.0087
YAR040C	-1.09744	0.2714
YAR042W	-1.29385	0.0104				-1.08931	0.129484	-1.46187	0.298479
YAR043C	1.0124	0.3895
YAR044W	-1.19989	0.06
YAR047C	1.54515	0.0367	2.41418	0.0026		2.10964	0.2475	6.55253	0.0170775
YAR050W	1.18431	0.0316	1.52694	0.002		-1.20658	0.538778	1.2481	0.638022
YAR052C	1.37555	0.0057	1.37733	0.1165
YAR053W	1.47758	0.0088	1.66289	0.0047				1.93901	0.0940145
YAR060C	1.06967	0.1729	1.02934	0.4082
YAR061W	1.22288	0.0587
YAR062W	-1.03694	0.3225	-1.36684	0.1436
YAR064W	1.26712	0.0679
YAR066W	-1.30019	0.0139
YAR068W	1.19114	0.1816	1.22696	0.0078
YAR069C	1.12356	0.2065
YAR073W	1.00994	0.4569	-1.00704	0.4755
YAR074C	1.51148	0.0901
YAR075W	1.21019	0.0901
YBL001C	1.44653	0.0185	1.75512	0.0299				1.02293	0.853054
YBL002W	1.56024	0.0003	1.75862	0.0036		3.29631	5.67465e-09	1.86935	1.75153e-14
YBL003C	1.56258	0.0008	1.78773	0.0056		2.96668	0.0345849	-2.1168	5.53964e-08
YBL004W	-1.10655	0.154	-1.31409	0.1006		-1.95722	3.69744e-11	1.97852	0.00211797
YBL005W	1.02753	0.3232				-2.32583	1.45241e-09	-4.88361	1.30088e-16
YBL005W-A	-1.94192	0.0007	-5.20825	0.0001
YBL005W-B	-1.03996	0.4098	-1.02016	0.4759
YBL006C	-1.86792	0.0003	-1.68879	0.013
YBL007C	1.05956	0.2971				-1.72565	8.50025e-13	-1.29319	0.173702
YBL008W	-1.32735	0.0123				1.45174	0.00269495	3.39327	0.007984
YBL009W	1.25932	0.1094	1.20137	0.1737		1.59386	0.00131266	-1.31965	0.323568
YBL010C	1.20403	0.0135	1.16735	0.0442		1.29455	0.173354	1.12329	0.702998
YBL011W	-1.10878	0.0825	-1.07609	0.1364		-1.43954	7.93985e-10	-2.05112	0.0130739
YBL012C	1.11422	0.1575
YBL014C	-1.16843	0.1258	-1.13424	0.2094		-1.04717	0.657897	2.57421	0.173024
YBL015W	1.77232	0.0057	1.96441	0.0038		2.46368	5.34434e-46	2.1369	1.54412e-13
YBL016W	-2.09005	0.0003	-2.11699	0.0005		-2.00043	3.7205e-16	-1.46341	0.0409217
YBL017C	-1.27635	0.0498	-1.27197	0.1255		-1.15737	0.0280273	-1.18699	0.666556
YBL018C	1.09663	0.0418	1.21636	0.0656		3.16446	0.255499	-1.40404	0.212428
YBL019W	1.18262	0.0154	1.22933	0.0426		-1.34831	0.405787	-1.06829	0.852328
YBL020W	1.29637	0.0553	1.29287	0.1361		1.34024	0.000177122	3.44145	2.85243e-08
YBL021C	1.00326	0.4766	1.11723	0.1381		-7.58424	0.0222022
YBL022C	-1.23397	0.083	-1.32245	0.0472		-2.02593	4.71629e-27	-2.00304	0.00013653
YBL023C	1.47798	0.0099	1.77339	0.002		1.16947	0.410045	1.87215	0.115619
YBL024W	-1.47539	0.0064	-1.65734	0.0036		-1.25871	0.0124445	-4.03576	0.000468789
YBL025W	1.06813	0.1988	1.14174	0.08
YBL026W	2.01895	0.016	2.40606	0.0026
YBL027W	-1.22355	0.0552	-1.12533	0.219		-3.33707	3.68546e-54
YBL028C	-1.07715	0.2563	1.0247	0.4301		-2.52808	0.267331	-1.1788	0.600403
YBL029W	1.73533	0.0356	1.62423	0.0106		10.2845	6.26241e-29	1.10942	0.648648
YBL030C	2.40367	0	2.22439	0.0023		5.41537	3.05084e-68	3.72637	4.87993e-257
YBL031W	1.40946	0.0415	1.78346	0.0056		1.2171	0.432597	1.00294	0.994885
YBL032W	-1.02223	0.2609	-1.0644	0.2981		-1.15613	0.364573	-1.00545	0.977395
YBL033C	-1.79381	0.0002	-1.80067	0.0071		-1.58944	0.000481254	-4.37999	1.35677e-15
YBL034C	1.07727	0.2216	1.21707	0.046		-1.09971	0.517297	-33.4222	8.52555e-267
YBL035C	1.33624	0.0065	1.61008	0.0041		1.16529	0.307683	2.10617	0.305011
YBL036C	-1.28424	0.0011				1.26578	0.211205	-1.33536	0.616428
YBL037W	1.19673	0.0255				-1.41497	0.00347223	1.87215	0.0485617
YBL038W	1.18106	0.0003	1.27998	0.0312		1.5163	0.0921355	1.2637	0.520106
YBL039C	-2.0056	0.0002	-2.47782	0.0016		-4.86655	9.77386e-24	-3.2476	3.64777e-06
YBL040C	1.1329	0.0696	1.33666	0.0227		1.47532	0.0522895	1.93561	1.2497e-06
YBL041W	1.03275	0.395	1.05583	0.3436		1.7315	0.000654137	-2.5817	2.98406e-09
YBL042C	-1.00259	0.4755	-1.05273	0.2941		-3.51122	3.84431e-12	-3.56097	1.01165e-07
YBL043W	2.89038	0.0018	3.60205	0		5.01039	4.02985e-14	2.25879	0.00011067
YBL045C	1.29618	0.0421	1.42369	0.0535		2.24813	4.11438e-18	-2.21427	3.15458e-05
YBL046W	-1.009	0.4137	-1.02834	0.3016		-1.18504	0.504737
YBL047C	1.18806	0.0455				1.03007	0.445081	1.2871	0.659609
YBL048W	1.12544	0.1419	1.13835	0.2236
YBL050W	1.56018	0	1.59468	0.0047		1.28268	0.0450278	1.95725	1.72736e-07
YBL051C	-1.27123	0.0127				1.26997	4.90953e-08	1.41921	0.0821888
YBL052C	1.06196	0.0326	1.06836	0.0971		1.04427	0.743606	1.56013	0.22438
YBL053W	1.21951	0.1578
YBL054W	-1.089	0.2311	1.01976	0.4485		1.30039	0.00817864	-1.70926	0.115581
YBL055C	-1.08619	0.1652	-1.01656	0.4232		-2.31741	3.05663e-05	1.46028	0.0893668
YBL056W	-1.10853	0.1904	-1.19955	0.0871		-1.64564	0.00608654	-2.13658	0.595699
YBL057C	-1.04872	0.3754	-1.0038	0.4892				1.12329	0.533513
YBL058W	-1.21311	0.083	-1.19756	0.0172		-1.57798	2.42377e-05	1.42083	0.0190555
YBL059W	1.85301	0.0051	2.20498	0.0015
YBL060W	1.06011	0.2727	1.12435	0.1929		1.65323	0.000180972	-2.40365	0.0112688
YBL061C	-1.59285	0.0033	-1.52767	0.0106		-1.85009	1.10748e-12	-2.13658	0.235444
YBL062W	-1.0988	0.1976
YBL063W	1.03773	0.2511	1.16641	0.1437		1.93258	1.38603e-06	-2.84877	0.169436
YBL064C	2.11973	0.0006				2.29402	4.94086e-48	2.26131	2.56425e-14
YBL065W	1.18501	0.1059
YBL066C	1.05056	0.3289				2.93379	3.06217e-100	-1.2209	0.752504
YBL067C	1.07004	0.1173	1.07231	0.3226		1.31447	0.0785525	-1.02184	0.933651
YBL068W	-1.2672	0.0138	-1.37777	0.0279		-1.20761	0.16347	-2.24903	0.000396069
YBL070C	1.40628	0.0081	1.63802	0.0056
YBL071C	1.01888	0.4115						1.14084	0.526515
YBL072C	-1.29517	0.0553	-1.39826	0.0485		-1.79535	5.62845e-18	-2.12008	3.27503e-17
YBL073W	1.12409	0.2203
YBL074C	-1.34719	0.0735				-1.89606	0.15559	-1.33536	0.616428
YBL075C	6.66175	0.0003	7.06987	0		11.958	1.84782e-68	13.2529	3.05674e-65
YBL076C	-2.22157	0.0026	-2.99539	0.0022		-4.78722	3.81042e-102	-3.05226	0.0225488
YBL077W	-1.38744	0.0203	-1.31046	0.1717
YBL078C	3.55164	0.0016	3.40424	0.0007
YBL079W	1.25196	0.1328				-1.28194	0.000937794	-4.62926	4.0092e-06
YBL080C	1.03691	0.2677	-1.18673	0.1772		-1.05585	0.735583	2.40259	0.000660131
YBL081W	-1.35928	0.1014	-1.33774	0.2138		-1.22574	0.246597	-5.76876	3.03399e-07
YBL082C	-1.05772	0.3091	-1.16446	0.1365		1.08412	0.522497	-1.06829	0.957146
YBL083C	1.1087	0.0833	1.08525	0.2343
YBL084C	1.2709	0.0612				1.76837	5.60037e-05	1.21139	0.496026
YBL085W	1.04703	0.4061	1.06096	0.3334		1.02584	0.751285	-1.47917	0.208362
YBL086C	-1.15005	0.0434	-1.14767	0.2382		3.36224	2.57205e-05	-2.13658	0.111429
YBL087C	-1.24485	0.03
YBL088C	1.18079	0.0606	1.05555	0.2297		1.19295	0.122598	1.04008	0.864995
YBL089W	1.09875	0.1316				1.04769	0.710702	1.76814	0.00555472
YBL090W	1.12004	0.0127	1.31951	0.031		3.09853	5.30373e-08	1.11159	0.720725
YBL091C	-1.07244	0.1764	-1.06307	0.2557		-1.29977	0.0016994	-1.47742	0.017112
YBL092W	1.22924	0.0181				-2.25103	1.28059e-08	-4.27316	3.47921e-69
YBL093C	-1.01851	0.2921	-1.02408	0.3735		-1.59379	0.00367858	-1.6692	0.0587879
YBL094C	-1.14614	0.0888	-1.21227	0.0755
YBL095W	-1.57577	0.0332	-1.45329	0.0423		-1.75021	0.00721563	-2.40365	2.78262e-09
YBL096C	-1.29305	0.0342	-1.32673	0.04		1.58223	0.701837	1.2481	0.739385
YBL097W	1.27818	0.0271	1.4829	0.0085		1.31852	0.226491
YBL098W	-1.11744	0.063	-1.10246	0.1421		1.00518	0.971569	1.05924	0.8339
YBL099W	1.80723	0				1.40652	1.50443e-61	1.71168	2.42535e-32
YBL100C	1.46269	0.0325
YBL101C	1.08629	0.2096	1.20212	0.1754		1.07824	0.356282	-4.731	3.73447e-07
YBL101W-A	-1.50066	0.0045	-1.97215	0.0304
YBL101W-B	-1.76584	0.0018	-2.56731	0
YBL102W	-1.56034	0.0017	-1.56531	0
YBL103C	-2.57287	0.0004	-2.73757	0.0014		-2.01895	1.74948e-11	-8.54632	0.0267183
YBL104C	-1.31868	0.0208	-1.26839	0.0796		-1.52602	1.32723e-05	1.20353	0.673478
YBL105C	-1.32004	0.0358	-1.30653	0.0303		-1.04664	0.466463	1.76071	0.0153024
YBL106C	1.04474	0.2349				-1.85585	4.27193e-124	1.40411	0.669412
YBL107C	1.00646	0.4548	-1.05823	0.3037		1.40917	0.115381	-1.10786	0.661824
YBL108W	1.07946	0.3439
YBL109W	1.15924	0.1355
YBL111C	-1.30844	0.0046	-1.4879	0.0529
YBL112C	-1.32369	0.0195	-1.37251	0.096
YBL113C	-1.16056	0.1315	-1.02808	0.282
YBR001C	1.02433	0.4128	-1.15262	0.165		-1.36997	0.00238414	1.05103	0.753832
YBR002C	-1.49813	0.0022	-1.76324	0.0047		1.08778	0.856009	-2.69884	0.00123835
YBR003W	-1.26216	0.0031	-1.40021	0.0104		-2.23638	0.0174468	1.01408	0.940189
YBR004C	1.08655	0.0674	1.06437	0.1523		2.71819	2.85467e-09	-1.12452	0.765325
YBR005W	-1.11377	0.068	-1.03897	0.3635		1.42401	0.520244	-1.32615	0.352831
YBR006W	1.05541	0.1347				1.17391	0.326861	1.84685	6.0221e-07
YBR007C	-1.38055	0.0087				-2.94679	2.39624e-33	-1.37691	0.185072
YBR008C	1.05543	0.3399				-1.30763	0.303386	2.09317	1.63158e-05
YBR009C	1.48748	0.0321	1.73286	0.0242
YBR010W	1.13902	0.0897	1.34949	0.0356		2.7861	2.57503e-06	2.10617	0.305011
YBR011C	-1.10035	0.0785	-1.05837	0.1411		-1.62295	4.08752e-72	-3.60721	4.78641e-38
YBR012C	-3.82467	0.0001	-3.8978	0.0001
YBR012W-A	-1.95747	0.006	-5.05639	0.0002
YBR012W-B	-2.57735	0.0003	-4.70147	0
YBR013C	1.49035	0.0033	1.66941	0.0224
YBR014C	1.31928	0.0032	1.47612	0.0085
YBR015C	-2.04802	0.0014	-2.19772	0.0035		1.02552	0.864625	-1.2209	0.169225
YBR016W	-1.26195	0.0044	-1.05119	0.2547
YBR017C	-1.30802	0.0361	-1.12256	0.214		-2.35049	6.11604e-15	1.12329	0.659746
YBR018C	1.09342	0.1538				1.76479	0.0793501	-4.27316	0.0811048
YBR019C	1.00624	0.476				2.86197	3.51552e-09	-1.02184	0.953058
YBR020W	1.08144	0.2334	1.07534	0.3481		-1.37116	0.0802699	1.03782	0.882217
YBR021W	1.54663	0.04				1.61519	0.0488833	4.56337	0.000412033
YBR022W	1.19801	0.0047	1.3341	0.0212		-1.84744	0.0845173	-1.34942	0.422388
YBR023C	1.25361	0.025				1.25714	0.000749577	-1.06829	0.772283
YBR024W	1.25975	0.03	1.36973	0.0045		1.38445	0.362555	-2.13658	0.595699
YBR025C	1.71208	0.0028	1.56724	0.005		1.48262	4.84993e-11	1.08851	0.292157
YBR026C	1.67243	0.0021	1.52834	0.005		1.19699	0.0333524	1.20111	0.151335
YBR027C	-1.04035	0.325	-1.21848	0.0322				1.20062	0.45117
YBR028C	-2.05577	0.0018	-2.04185	0.0062		-1.64708	0.0300985
YBR029C	1.7818	0.0055	1.78442	0.0167		1.81491	2.14209e-06	-1.22853	0.436143
YBR030W	-1.1318	0.0214
YBR031W	-1.03673	0.2917	-1.15911	0.1494
YBR032W	1.33739	0.0036
YBR033W	1.02396	0.3836	-1.04611	0.398		2.13161	4.66238e-05	-2.53719	0.0063008
YBR034C	-1.35556	0.0047	-1.45718	0.003		-1.51189	0.0289404	-1.79922	0.0159013
YBR035C	-1.37105	0.0188	-1.33231	0.0403		-2.46846	5.31259e-15	-1.2209	0.752504
YBR036C	1.39543	0.0114	1.44563	0.0479		1.33051	8.95317e-07	2.30985	1.86858e-34
YBR037C	1.10247	0.1504				1.58223	0.588217	1.44312	0.107784
YBR038W	1.19504	0.0437	1.3515	0.0404		-1.31192	0.0261085	-2.51811	0.00034773
YBR039W	1.5876	0.0217	1.62666	0.0139		2.35916	6.15771e-70	-1.54842	0.000195531
YBR040W	1.28924	0.0271
YBR041W	1.16873	0.2365				-2.05798	1.95788e-10	1.13769	0.377117
YBR042C	1.52683	0.005				2.37334	0.111657	1.12134	0.501812
YBR043C	1.01359	0.4713	-1.04583	0.3314		-1.04939	0.813275	-1.85679	0.000138451
YBR044C	-1.53852	0.0037	-1.48511	0.0276		-2.03651	0.000645627	-1.42439	0.279842
YBR045C	-2.1671	0.0023	-2.38935	0.0194		-2.97661	3.47279e-14	-2.2078	0.00221408
YBR046C	-1.00063	0.4986				-3.08988	0.00256375	-3.01258	2.06258e-17
YBR047W	-1.05987	0.4231				-2.78089	0.00504855	-7.78818	1.37552e-30
YBR048W	1.08155	0.3397
YBR049C	1.29227	0.0856				-1.04547	0.512441	-2.33081	0.00447299
YBR050C	5.91101	0	6.70481	0.0005		15.0312	1.81461e-08	7.64462	3.4556e-06
YBR051W	2.06391	0.0034
YBR052C	1.44293	0.0387	1.62446	0.0235
YBR053C	1.36001	0.0032				2.52846	5.97789e-10	2.34019	2.92652e-09
YBR054W	1.54659	0.0016	1.48196	0.0211		2.7566	1.80409e-218	1.67299	0.001102
YBR055C	1.22632	0.0772	1.399	0.0301		-1.8367	1.93364e-10	1.05924	0.8339
YBR056W	1.52149	0.0003	1.67984	0.0217		-1.1649	0.286436	3.08741	1.5317e-19
YBR057C	-1.02409	0.2673	1.01457	0.4125		1.18667	0.336581	-2.40365	0.0112688
YBR058C	1.20675	0.0203				1.24187	0.113817	-2.13658	0.595699
YBR059C	1.19158	0.0662				-1.41662	1.15591e-12	-1.37844	0.118396
YBR060C	-1.39363	0.0012				1.01362	0.920875	-4.27316	0.217422
YBR061C	-1.18405	0.112	-1.56451	0.0153		1.05482	0.863932
YBR062C	1.47298	0.0007	1.65207	0.0018		-2.27527	0.130384	1.08133	0.723659
YBR063C	-1.18152	0.0084	-1.11442	0.1654		-1.39044	0.131204	1.34029	0.226472
YBR064W	-1.04074	0.2426
YBR065C	-1.26734	0.0139	-1.32901	0.0964		-1.22454	0.256293	6.55253	0.0170775
YBR066C	-1.12405	0.0156	-1.05492	0.2883		-1.02287	0.852118	1.21264	0.43611
YBR067C	1.04736	0.054	1.08104	0.1342
YBR068C	-3.79819	0	-4.61325	0.0001		-2.64546	4.00729e-44	-3.58394	8.7807e-38
YBR069C	-1.88338	0.0016	-1.84656	0.0062		-5.79971	4.58618e-27	-9.61461	1.34153e-06
YBR070C	2.50648	0.0049				7.12003	0.0177188	5.77247	9.70221e-11
YBR071W	4.18538	0.0004	4.43687	0.0004		4.84405	1.25832e-86	5.69905	1.39705e-35
YBR072W	4.96033	0.0002	4.86056	0		9.57967	8.95019e-210	2.33234	1.96169e-85
YBR073W	1.19658	0.0311	1.29883	0.0958		1.89867	3.3928e-12	-1.11219	0.597125
YBR074W	-1.2822	0.0493	-1.38666	0.0891		-1.06713	0.535559	1.07196	0.745751
YBR075W	1.06536	0.0819	1.13523	0.244
YBR076W	2.93571	0.0004	4.38584	0		5.5378	0.000103981	5.08273	1.25334e-48
YBR077C	1.25764	0.0018	1.33677	0.0117
YBR078W	2.47816	0.0003	2.43579	0.0019		2.55988	2.9972e-222	1.25713	0.000152315
YBR079C	-1.45415	0.0248	-1.67109	0.0125		-1.16085	0.00694256	-2.84877	0.169436
YBR080C	-1.54759	0.0029	-1.44809	0.0386		-1.04565	0.678308	1.52112	0.447509
YBR081C	1.25971	0.1107				-1.16819	0.118126	-1.00152	0.996123
YBR082C	1.12889	0.0368	1.22647	0.0821		1.72862	7.13214e-26	-1.71498	8.79139e-10
YBR083W	-3.90506	0	-3.85097	0		-3.12526	2.92653e-59	-6.91845	6.5579e-18
YBR084C-A	-1.16068	0.0774	-1.14497	0.2009		-1.37187	0.000920184	-1.78048	0.348131
YBR084W	-1.56287	0.0044	-1.39916	0.0576		-2.16693	0.0187313	-2.64529	0.000938268
YBR085W	1.8941	0.0284	1.78922	0.0182		-1.51685	0.490245
YBR086C	1.1968	0.1233	1.43597	0.095		1.38257	3.14839e-22	1.55484	1.27955e-05
YBR087W	1.7522	0.0123	1.48922	0.0204		1.78461	0.00110467	1.37811	0.228061
YBR088C	1.81307	0.0096	2.17344	0.0002		-1.26404	0.868554	3.8664	3.92809e-13
YBR089W	1.66288	0.0107	1.72264	0.0005
YBR090C	1.18588	0.2494	1.60469	0.0462
YBR090C-A	1.7174	0.0009	1.69986	0.0073
YBR091C	1.16225	0.0099	1.35565	0.0105				-1.66178	0.321089
YBR092C	-2.16932	0.0002				-4.90745	2.99305e-49	2.22318	0.115255
YBR093C	-1.8005	0.0006	-1.93056	0.0013		-1.40449	0.459478
YBR094W	1.28648	0.006	1.28872	0.1071		-1.09069	0.435015	-2.30751	0.00282723
YBR095C	1.16674	0.1812				1.30301	0.384852	-2.03946	0.0211153
YBR096W	-1.68927	0.0012	-1.373	0.0125
YBR097W	-1.12569	0.0919	1.01615	0.4311		1.20597	0.06083	-1.2209	0.655626
YBR098W	1.43936	0.0201	1.62745	0.0061		2.62057	0.000280388	2.80823	5.92571e-05
YBR099C	1.71321	0.0423	2.01548	0.0009
YBR100W	1.78714	0.0066
YBR101C	1.56002	0.0397	1.7138	0.0302		1.55826	0.0341482	-1.31888	0.128449
YBR102C	-1.32188	0.039	-1.39439	0.0676		1.31185	0.054316	3.27626	0.0707348
YBR103W	-1.28133	0.0318	-1.2045	0.1062		1.04283	0.833681	1.56367	0.00689879
YBR104W	-4.1019	0.0012	-4.32892	0.0001		-2.61837	0.00211388	-7.21096	1.63505e-21
YBR105C	-2.39421	0.0107	-2.58859	0.0059		-1.86468	7.40419e-09	-4.46739	1.96262e-05
YBR106W	1.07638	0.2588				-1.10012	0.22588	-6.60397	1.88581e-17
YBR107C	1.12185	0.0175	1.10779	0.1988		-1.61274	0.0527913
YBR108W	-1.13494	0.114	-1.15142	0.1687		-2.04545	1.86942e-13	1.13109	0.717447
YBR109C	1.6189	0.0054	1.78669	0.0126		2.0391	1.20621e-36	1.87647	1.34082e-18
YBR110W	-1.03876	0.2462	-1.10575	0.1478		1.27974	0.254147	-1.28195	0.244095
YBR111C	-1.13321	0.1415	-1.06685	0.1972		-1.08645	0.535676	-1.21911	0.123036
YBR112C	-1.17315	0.1643	-1.23616	0.139		1.37107	3.32982e-05	-1.15047	0.674672
YBR113W	-1.09919	0.3069	-1.25244	0.0682		-1.26404	0.868554
YBR114W	1.95984	0.0006	1.9591	0.0198		-1.30839	0.0408146	-1.46508	0.155554
YBR115C	1.01495	0.427	-1.10582	0.3248		-5.01442	0	-5.08921	5.4828e-68
YBR116C	7.1275	0.0005	11.472	0
YBR117C	2.60255	0.0045	4.55189	0.0002		2.1418	1.19803e-05	1.48212	0.385581
YBR118W			-1.31995	0.2011
YBR119W	1.37627	0.0442	1.48828	0.0053		1.45545	0.000126207	2.24658	0.00195242
YBR120C	1.55408	0.0373				3.75779	0.00640951	1.55191	0.0814467
YBR121C	-1.351	0.0074	-1.51133	0.0134		-4.37289	3.14465e-35	-1.76701	2.87864e-07
YBR122C	1.13406	0.0951	1.16621	0.0165		-1.3971	0.290682	-3.20487	0.197011
YBR123C	-1.0009	0.4888	1.017	0.4523		-1.26404	0.232702	-1.06829	0.89528
YBR124W	1.22597	0.0545
YBR125C	1.00768	0.4396	1.07295	0.1122		-1.0265	0.830815	1.40411	0.762726
YBR126C	1.08949	0.0373	-1.08016	0.2772		-1.13953	0.00335415	1.65613	0.0932607
YBR127C	-1.20433	0.0489	-1.1298	0.1888		-1.60842	1.33326e-10	-1.4129	0.090381
YBR128C	1.45949	0.0029	1.02654	0.4642		3.29631	3.79514e-05	1.52112	0.188293
YBR129C	-1.10343	0.0314	-1.00631	0.4643		-2.52808	0.267331	3.64029	1.45683e-09
YBR130C	-1.46384	0.0054	-1.57564	0.0015		-2.71769	0.000116632	-1.50817	0.128936
YBR131W	-1.23399	0.0349	-1.24238	0.1288		-1.51685	0.329216	-4.43751	3.99779e-06
YBR132C	-1.07183	0.3726	-1.02281	0.4302		-1.1253	0.463797	4.21234	0.00446061
YBR133C	-1.36268	0.0228	-1.38612	0.0476		-1.20613	0.00338456	-1.42439	0.444782
YBR134W	-1.26943	0.0808	-1.06449	0.2971
YBR135W	-1.18458	0.0857	-1.16342	0.1146		-3.79212	0.210221
YBR136W	-1.0985	0.1841	-1.23001	0.0627		-1.23942	0.0612292
YBR137W	-1.05579	0.2087	1.05813	0.3556		-1.03421	0.940369	1.56793	0.0667206
YBR139W	1.65586	0.0026	1.49774	0.0226		1.83096	3.64326e-31	1.17705	0.160986
YBR140C	1.06107	0.0716	1.09165	0.2433		1.30741	2.08174e-08	-1.03592	0.841296
YBR141C	1.17672	0.1212				-2.02246	0.208824	-3.96793	0.00242173
YBR142W	-1.18638	0.0637				-1.48151	0.00526949	-2.13658	0.0660534
YBR143C	1.21519	0.1214				-1.74233	0.000245602	-2.31897	5.09978e-08
YBR144C	-2.03006	0.0219	-1.57767	0.0789
YBR145W	-3.93291	0	-4.31802	0		-6.68135	8.81774e-15	-7.32542	1.90364e-07
YBR146W	-1.13131	0.1579	-1.22287	0.0073		-1.3176	0.00248303	-1.57432	0.0111581
YBR147W	-1.75344	0.0033	-1.89993	0.0024		-1.45408	9.10851e-09	-2.4439	4.56962e-15
YBR148W	-1.43225	0.0937	-1.5531	0.0056		-2.42274	2.93172e-07	1.17009	0.591368
YBR149W	1.29692	0.1353	1.28181	0.1683		1.16561	0.000133331	1.60843	9.46287e-10
YBR150C	1.04802	0.372	-1.03495	0.4198		2.42985	1.37226e-05	1.8429	0.0208351
YBR151W	-1.00032	0.4988	-1.00165	0.4791		-1.44753	0.0331136	-1.50195	0.00966139
YBR153W	-1.68232	0.0014	-1.79457	0.0052		-5.05616	1.38313e-05	-1.2422	0.393418
YBR154C	-1.71539	0.0006	-1.64351	0.0088				-2.6393	0.00299884
YBR155W	-1.32946	0.0182	-1.35938	0.0134		-1.59379	0.0935679	-2.13658	0.595699
YBR156C	1.12049	0.119				1.58223	0.0110994	1.17009	0.742346
YBR157C	-4.22931	0	-4.71993	0.0002
YBR158W	-4.76285	0	-4.54411	0		-2.294	7.17721e-10	-5.34145	0.0321346
YBR159W	1.05651	0.1841	1.05467	0.2101		-1.14591	0.332024	-2.3718	8.56051e-11
YBR160W	1.71914	0.0001	1.61647	0.0042		1.68112	0.213513	1.01408	0.960825
YBR161W	1.69991	0.0014	1.78965	0.0045
YBR162C	1.28334	0.0547	1.54758	0.0634		2.23286	4.88043e-14	-1.25585	0.116498
YBR162W-A	1.45019	0.0068	1.779	0.0069
YBR163W	-1.01428	0.4425	-1.03932	0.3437		1.32512	0.154604	-1.09568	0.740959
YBR164C	-1.35893	0.0135	-1.20283	0.0784		-5.05616	0.10042	-1.08377	0.699533
YBR165W	1.01348	0.4164	1.03486	0.1935		1.58223	0.00625469	1.07373	0.805745
YBR166C	-1.90445	0.0033	-2.22955	0.0022		-2.88487	5.3192e-25	-2.66413	5.42989e-11
YBR167C	1.2064	0.0406	1.18829	0.0589		-1.26404	0.814949	-1.28195	0.56031
YBR168W	1.11405	0.0455	1.27301	0.0089		2.37334	0.426385
YBR169C	1.70083	0.0012	1.59837	0.0147		2.12958	1.50606e-37	2.70159	8.79336e-20
YBR170C	-1.42064	0.013	-1.41559	0.028		-1.39179	0.00102758	1.04245	0.870978
YBR171W	-1.12456	0.028	-1.18139	0.0819
YBR172C	-1.36859	0.021	-1.3259	0.0132		-1.06016	0.534694	-1.16118	0.550632
YBR173C	1.14207	0.0278	1.21232	0.0091		1.79799	0.00373089	-1.57617	0.00126077
YBR174C	-1.02508	0.4334
YBR175W	-1.90563	0.0002	-2.05288	0.0027				-1.06829	0.939424
YBR176W	-1.31197	0.0563	-1.30804	0.0898
YBR177C	1.50757	0.0029				2.01075	1.60502e-07	1.40411	0.54597
YBR178W	1.17677	0.1058						2.80823	0.28318
YBR179C	-1.22745	0.0565	-1.41159	0.0291		1.363	0.00131757	1.53412	0.0995252
YBR181C	-1.67701	0.0089	-1.54231	0.0085		1.03085	0.895492
YBR182C	2.83149	0	3.18692	0.0025		2.24149	0.0727454	1.40411	0.762726
YBR183W	1.56872	0.0018	1.62156	0.0004		1.73659	0.00256366	1.84541	0.000610791
YBR184W	1.24332	0.0633				-1.26404	0.868554	-4.27316	0.217422
YBR185C	1.3075	0.0269	1.41042	0.0233		3.3506	6.0242e-07	2.04235	0.0219999
YBR186W	1.2885	0.056				1.75175	0.0728586	10.7649	0.000647819
YBR187W	-1.14444	0.0753	-1.15333	0.0957		1.05482	0.875686	-4.55804	6.69261e-13
YBR188C	1.0208	0.3636	1.08355	0.2849		1.92128	0.13088
YBR189W	-1.51543	0.0035	-1.41584	0.0104		-1.45851	0.00276511	-2.13658	0.00079094
YBR190W	-1.07029	0.2873	-1.11391	0.2207
YBR191W	-1.23427	0.0197	-1.25717	0.0604		-3.65167	0.000298497	-2.74961	1.49658e-31
YBR192W	-1.33341	0.0073	-1.29201	0.0476		-1.9719	0.00711221	-1.33536	0.616428
YBR193C	-1.05424	0.265	-1.04609	0.3221		-2.38763	0.0295972
YBR194W	1.19209	0.0058	1.2729	0.0254		3.95557	0.0130091	-1.15731	0.673717
YBR195C	-1.27248	0.016				-2.97421	2.05482e-08	1.2793	0.405809
YBR196C	-1.03846	0.191	-1.04165	0.3691		-1.13864	8.9517e-07	-1.68843	1.16891e-29
YBR197C	1.05508	0.1668	1.14696	0.0475		-1.52861	0.00349718	-1.28195	0.634424
YBR198C	-1.08221	0.1618				-1.60112	0.00220165	-1.35964	0.277359
YBR199W	-1.31203	0.0062	-1.37945	0.0028		-1.58712	9.10147e-10	1.12689	0.248327
YBR200W	1.61444	0.0056	1.80663	0.0005		-1.61743	0.000479667	-1.95853	0.0247104
YBR201W	1.61876	0.0084	2.05651	0.0024		-1.01123	0.960169	-1.30279	0.302989
YBR202W	-1.31537	0.1009	-1.32498	0.158		1.22734	0.0186554	-2.13658	0.288602
YBR203W	1.84121	0.0022	1.72577	0.0089		5.55578	4.06936e-38	6.1885	3.77013e-22
YBR204C	1.07135	0.1286	1.10949	0.1645		1.02511	0.875203	-1.20763	0.281311
YBR205W	-1.11757	0.0349	-1.23909	0.0626		-2.1563	0.000277308	-4.68404	6.78768e-12
YBR206W	-1.01014	0.4564	-1.11076	0.1201
YBR207W	1.36877	0.0468	1.47981	0.0125		-1.44993	0.112835	1.5658	0.00243933
YBR208C	2.00959	0.0017	1.65887	0.0173		4.14776	9.84527e-89	5.59182	2.07743e-38
YBR209W	1.14726	0.0936				-1.26404	0.868554
YBR210W	1.13737	0.0172	1.25671	0.0126		1.84593	0.0022925	-1.11916	0.670701
YBR211C	-1.10606	0.0558				-1.06957	0.869724	1.14409	0.627288
YBR212W	1.08476	0.2464	1.13445	0.1595		2.94007	6.80228e-133	1.23696	0.491317
YBR213W	1.3907	0.0035				-1.15412	0.635354	1.87215	0.55205
YBR214W	1.25406	0.0299	1.25551	0.0605		1.35467	4.18886e-18	1.25015	0.0914718
YBR215W	-1.24927	0.0148	-1.24624	0.0409		1.2177	0.119123	-1.42439	0.226956
YBR216C	-1.20483	0.0394	-1.21456	0.0405		1.18667	0.3661	-1.43892	0.111151
YBR217W	1.01317	0.4508	1.13154	0.0071		-1.03894	0.826597
YBR218C	-2.00404	0.0026	-1.82943	0.0161		-4.61816	3.24923e-166	-3.04148	4.2173e-29
YBR219C	1.24126	0.0424	1.22604	0.0341
YBR220C	-1.1112	0.0543	-1.14806	0.1297		-1.62519	0.0526921	-4.27316	0.217422
YBR221C	-1.61729	0.0071	-1.8001	0.008		-2.48944	3.00284e-31	-3.34891	3.49554e-73
YBR222C	1.74298	0.0014	1.92887	0.0275		1.5466	4.07226e-20	-1.09224	0.445609
YBR223C	1.10133	0.1939	1.16009	0.0685		2.61068	0.00426256	-2.67072	0.14374
YBR224W	-1.25609	0.0054	-1.26166	0.0288
YBR225W	-1.00345	0.404				1.25885	0.0333393	1.783	0.0129173
YBR226C	1.34421	0.0608	1.6094	0.0339
YBR227C	-1.09864	0.2967				-1.80577	0.0866296	-2.13658	0.133417
YBR228W	1.0023	0.4802	1.06595	0.2829		-1.47471	0.0866184	-1.18699	0.455468
YBR229C	1.07479	0.2058	1.21707	0.097		-1.41764	1.26316e-08	-1.27601	0.211105
YBR230C	2.55979	0.0005	2.81713	0.0003
YBR231C	1.072	0.1083	1.04426	0.2693		-1.26404	0.639718	-1.31482	0.394806
YBR232C	1.05152	0.3431
YBR233W	1.07557	0.1584	1.19208	0.1532		1.19546	0.186474	-1.42439	0.444782
YBR234C	1.41323	0.0157	1.37954	0.034		1.35865	0.0945155	-1.35378	0.00455614
YBR235W	1.22849	0.1377				1.63112	4.08416e-08	1.27039	0.21798
YBR236C	-1.07175	0.1578				-1.48438	0.00238964	1.38461	0.157434
YBR237W	1.07808	0.281				-1.49548	0.0123446	1.14882	0.579753
YBR238C	-1.12423	0.2224				-1.89606	0.000504235	-1.13951	0.767037
YBR239C	-3.72361	0	-4.42475	0		-1.43134	0.00228151	1.68494	0.0156717
YBR240C	-1.40185	0.0292				-1.99357	3.96013e-13	-6.24539	4.32177e-10
YBR241C	2.40292	0.0002	2.71811	0.0012		2.87333	2.88619e-58	2.87509	0.00350176
YBR242W	1.6301	0.0009				1.91186	0.0499158	1.69972	0.0318699
YBR243C	1.23475	0.0387				-1.54256	0.0132715	1.26167	0.332845
YBR244W	-1.5491	0.0275	-1.39304	0.0392
YBR245C	1.02168	0.4541				-1.08929	0.391905	-1.30279	0.302989
YBR246W	1.09544	0.1385	1.00876	0.4656		1.14575	0.571606	-1.09568	0.740959
YBR247C	-1.2737	0.0109	-1.48737	0.0132		1.31852	0.507692	1.32611	0.292889
YBR248C	-5.24978	0.0011	-6.32033	0		-4.85917	5.00307e-44	-7.79852	4.71462e-39
YBR249C	-3.02462	0.0001	-3.42292	0		-4.9241	2.0356e-39	-5.73756	1.10635e-102
YBR250W	-1.07782	0.0521				-2.52808	0.0794563	1.63813	0.363547
YBR251W	1.09628	0.0383				1.05482	0.875686	-1.32264	0.433844
YBR252W	-1.03733	0.2162				1.24318	0.650237	1.25269	0.254507
YBR253W	1.14508	0.0602	1.18433	0.0461		5.5378	0.0523133	3.15926	2.08717e-05
YBR254C	1.02902	0.3448	1.12074	0.1738		1.71408	0.112307	-4.00609	0.00106157
YBR255W	-1.29201	0.0054	-1.40085	0.0223		-2.05674	9.00562e-06	-1.20183	0.661968
YBR256C	-4.1549	0.0001	-3.64775	0.0002		-1.89606	0.00450913	-1.55511	0.000388122
YBR257W	1.08586	0.0942	1.16354	0.0954		3.06557	0.00191324	-1.00068	0.997291
YBR259W	-1.17268	0.0374	-1.12316	0.1737		1.93383	0.00268921	-1.06829	0.819656
YBR260C	1.23881	0.0755				1.82682	6.89536e-14	1.50812	0.115171
YBR261C	-1.30012	0.0392	-1.34951	0.0098		-4.45162	2.20656e-12	-4.27316	0.217422
YBR262C	1.02254	0.4102	1.21858	0.0967		1.05482	0.944224	1.71953	0.000623434
YBR263W	-1.10173	0.2021	-1.08344	0.2507		-1.03472	0.551114	-1.18334	0.255842
YBR264C	1.08077	0.1459	1.21652	0.1673
YBR265W	-1.03998	0.1364	-1.11146	0.2417		-1.92932	0.0239365	-1.79473	0.00592108
YBR266C	-1.22777	0.0715
YBR267W	-1.251	0.0019	-1.33887	0.0319		-2.5749	2.96475e-05	-1.94234	0.009459
YBR268W	-1.00015	0.4974				1.58223	0.0793577	-1.28195	0.736694
YBR269C	1.81348	0.0025	2.04407	0.0031		3.12523	3.56711e-68	2.06215	1.77546e-12
YBR270C	1.11873	0.0066	1.08023	0.3027		-3.79212	0.000916337	1.40411	0.601035
YBR271W	-1.22307	0.0058	-1.35151	0.0371		-1.93324	0.0320565	-1.00545	0.985703
YBR272C	-1.90377	0.0021	-1.53332	0.0379		1.45038	0.292602	-1.82005	0.0376215
YBR273C	-1.29699	0.0094	-1.32002	0.0096		-1.06631	0.561546	1.08706	0.69601
YBR274W	1.06347	0.2168	1.03976	0.2905		-1.43258	0.309704	-1.06829	0.939424
YBR275C	1.00118	0.4914	1.04346	0.3243		1.15071	0.232682	2.80823	0.28318
YBR276C	-1.1161	0.051	1.00958	0.4658		-1.35526	0.0312904	-1.23264	0.366451
YBR277C	1.39451	0.0648	1.33006	0.0728
YBR278W	1.50405	0.0017	1.80208	0.0016		1.32794	0.229919
YBR279W	-1.0681	0.1124	-1.08071	0.1044		-1.38797	0.016567	1.06835	0.707263
YBR280C	1.24393	0.0649	1.2906	0.0603		-1.40449	0.139026	2.34019	0.396537
YBR281C	-1.37772	0.0089	-1.64669	0.0045		1.61662	0.0533451	1.81365	0.112828
YBR282W	1.01703	0.3245	-1.00073	0.4982				-2.99121	0.0011139
YBR283C	-1.14787	0.0413	-1.21304	0.0359		1.43389	0.000203293	-1.06829	0.824654
YBR284W	1.56761	0.0083				2.15758	0.0218172	2.10617	0.0756227
YBR285W	2.34432	0	2.89716	0.0001
YBR286W	-1.27681	0.0636	-1.46193	0.0234		-1.04066	0.00577114	-1.79667	2.3111e-10
YBR287W	3.42275	0	3.41431	0.0001		10.3	1.51937e-108	4.54594	2.3725e-65
YBR288C	-1.0612	0.0615	1.10263	0.1793		-1.19632	0.350302	1.07649	0.782167
YBR289W	-1.08158	0.3184	-1.08617	0.3351		-1.2812	0.00902252	-1.02184	0.953058
YBR290W	1.40985	0.022	1.47611	0.0141		2.14514	7.71804e-07	2.34019	0.396537
YBR291C	-1.23023	0.1335	-1.10899	0.1957		-1.93476	0.000267799	-1.34942	0.164634
YBR292C	1.50247	0.019	1.5226	0.095				1.05309	0.931183
YBR293W	-1.01744	0.3207	-1.10444	0.1572		-1.02431	0.902641	-1.37163	0.0792756
YBR294W	1.67873	0.0012	1.86643	0.0071		2.18091	1.89932e-05	1.87215	0.0260673
YBR295W	1.30077	0.105				2.00416	1.96283e-06	2.34019	4.96948e-06
YBR296C			1.5162	0.0222		2.93842	0.00570235
YBR297W	1.08785	0.2302				1.06628	0.815324	1.40411	0.601035
YBR298C	2.09194	0.0034	1.8838	0.026		2.23576	7.42731e-07	3.32827	1.44514e-11
YBR299W	1.90189	0.0111
YBR300C	1.08874	0.1465
YBR301W	1.13039	0.0884	1.17249	0.0289
YBR302C	1.1679	0.1475
YCL001W	2.1917	0.0002	2.44581	0.0001
YCL002C	1.2474	0.058	1.47246	0.0134		1.10756	0.861135	1.275	0.254605
YCL004W	1.22508	0.0519				1.84593	0.0243123	1.95016	0.026801
YCL005W	-1.05758	0.316	-1.02422	0.3827
YCL006C	1.49033	0.0094	1.61684	0.0553
YCL007C	1.15478	0.1029	1.25344	0.1033
YCL008C	-1.83685	0.0074				-2.82595	7.43025e-61	-3.99447	3.11548e-08
YCL009C	-1.65226	0.0449	-1.96264	0.0022		-1.15564	1.68918e-15	-2.35024	0.00608069
YCL010C	-2.01397	0.013	-2.03433	0.0043		-1.97267	1.20724e-05
YCL011C	-1.45472	0.0032				-2.37007	1.10567e-19	-1.28801	0.0684409
YCL012W	1.39088	0.0015
YCL013W	1.08743	0.0719
YCL014W	-1.1121	0.0649				1.40583	0.000776985	-1.28195	0.501279
YCL016C	1.00592	0.4541	-1.08241	0.2789		-1.22326	0.173499	-1.35964	0.375118
YCL017C	1.11625	0.0317	1.08983	0.2828		-1.0612	0.364704	-1.18357	0.239427
YCL018W	-1.65367	0.0026	-1.81498	0.0087		-1.50653	2.1121e-06	-2.27207	6.39548e-17
YCL019W	1.07453	0.3604
YCL020W	-1.27952	0.0223
YCL021W	-1.26064	0.0169	-1.25589	0.0252
YCL022C	1.13553	0.1405
YCL023C	1.37744	0.0299	1.41638	0.0256
YCL024W	-1.21645	0.0303				-1.01123	0.921543	-2.13658	0.595699
YCL025C	-9.75879	0	-10.6528	0		-8.97969	2.52553e-297	-8.1421	1.93149e-75
YCL026C	-1.39177	0.0351	-1.57385	0.006
YCL027W	-2.72582	0.0045	-3.55599	0.0004		-3.98659	1.94396e-16	-6.6234	9.21331e-09
YCL028W	-1.15561	0.0261				-2.21207	0.194629
YCL029C	-1.4297	0.0042	-1.59402	0.0113		1.07033	0.46089	-1.31965	0.323568
YCL030C	-8.1536	0	-10.521	0		-9.53533	0	-5.14395	2.77426e-113
YCL031C	-1.13388	0.0237				1.02398	0.779098	1.64311	0.00171135
YCL032W	1.16841	0.0201	1.06144	0.2832		1.48154	0.0166553	-1.19648	0.451318
YCL033C	1.37402	0.0074	1.57452	0.002
YCL034W	-1.00222	0.4221	1.034	0.3727		-1.48026	0.0118621	-2.13658	0.358085
YCL035C	1.80325	0.0004	1.98692	0.0068		1.80826	0.176863	-1.18866	0.0842254
YCL036W	-1.76431	0.0252				-8.21626	1.18937e-06	-11.3951	2.31973e-06
YCL037C	-1.73922	0.0297	-1.38016	0.0919		-3.19078	3.62539e-26
YCL038C	1.57995	0.0229	1.61768	0.0196		-1.09322	0.712305	-1.48723	0.0113902
YCL039W	-1.14559	0.0738	1.14478	0.2014		1.02171	0.670947	-1.33536	0.31641
YCL040W	1.57476	0.001	1.39682	0.0361		1.60852	4.14077e-35	1.82155	0.000584936
YCL041C	1.11838	0.1715
YCL042W	1.40539	0.1064
YCL043C	1.64015	0.0021	1.67783	0.0206		1.42929	7.82634e-107	1.79414	0.178632
YCL044C	-1.09824	0.0409	-1.15511	0.1745		2.01135	3.04284e-29	1.31704	0.113234
YCL045C	-1.10315	0.1694	-1.18136	0.1132		1.58588	9.34523e-23	1.80195	3.05295e-08
YCL046W	-1.17956	0.1456
YCL047C	-1.29806	0.0031				1.27795	0.483379	-1.09009	0.726857
YCL048W	1.42097	0.0214				3.56001	0.0680834
YCL049C	-1.01119	0.1232	-1.05597	0.318		-1.65298	0.16999	2.80823	0.0630475
YCL050C	-1.076	0.125	-1.17509	0.0533		1.18989	0.133017	-2.96747	0.000404201
YCL051W	-1.14561	0.0737	-1.11421	0.1012		1.01956	0.842329	-1.11474	0.761713
YCL052C	1.18226	0.0225	1.10492	0.1449		1.84114	8.93856e-05	1.65819	0.00574966
YCL054W	-1.51477	0.0088	-1.61722	0.0055		1.16869	0.422475	-6.40974	0.0769588
YCL055W	-3.06245	0.0015	-3.13164	0.0005		-2.01563	0.000675043	-7.38091	5.09831e-11
YCL056C	1.48095	0.018	1.62829	0.0063		-2.27527	0.130384	1.77362	0.0192659
YCL057W	-1.14211	0.0104	-1.35888	0.0564		-2.08145	5.23393e-13	-1.54825	0.020444
YCL058C	1.30968	0.0103	1.26164	0.0548
YCL059C	-1.22687	0.0057	-1.18407	0.0341		-1.18276	0.00460448	-1.28195	0.225367
YCL060C	-1.07321	0.3044
YCL061C	1.09778	0.2269				1.41325	0.00436334	-1.06829	0.846371
YCL062W	1.10343	0.216	1.12164	0.0287
YCL063W	-1.07314	0.0577	-1.26664	0.0465		1.33051	0.0320375	-3.30199	0.001752
YCL064C	-4.03139	0	-5.62686	0.0001		-4.10813	1.31344e-09	-4.96441	1.26375e-16
YCL065W	-1.1592	0.0379	-1.30561	0.0858
YCL066W	-1.53263	0.0019	-1.70292	0.004
YCL067C	1.26733	0.0133	1.28159	0.0259
YCL068C	1.09968	0.0823
YCL069W	1.13148	0.098
YCL073C	1.18524	0.1185	1.16766	0.0937
YCL074W			1.0994	0.2475
YCLX01W	-1.00851	0.4361	-1.11039	0.1417
YCLX02C	-1.32682	0.0865
YCLX03C	1.61028	0.0039
YCLX04W	1.05006	0.2696
YCLX05C	1.06865	0.2182	1.106	0.1129
YCLX06C	-1.04505	0.1976	-1.10302	0.1358
YCLX07W	-2.57441	0.0093
YCLX08C	-1.24482	0.0585
YCLX09W	-3.16101	0.0032	-6.89682	0
YCLX10C	-1.17717	0.0163
YCLX11W	-1.46557	0.0086	-1.64678	0.0078
YCLX12W	1.01526	0.4245
YCR001W	1.42744	0.022
YCR002C	1.13605	0.0505	1.28521	0.0629		-1.83286	0.000261507	1.60039	0.0164971
YCR003W	1.09221	0.0631				1.07366	0.775003	-1.28195	0.373671
YCR004C	-1.01423	0.4198	1.01046	0.4113
YCR005C	-5.63679	0	-6.95352	0		-2.98337	0	-2.67591	1.77671e-98
YCR006C	-1.27642	0.0571
YCR007C	1.45416	0.0075	1.70382	0.0024		2.17556	0.161279	1.02968	0.925023
YCR008W	-1.14268	0.1034	-1.18954	0.1873		1.29235	0.0196508	-1.32264	0.433844
YCR009C	1.11956	0.021	1.16426	0.0401		1.65941	0.00619745	-1.24525	0.092618
YCR010C	2.88277	0.0001	4.54841	0		5.5378	0.0523133	8.89272	2.36473e-05
YCR011C	1.44183	0.0204	1.22385	0.1731		1.73355	5.39126e-16	1.74539	0.000314517
YCR012W	1.20083	0.0516				1.26234	0.00523253	-2.59854	1.7905e-05
YCR013C	1.48006	0.0212	1.27061	0.0121		1.53888	0.00226868	2.15265	0
YCR014C	1.5739	0.0067	1.56333	0.0042		-2.52808	0.0794563	2.5352	0.00106639
YCR015C	1.10114	0.0362	1.18964	0.042		6.32891	0.0305025	-1.33536	0.616428
YCR016W	-1.20246	0.0591				-1.47471	0.161792
YCR017C	1.14952	0.2081				-1.0416	0.46376	1.01677	0.940851
YCR018C	1.14782	0.0907				-5.68818	0.0101463	-2.84877	0.169436
YCR019W	1.00304	0.4839				1.48334	0.35957	-1.4689	0.333321
YCR020C	-1.13208	0.0982	-1.13184	0.0569		1.49624	0.0244548	-1.02556	0.901085
YCR020C-A	1.1357	0.0464	1.35031	0.0163		1.24318	0.521358	1.09209	0.684713
YCR021C	7.94442	0	8.15643	0		9.49337	2.66887e-37	7.18023	0
YCR022C	1.15433	0.1039						-3.20487	0.197011
YCR023C	-1.73536	0.0011				2.24843	2.75498e-08	-2.08132	4.3077e-08
YCR024C	-1.07694	0.2355	-1.13144	0.0982		1.14789	0.446769	-1.80787	0.0440701
YCR024C-A	1.54794	0.0019	1.6299	0.0094
YCR025C	1.21766	0.1253				-1.01123	0.967474	-1.06829	0.865066
YCR026C	1.21292	0.0485				1.44583	0.0011859	-1.6692	0.0587879
YCR027C	1.26006	0.024				3.16446	0.255499	2.4182	0.0297855
YCR028C	1.23811	0.0855	1.19526	0.08		-1.31671	0.335966	-1.03383	0.915921
YCR029C	1.29261	0.002	1.34141	0.031
YCR029C-A	1.51942	0.0034
YCR030C	-1.51262	0.0004	-1.44657	0.0457		1.27164	0.00176994	-1.44736	0.0255018
YCR031C	-1.00649	0.4757	1.07908	0.3482		-5.05616	0.00101746	1.2452	1.36011e-06
YCR032W	1.13295	0.0517				-1.08346	0.564817	-1.45676	0.117327
YCR033W	1.06141	0.2984				-1.20238	0.0043629	1.02275	0.922764
YCR034W	1.17573	0.0197	1.07854	0.1123		-1.26404	0.868554
YCR035C	1.22627	0.0556	1.15869	0.1235		-2.10673	0.29791	-3.20487	0.197011
YCR036W	1.09223	0.0172	1.06218	0.1848		-1.96628	0.108069	-1.08448	0.590401
YCR037C	1.06161	0.3841	-1.1409	0.219		-1.80577	0.0358568	-2.55011	0.000128841
YCR038C	1.10481	0.1503	1.15411	0.0066
YCR039C	1.21027	0.0206	1.29151	0.07
YCR040W	-1.59822	0.0036	-1.65735	0.0055
YCR041W	-1.1498	0.0185	-1.26849	0.0294
YCR042C	-1.06782	0.2773	-1.14538	0.1446		-1.28227	0.0110117	1.2871	0.659609
YCR043C	1.44226	0.0091	1.52444	0.0255		-1.26404	0.48259	1.87215	0.55205
YCR044C	-1.21571	0.0164	-1.32529	0.0317		2.37334	0.0353419	-1.1565	0.371926
YCR045C	1.0886	0.0872	1.2187	0.0494		-1.2973	0.253884	1.87215	0.55205
YCR046C	-1.14012	0.0483	-1.0752	0.2467		-2.08195	0.0150541	1.72238	0.0113852
YCR047C	-1.539	0.0114	-1.46354	0.0437		-1.26404	0.639718	-3.49622	2.44668e-06
YCR048W	-1.46381	0.0084	-1.55959	0.0301		-2.58733	3.71215e-29	-2.42793	2.01759e-05
YCR049C	-1.47907	0.0264	-1.45362	0.0683
YCR050C	1.14336	0.2118
YCR051W	-1.72487	0.0107				-2.16693	0.00398706	-1.68046	0.00137825
YCR052W	-1.48193	0.0066	-1.65487	0.0192		-2.17938	6.15247e-17
YCR053W	1.68839	0.0018				-2.98375	1.46717e-101	-1.48913	0.148629
YCR054C	-1.27259	0.0393				1.84593	0.193507	-1.37352	0.463567
YCR055C	-1.5007	0.0025	-1.89475	0.0001
YCR056W	-1.61092	0.0202
YCR057C	-1.47522	0.0067				-1.9371	4.67985e-06	-1.37352	0.204226
YCR058C	-1.29209	0.0405
YCR059C	-1.40308	0.0067	-1.36782	0.0716		-1.29883	0.0521656
YCR060W	-1.36303	0.0486	-1.22523	0.0879		-1.58005	0.0934755	1.05309	0.784774
YCR062W	-1.87308	0.0002	-1.67157	0.0063
YCR063W	1.02499	0.4192	-1.04009	0.3957
YCR064C	-1.0463	0.3824
YCR065W	-1.04482	0.2265	-1.05225	0.3622		1.24415	0.0627667	1.87215	0.18359
YCR066W	-1.04064	0.2554	-1.17466	0.0395		-1.53217	0.0687657	-1.28195	0.56031
YCR067C	1.13824	0.1453	1.08597	0.2247		1.0121	0.834575	1.87215	0.000928401
YCR068W	1.1289	0.0369				1.86145	6.65574e-07	2.10617	0.305011
YCR070W	1.08163	0.3202	1.08026	0.2889
YCR071C	1.11558	0.095	1.18859	0.1474		1.53428	0.0416846	2.23006	0.00110659
YCR072C	-1.56628	0.005	-2.00531	0.0102		-2.00503	0.00285532	-1.47917	0.208362
YCR073C	1.23938	0.1644				1.88549	1.47152e-09	2.6745	0.000154558
YCR074C	1.00595	0.4754
YCR075C	1.0817	0.0408	1.17073	0.0678		1.31852	0.702123	2.5274	0.000268414
YCR076C	1.07114	0.2776	1.1481	0.142		-1.43839	0.0431557	-1.42439	0.702411
YCR079W	1.38615	0.0214	1.45026	0.0259		1.43839	8.80739e-07	2.05653	6.02123e-05
YCR080W	-1.62323	0.0165	-1.9777	0.0133
YCR081W	1.021	0.4565				-1.14494	0.0909944	-1.70926	0.431409
YCR082W	2.17858	0.0002	2.68837	0.0015		1.36125	0.000898153	4.07862	2.50543e-05
YCR083W	1.54018	0.0086				2.71616	1.83039e-13	1.40411	0.762726
YCR084C	1.11456	0.3232				1.50537	4.71902e-27	1.75514	0.292939
YCR085W	1.19832	0.133
YCR087W	1.12968	0.0872	1.12523	0.1919
YCR088W	-1.49298	0.0015	-1.61194	0.0081		-1.32724	8.01489e-10	-2.35572	0.000121045
YCR089W	-1.89803	0.0009	-1.38526	0.0435		-1.57658	8.13008e-11	1.57746	0.0306135
YCR090C	1.27733	0.0071				2.59938	0.0174121	-2.13658	0.453028
YCR091W	1.19983	0.2095				1.50039	4.48541e-10	-1.12452	0.765325
YCR092C	-1.1982	0.0485	-1.14726	0.1438		1.08258	0.792242	-1.70926	0.0539456
YCR093W	-1.19441	0.1087				1.23991	1.81823e-06	-1.27177	0.183169
YCR095C	-1.09319	0.0829	-1.04917	0.0555		-1.26404	0.814949	-1.0409	0.886335
YCR096C	1.22005	0.1053	1.43012	0.0754
YCR097WA	-1.05508	0.2401	-1.0514	0.3186
YCR098C	1.87856	0.0058	2.25586	0.0028		2.37334	0.426385	-1.06829	0.957146
YCR099C	1.44092	0.0353	1.67882	0.0137		-2.52808	0.11672	-1.44363	0.162111
YCR100C	1.17838	0.0514	1.23014	0.2245		-1.80577	0.22567
YCR102C	1.0217	0.4087	-1.07807	0.1627		-1.26404	0.774383
YCR103C	1.08533	0.2849
YCR104W	1.13737	0.0813	1.19465	0.0264
YCR105W	1.17331	0.07				1.48837	0.0120202	4.68038	0.0106324
YCR106W	-1.56024	0.0072				-3.55804	1.08036e-09	1.40411	0.762726
YCR107W	-1.36719	0.0174				-3.79212	0.000170665	-7.59673	1.23242e-09
YCRX01W	1.24755	0.1089
YCRX02C	1.11855	0.2624
YCRX03C	1.01332	0.3865
YCRX04W	-1.08745	0.2556	-1.13436	0.2882
YCRX05W	-1.14272	0.1152
YCRX06W	1.05185	0.1882
YCRX07W	1.09114	0.2464
YCRX08W	-1.05023	0.3184	-1.00276	0.4898
YCRX09C	-1.02593	0.3293
YCRX11W	1.08307	0.1844	-1.07268	0.2591
YCRX13W	1.13234	0.0203	1.0908	0.2568
YCRX14W	1.23561	0.0253
YCRX15W	1.28247	0.0651	1.3205	0.0688
YCRX16C	1.1028	0.1499
YCRX17W	1.12219	0.1858	1.18618	0.1491
YCRX19W	-1.366	0.0352	-1.07252	0.3615
YCRX20C	-1.07159	0.3129	1.08084	0.3436
YCRX21C	-1.00778	0.4727	-1.06677	0.2823
YDL001W	1.06275	0.0918	1.06334	0.0498		1.16896	0.321515	1.40411	0.762726
YDL002C	1.00841	0.4472	1.05851	0.3476		-1.04097	0.911464	1.41526	0.0448753
YDL003W	1.02562	0.3118	1.21194	0.1064		-1.11356	0.500469	6.78655	0.000529396
YDL004W	2.01392	0.0002	2.22172	0.0009		1.02511	0.875203	1.68423	2.8705e-08
YDL006W	1.01154	0.4071				-1.26404	0.48259	-1.42439	0.702411
YDL007W			-1.23317	0.0727		1.22703	0.260966	-1.60243	0.00355115
YDL008W	1.25204	0.0019	1.41218	0.0164		1.28215	0.288393	1.55038	0.110731
YDL009C	1.77245	0.0008	1.98937	0.0065
YDL010W	1.78641	0.0026	1.79019	0.0081
YDL011C	1.61831	0.003	1.78492	0.0014
YDL012C	1.22704	0.0431
YDL013W	-1.19967	0.0721	-1.13096	0.091		-1.39873	0.00719301	-1.68677	0.136148
YDL014W	-1.10477	0.0848				-2.37209	3.2142e-28	-1.54309	0.000205281
YDL015C	-1.12046	0.1096	-1.20784	0.1721		1.33404	0.0197491	-2.13658	0.0557331
YDL016C	1.22971	0.0619
YDL017W	1.33892	0.0167	1.16706	0.0174		-1.10603	0.845808	1.71614	0.218538
YDL018C	1.35231	0.0113				-1.76966	0.164134	2.14872	0.000449204
YDL019C	1.11729	0.1667				-1.18998	0.00619964	-1.36601	0.133262
YDL020C	1.59484	0.0112	1.60466	0.0009		2.29031	3.71358e-67	1.13464	0.383795
YDL021W	1.97094	0.0006	2.01966	0.0009		5.8015	7.81281e-07	5.54711	1.96672e-27
YDL022W	1.3238	0.0177	1.19457	0.1063		-1.6706	3.46367e-07	1.2871	0.533351
YDL023C	1.16847	0.118	1.02312	0.4174
YDL024C	1.00071	0.4976				-1.30571	0.0699034	-1.09203	0.732494
YDL025C	-3.44064	0	-2.87779	0.006		-2.98152	2.3311e-84	-3.65161	5.93541e-15
YDL026W	1.19519	0.1177	1.1657	0.0651
YDL027C	1.44235	0.0006	1.39987	0.0024		4.32353	1.39958e-24	-1.38096	0.0707593
YDL028C	-1.0923	0.0219	-1.06093	0.2709		-1.07493	0.581321	-2.13658	0.595699
YDL029W	1.00466	0.4768	-1.09778	0.197		1.03884	0.774964	-1.60243	0.543277
YDL030W	1.13141	0.0271	1.02328	0.4127		-1.23595	0.31834	1.00294	0.994885
YDL031W	-1.123	0.1629	-1.12957	0.1837		-1.5992	5.11791e-05	-1.42439	0.702411
YDL032W	1.11408	0.0896	-1.0694	0.2615
YDL033C	-1.12461	0.0837	-1.23341	0.1137		-1.44462	0.217716	-1.01742	0.964186
YDL034W	-1.04418	0.3681
YDL035C	1.05158	0.3644	-1.1339	0.1394		-1.35131	4.5257e-06	1.85544	0.00196276
YDL036C	-1.10339	0.1285				-1.02554	0.90224	4.21234	0.100644
YDL037C	1.12653	0.1263				2.78774	6.91713e-06
YDL038C	1.23687	0.1683				2.29083	4.58715e-22	2.57421	0.000844843
YDL039C	1.43905	0.0052	1.58231	0.0224
YDL040C	-1.94131	0.0086	-1.78134	0.0258		-1.07088	0.328316	-2.21876	4.91786e-05
YDL041W	1.0034	0.4916
YDL042C	1.02852	0.3622	1.06642	0.0993		1.24542	0.0823116	-1.62787	0.148254
YDL043C	-1.06462	0.2198	-1.08917	0.1459		-1.11533	0.758315	5.14842	0.0497865
YDL044C	-1.03883	0.2026				-1.13764	0.779291	-2.99121	0.00777232
YDL045C	1.12068	0.0233	1.12144	0.1264		-1.12861	0.660623
YDL046W	1.66649	0.0011	1.77955	0.0157		2.04371	0.0018843	1.09209	0.897837
YDL047W	-1.08924	0.2095	-1.12953	0.1234		-2.06754	3.54804e-11	-2.23832	5.93356e-06
YDL048C	1.07561	0.0654	1.20644	0.072		2.70849	3.63484e-177	-1.0186	0.922713
YDL049C	2.47395	0.0005	3.05859	0.0001		7.91114	1.27423e-27	2.84723	0.000157206
YDL050C	1.02836	0.3656	1.1016	0.0459
YDL051W	-1.27992	0.0269	-1.16034	0.1238		-1.30234	0.280062	-10.6829	0.00915416
YDL052C	-1.21694	0.0331	-1.28461	0.0432		-1.01711	0.868094	-2.10371	3.01215e-05
YDL053C	-1.0228	0.2772	-1.01356	0.3702		1.66639	0.00309764	-2.47393	8.83603e-09
YDL054C	-1.65697	0.0046	-1.90378	0.004		-1.04097	0.637071	-1.82189	5.27067e-06
YDL055C	-1.30689	0.006	-1.39994	0.01		-1.39157	5.1669e-10	-1.51034	6.82159e-05
YDL056W	-1.0748	0.2192	1.06011	0.3903		-1.19972	0.00412148	-1.1446	0.675148
YDL057W	1.93692	0.0005	1.99378	0.0003		3.78605	2.77121e-07	8.11266	7.07066e-12
YDL058W	1.05794	0.3277	-1.00409	0.3866		1.38344	2.22913e-07	-1.49561	0.420973
YDL059C	1.47471	0.0193	1.62252	0.0062		-2.52808	0.267331
YDL060W	-1.42316	0.011	-1.70875	0.0092		-1.44993	0.112835	1.11159	0.800439
YDL061C	1.08776	0.1606	1.19526	0.107
YDL062W	-1.18282	0.1306
YDL063C	-1.27584	0.0396	-1.17521	0.074		-1.39774	0.0132923	-4.8073	3.515e-08
YDL064W	-1.04844	0.3094	-1.06901	0.2232		-1.30918	0.309582	-1.20579	0.26303
YDL065C	1.7095	0.0004	1.73148	0.0059		6.41219	1.58768e-21	-1.46459	0.00756741
YDL066W	-3.81477	0	-4.17441	0.0001		-1.83082	1.31487e-106	-7.73104	1.1556e-71
YDL067C	1.50492	0.0074	1.8978	0.01		1.04851	0.60473	-2.04792	1.50106e-14
YDL068W	1.312	0.0221
YDL069C	1.39733	0.0057	1.4468	0.0349		-1.26404	0.814949	-1.60243	0.389979
YDL070W	1.22643	0.011	1.34764	0.0113		2.34457	2.38781e-16	-1.72305	0.00482327
YDL071C	-1.03928	0.2951	-1.24003	0.1606
YDL072C	2.12614	0.0004	2.22436	0.0003		1.16883	0.0483837	1.48285	2.08713e-07
YDL073W	-1.34594	0.0519	-1.29723	0.0541		-1.67034	0.000356325	-1.63385	0.0635444
YDL074C	-1.34517	0.0218	-1.36623	0.0069		1.34888	0.00460725	-4.8073	3.515e-08
YDL075W	-1.08383	0.1729	-1.10936	0.257
YDL077C	-1.09506	0.1879	1.0135	0.4537		1.68292	0.00107797	-1.2209	0.752504
YDL078C	1.54314	0.0002	1.5384	0.006
YDL079C	1.87935	0.0092	2.31269	0.0009		2.12821	1.16813e-08	1.14745	0.514724
YDL080C	-1.71264	0.001	-1.99824	0.0036		-1.84482	4.0467e-05	-2.13658	0.235444
YDL081C	1.0052	0.4769	1.07492	0.2356
YDL082W	-1.35199	0.0142	-1.46669	0.0043		-1.84426	0.000195568	-4.54023	0.000218335
YDL083C	-1.18232	0.0954	-1.14765	0.2097		1.13016	0.803269	-2.13658	0.453028
YDL084W	-1.22865	0.0157	-1.25278	0.0355		-2.3776	2.98689e-06	-1.49313	4.54657e-05
YDL085W	1.10178	0.0304	1.11549	0.2075		-1.65354	5.86553e-07	-1.10513	0.658425
YDL086W	1.10574	0.0843	1.02181	0.3973		1.89867	0.211298	1.53176	0.199652
YDL087C	-1.01407	0.4708				-1.51068	0.0506689	1.33725	0.498661
YDL088C	-1.16439	0.0208	-1.15193	0.2022		1.09187	0.460604	-1.43667	0.0845347
YDL089W	1.07584	0.109	1.06702	0.2441		1.4453	0.0301288	-2.58639	0.00225309
YDL090C	-1.38715	0.0022	-1.45856	0.003		-1.55574	0.0929795	-1.44736	0.197206
YDL091C	1.46914	0.0018	1.46888	0.0096		2.63283	1.68815e-24	2.34019	0.000695233
YDL092W	-1.13451	0.1124	-1.02967	0.3614		1.00687	0.986435	1.87215	0.55205
YDL093W	1.30153	0.033	1.1932	0.2047		-1.41151	0.0523175
YDL094C	1.22424	0.0668	1.26967	0.0572				2.34019	0.230526
YDL095W	3.04017	0.0001	1.40623	0.1603		-1.44551	3.23669e-11	-1.13951	0.607854
YDL096C	1.07839	0.2355	-1.03323	0.453
YDL097C	1.00136	0.491	-1.02882	0.2683		1.17906	0.191577	2.5718	2.52548e-21
YDL098C	1.19635	0.0327	1.27183	0.0576		2.49826	0.00020012
YDL099W	-1.06335	0.2594	1.09136	0.2949		1.97779	1.06774e-06	1.87215	0.55205
YDL100C	1.23218	0.0009	1.22407	0.0252		-1.46034	1.03186e-08	-2.18745	4.47548e-07
YDL101C	1.56167	0.0032	1.53715	0.0087		1.86477	0.000455166	4.01175	3.3441e-05
YDL102W	1.04195	0.3572	1.04421	0.3064		1.03663	0.83639	1.14084	0.654282
YDL104C	1.22881	0.0102	1.15594	0.1486		1.05482	0.853149	-1.00545	0.98249
YDL105W	2.02081	0.0003	2.176	0.0069		7.38373	2.34911e-09	2.10617	0.146881
YDL106C	1.16874	0.207	1.02356	0.3999		2.62962	1.50909e-14	2.4442	0.000134205
YDL107W	1.34043	0.0076	1.46207	0.0144
YDL108W	-1.01598	0.3422	-1.01392	0.3319		-1.0058	0.970412	1.10457	0.674835
YDL109C	-1.03366	0.2998				-1.27965	0.115832	-2.13658	0.453028
YDL110C	1.26908	0.0004	1.32586	0.0182		-3.79212	0.0122133	1.82015	0.0904066
YDL111C	-1.38356	0.0418	-1.37847	0.0417		-1.85888	0.0459646	-2.06981	0.00436462
YDL112W	-1.25967	0.0397	1.07184	0.1425		-1.27282	0.0405212	-2.67072	0.14374
YDL113C	1.05853	0.3511				1.37963	0.0186376	3.7443	0.142557
YDL115C	1.23044	0.1	1.44283	0.0407		2.79933	0.000377266	1.40411	0.078321
YDL116W	1.21622	0.1431	1.05701	0.3971		1.10756	0.643488	-1.42439	0.702411
YDL117W	-1.23976	0.0683	-1.13987	0.2374		-1.67661	2.43238e-06	1.30237	0.267678
YDL118W	-1.1176	0.1467	-1.34719	0.1572
YDL119C	-1.1655	0.0383	-1.16586	0.0464
YDL120W	-1.10782	0.0346	-1.13132	0.1105
YDL121C	-1.03104	0.2586	1.07788	0.1689		1.89867	0.0770977	-1.05324	0.802251
YDL122W	-1.38227	0.0093				1.11623	0.149375	1.07436	0.689932
YDL123W	1.10354	0.0985	1.22367	0.0954		-3.5032	8.54358e-12	2.34019	0.230526
YDL124W	1.65299	0.0112	1.76868	0.0081		1.82852	6.62007e-27	1.33881	0.000753371
YDL125C	-1.06626	0.3324	1.16271	0.197
YDL126C	-1.10299	0.0548	-1.02837	0.4331		-1.16052	4.73826e-05	1.04169	0.60891
YDL127W	-1.30666	0.0245	-1.14351	0.1346		-1.13237	0.305837	-1.60243	0.136489
YDL128W	1.23275	0.0081	1.22451	0.0788		1.58984	7.81996e-05	1.55191	0.0814467
YDL129W	-1.61348	0.0062	-2.04351	0.0015		-1.26404	0.600735	-3.91706	8.86669e-05
YDL130W	1.12163	0.0837	1.11102	0.251
YDL131W	-6.46418	0.0014	-6.85784	0.0001		-2.89986	1.3324e-69	-1.42439	0.588971
YDL132W	-1.39513	0.0225	-1.41135	0.1197		-1.25941	0.00715947	-1.28195	0.736694
YDL133W	1.13005	0.0031				1.32426	0.0312777	2.13107	4.08384e-07
YDL134C	1.10745	0.0102	1.00442	0.4621		1.65725	4.41321e-06	1.17009	0.788376
YDL134C-A	1.08747	0.0457	1.084	0.1379
YDL135C	1.28187	0.0216	1.25504	0.0956		2.37334	9.42577e-07	1.52112	0.282729
YDL136W	-1.15641	0.0256
YDL137W	1.6048	0.0005	1.52453	0.0042		1.35355	9.90426e-05	2.44616	6.11844e-30
YDL138W	-1.26556	0.018	-1.40416	0.0196		1.00885	0.922373	2.18418	0.184027
YDL139C	1.23031	0.0448	1.37064	0.0436		1.58223	0.701837
YDL140C	1.08931	0.0894				1.30183	1.94087e-16	-1.03102	0.819471
YDL141W	-1.35132	0.017	-1.66782	0.0019		-2.45147	9.85539e-10	-1.85703	1.69044e-05
YDL142C	-1.209	0.0529	-1.09249	0.2987		-2.0348	0.000277104
YDL143W	-1.43168	0.0089	-1.54803	0.0062		-1.9375	8.13818e-09	-1.1913	0.182295
YDL144C	-1.47014	0.0055	-1.71254	0.0028		-5.7368	2.8254e-30	-6.94388	6.28151e-11
YDL145C	-1.59654	0.0112	-1.55753	0.0218		-1.72601	1.05225e-18	1.01771	0.892686
YDL146W	-1.23256	0.0092	-1.12796	0.2293		1.29455	0.496035	-1.84785	0.0122111
YDL147W	-1.21306	0.011	-1.32412	0.0258		-2.18419	1.18926e-13	-3.56097	0.000385739
YDL148C	1.55789	0.0306	-1.00008	0.4999		-1.16971	0.209068	1.79414	0.0198248
YDL149W	1.1417	0.1464	1.03623	0.3651		2.20102	7.78716e-13	1.43165	0.186263
YDL150W	-1.83357	0				-1.09917	0.757431	-6.05364	3.59931e-05
YDL151C	-1.30609	0.0758	-1.844	0.0214
YDL152W	-1.24151	0.0669	-1.30624	0.1614
YDL153C	-1.30635	0.0173				1.08119	0.74478	-2.13658	0.595699
YDL154W	-1.04058	0.2563	1.00209	0.4904		-1.98635	0.149229	-1.06829	0.939424
YDL155W	1.05561	0.1813	1.03227	0.198		1.01715	0.896003	1.2481	0.638022
YDL156W	-1.06102	0.1333	1.06113	0.3247		-1.07357	0.681363
YDL157C	1.07361	0.0364	1.15838	0.129
YDL158C	1.25421	0.0055	1.46667	0.0411		-2.52808	0.432839	-1.13951	0.675237
YDL159W	1.14237	0.1961	1.20829	0.042		-1.00003	0.99979	2.34019	0.0579848
YDL160C	1.08624	0.0789	1.20033	0.0707		2.72275	1.6036e-25
YDL161W	1.00087	0.4947	-1.04738	0.1833		1.13016	0.408656	-1.68677	0.136148
YDL163W	-1.07542	0.1955
YDL164C	1.01174	0.222				-1.09054	0.551809	-1.33536	0.26266
YDL165W	1.17984	0.0017	1.28925	0.0352		2.27445	0.00275456	1.49772	0.0458765
YDL166C	1.04612	0.0586	1.12435	0.0989		-1.68539	0.491371	1.34171	0.316086
YDL167C	-2.51203	0.0001	-2.55431	0.005		-1.84924	0.000427693	-4.95298	3.05464e-11
YDL168W	1.44898	0.0004				-1.50105	0.0164033	-1.10133	0.58128
YDL169C	2.31743	0.0008	2.35239	0.0055		2.37334	0.0118942	3.2212	2.29654e-07
YDL170W	-2.14479	0.0003	-2.11669	0.0018		-1.47041	0.00504965	-4.68162	1.35543e-28
YDL171C	-1.22792	0.0363	-1.04484	0.3827		-1.38217	4.65024e-26	-3.12269	0.00141064
YDL172C	-1.04493	0.3786
YDL173W	-1.19589	0.1299	-1.25941	0.1015		-1.46301	0.00371865	-1.06829	0.904359
YDL174C	1.17801	0.0233	1.25877	0.0918		1.16436	0.00033995	-1.30331	0.1071
YDL175C	-1.52101	0.0071	-1.60839	0.0001		-1.51928	0.00157738	-2.76499	0.0016268
YDL176W	-1.03761	0.2992	-1.13668	0.1938		-1.77274	6.38315e-05	-2.69395	0.000392045
YDL177C	-1.28663	0.0506	-1.60218	0.0081
YDL178W	-1.43518	0.006	-1.34295	0.0563		-1.87691	0.004641	1.07373	0.727995
YDL179W	-1.5666	0.002	-1.59709	0.0119
YDL180W	-1.05429	0.131	-1.11728	0.2311		1.21587	0.0616703	1.31051	0.358884
YDL181W	1.17176	0.1758	1.34837	0.0338
YDL182W	-8.68824	0.0001	-10.8067	0		-5.37269	0	-11.6808	0
YDL183C	-1.53889	0.0029	-1.58977	0.0114		-1.69357	4.60562e-05	-1.23447	0.397303
YDL184C	1.43148	0.0355	1.53158	0.09
YDL185W	-1.19119	0.1435				-1.76515	2.99336e-32	-1.23765	0.00105419
YDL186W	1.00679	0.4587	-1.049	0.2993		-1.26404	0.814949
YDL187C	1.55768	0.0607	1.40724	0.0335
YDL188C	1.14292	0.027	1.09694	0.3039		1.83626	4.06637e-08	-1.03307	0.85961
YDL189W	-1.54714	0.0012	-1.52967	0		-2.06843	0.00621204	-2.30093	0.00242748
YDL190C	-1.30999	0.0288	-1.41945	0.014		1.42323	4.12199e-05	-1.17512	0.393794
YDL191W	-1.15291	0.0493	-1.11241	0.2573
YDL192W	1.55124	0.0084	1.48897	0.03		1.1634	0.126204	1.27039	0.581705
YDL193W	1.08419	0.0736	1.1421	0.0328		-2.18776	0.00114842	1.01408	0.960825
YDL194W	1.42764	0.0243	1.46315	0.0515		2.00251	0.000521794	-1.06829	0.858547
YDL195W	1.10963	0.0528				1.12783	0.0158771	-1.70926	0.172957
YDL196W	1.10532	0.1092						1.17009	0.788376
YDL197C	-1.07111	0.127	-1.10923	0.1602		-1.65849	5.27803e-06	2.34019	0.396537
YDL198C	-3.84413	0.0002	-4.62982	0.0001		-4.63481	2.57418e-18	-8.43387	1.45782e-81
YDL199C	1.64387	0.0095	1.66816	0.0423		-1.16425	0.516895	1.43754	0.0859224
YDL200C	1.391	0.0051				-2.52808	0.432839	4.05633	1.77644e-11
YDL201W	-1.28708	0.0076	-1.31168	0.0429		-1.89606	0.00789052	-1.32264	0.433844
YDL202W	-1.27243	0.0021	-1.28338	0.0794		-2.02246	0.208824
YDL203C	-1.12634	0.0033	1.12835	0.1286		-1.49387	0.0161613	1.09209	0.824012
YDL204W	5.02123	0				9.52383	0	8.02685	9.29112e-103
YDL205C	1.27952	0.095	1.5346	0.0113		1.13016	0.666113
YDL206W	1.20462	0.0734	1.81655	0.0188		1.60351	3.56294e-09	2.26998	0.00028246
YDL207W	-1.22505	0.029	-1.22702	0.0213		-1.71017	0.0034145	-3.95267	3.27521e-07
YDL208W	-1.58672	0.0075	-1.58175	0.0069		-1.58005	0.235601	-5.24433	4.60247e-23
YDL209C	1.2049	0.1142	1.3042	0.0786		-1.84339	0.0195859
YDL210W	7.11499	0	11.3446	0		28.7273	5.87165e-123	17.7854	9.01132e-31
YDL211C	1.41017	0.0032				1.60951	0.0317661	1.40411	0.762726
YDL212W	1.30254	0.0055	1.41698	0.0052		-1.26404	0.685198	-4.27316	0.0811048
YDL213C	-1.02415	0.3835	-1.01785	0.4134		-1.42891	0.0775448	-2.25528	0.000534798
YDL214C	-1.23529	0.0998	-1.71937	0.0013		-1.22976	0.0127245	-2.27224	3.60722e-06
YDL215C	-1.48665	0.0252	-1.58126	0.0143		-1.36851	0.000432896	-1.29371	0.0209883
YDL216C	1.13546	0.1213				-1.39369	0.133144	-1.06829	0.814802
YDL217C	-1.10171	0.0968	-1.21745	0.0491		-1.26404	0.868554	-1.89918	0.193246
YDL219W	-1.05119	0.2799	1.01654	0.4573
YDL220C	1.1071	0.0977	1.08832	0.2166		-1.04678	0.72791	-1.42439	0.702411
YDL221W	1.34234	0.0371				1.24318	0.650237
YDL222C	1.62737	0.0212	1.82533	0.0053
YDL223C	1.57362	0.0125	1.27322	0.0296		3.63357	1.18457e-109	3.3456	1.11647e-11
YDL224C	-1.20012	0.0073	-1.00942	0.4711		-1.35211	0.000705891	1.42875	0.164895
YDL225W	-1.36675	0.0029	-1.45299	0.0145		1.28556	0.259381	-2.35024	0.052398
YDL226C	-1.91002	0.003	-2.03421	0.0009		-2.43085	2.03595e-09	-1.19155	0.289087
YDL227C	-1.6421	0.0015	-1.06663	0.4011		-1.16864	0.432351	-1.83135	0.129745
YDL228C	-1.17701	0.0334	-1.1816	0.1125
YDL229W	-1.33748	0.0645
YDL230W	-1.44116	0.0019	-1.39038	0.0121		-1.66623	0.0101686	1.63813	0.0260285
YDL231C	1.0182	0.4458	-1.0195	0.4331		1.00502	0.95439	1.91115	0.000213159
YDL232W	1.055	0.2101				-1.26404	0.740651	-2.40365	1.13536e-05
YDL233W	1.13112	0.0868	1.02419	0.3417		-1.32022	0.183128	1.66413	0.0459282
YDL234C	1.19484	0.0451	1.2179	0.0604		2.16697	1.00814e-18	1.03244	0.877047
YDL235C	1.07646	0.1014	1.06206	0.1363
YDL236W	-1.37672	0.0105				-2.42274	8.96416e-06	-1.53276	0.00911124
YDL237W	1.17693	0.016	1.12973	0.0481		1.149	0.486796	-1.28916	0.0177181
YDL238C	1.21063	0.1554	1.62194	0.0163		2.07008	3.56727e-18	5.24202	2.98997e-10
YDL239C	-1.05887	0.3251				1.05888	0.726782	-2.07723	0.00235489
YDL240W	-1.05371	0.2046				-1.99585	8.4594e-08	1.31051	0.453784
YDL241W	1.13902	0.1686
YDL242W	1.01767	0.4285				-1.26404	0.61955
YDL243C	-1.12992	0.1316	-1.11868	0.2809
YDL244W	1.98112	0.0014				3.16446	0.107814
YDL245C	1.06689	0.177	1.29531	0.0428
YDL246C	1.71634	0.0037	2.10279	0.002
YDL247W	1.35547	0.0077	1.18842	0.0834
YDL248W	1.7267	0.0017	1.62514	0.0125
YDR001C	1.15314	0.1121	1.14486	0.1255		-1.03358	0.673545	3.25499	2.64316e-09
YDR002W	1.14898	0.042	1.21801	0.0704		-1.44462	0.476681	1.06609	0.820217
YDR003W	1.22329	0.0089	1.16447	0.0145		-1.10603	0.845808	-1.36377	0.0638602
YDR004W	1.04505	0.1711	1.0422	0.3365		1.12075	0.761695	-1.4463	0.0624223
YDR005C	1.65676	0.0001	1.75361	0.0003		2.30142	0.00035535	4.54387	6.69633e-18
YDR006C	-1.6423	0.0055	-1.61447	0.0168		1.3225	0.000275979	-1.81286	0.00125777
YDR007W	-1.11139	0.1032
YDR008C	1.09295	0.1351	1.10783	0.079				1.17009	0.849465
YDR009W	1.40455	0.0257				1.91186	0.00555679	1.59133	0.342079
YDR010C	1.33594	0.0276				1.71408	0.112307	1.31051	0.596318
YDR011W	-1.82742	0.0046	-1.79905	0.0305		-1.49037	4.16136e-07	-3.73901	7.27554e-15
YDR012W	-1.0662	0.1571	-1.11549	0.1785
YDR013W	1.26138	0.0341	1.13377	0.0715
YDR014W	1.16572	0.1243	1.1943	0.033		-1.26404	0.550704	-2.76964	6.90205e-05
YDR015C	1.619	0.0027	1.60667	0.0435
YDR016C	-1.0482	0.2068	1.10427	0.1563		2.37334	0.426385	-1.65413	0.00995536
YDR017C	-1.12996	0.2077	-1.12851	0.2047		1.43009	2.64764e-05	1.63813	0.0539101
YDR018C	4.95111	0	5.04914	0.0001		11.9355	1.26589e-60	6.1625	2.57547e-08
YDR019C	-1.98474	0.0203				-4.72352	1.57373e-21	-12.8195	2.89134e-05
YDR020C	-1.14098	0.0273	-1.2005	0.0397		1.64552	0.0359407	1.71614	0.218538
YDR021W	-1.15554	0.0515	-1.23614	0.0415		-1.73805	0.230331	1.40411	0.669412
YDR022C	1.89665	0.0201	2.2272	0.0004		2.6991	0.000101416	2.02816	0.0180218
YDR023W	-1.22313	0.0096				1.39236	0.0582576	-2.39485	1.82205e-09
YDR024W	1.13216	0.1136
YDR025W	-1.3193	0.0105
YDR026C	-1.18691	0.076	-1.12033	0.0422		-1.21679	0.155759	-1.12452	0.67292
YDR027C	1.04869	0.3704	1.09347	0.1787		1.13484	0.240669	1.77362	0.0192659
YDR028C	1.54373	0.0082	1.74023	0.0032		1.14444	0.000477562	-2.13658	0.595699
YDR029W	1.15655	0.204	1.42838	0.0074
YDR030C	1.58603	0.0055	1.61764	0		4.21928	0.00824442	2.28168	0.00106911
YDR031W	1.43047	0.0063	1.59807	0.0069
YDR032C	1.11501	0.0317	1.08044	0.0099		-1.11533	0.594068	1.2481	0.638022
YDR033W	-1.44859	0.0263	-1.638	0.0154		-1.28389	7.81049e-22	-1.83565	0.000608687
YDR034C	-4.31496	0	-4.0099	0		-3.17872	2.50484e-153	-7.47803	1.90768e-45
YDR036C	-1.00224	0.4833	-1.20725	0.0237		1.60152	1.66718e-08	-1.09009	0.726857
YDR037W	-4.69677	0	-5.22032	0		-2.79566	6.79266e-207	-2.77755	2.36864e-22
YDR038C	-1.06257	0.3278	-1.14622	0.2262		1.77319	0.00816003	1.53412	0.0995252
YDR039C	1.01781	0.4353
YDR040C	-1.07117	0.2442	-1.09088	0.3325		-1.50105	0.230185	1.31051	0.596318
YDR041W	1.12239	0.0257	1.24812	0.0411		1.63497	0.109306	1.50812	0.0536724
YDR042C	1.14338	0.174
YDR043C	1.79016	0.0033	1.87182	0.0011		2.50163	2.00322e-07	1.95016	0.000462718
YDR044W	1.05129	0.0557	1.04742	0.3666		1.78861	8.36854e-08
YDR045C	1.14004	0.0935	1.16849	0.0981				-1.06829	0.939424
YDR046C	-10.8832	0				-9.42453	1.42663e-108	-15.51	3.76532e-68
YDR047W	-1.69209	0.0028	-1.93781	0.0033		-4.42414	0.00360345	-4.20194	3.00378e-11
YDR048C	1.22904	0.0678	1.43538	0.0248
YDR049W	-1.08668	0.1583	-1.17491	0.1239		-1.0323	0.815482	-1.47917	0.208362
YDR050C	1.41907	0.0107	1.32689	0.0489		1.59378	5.10494e-06	-1.03562	0.213597
YDR052C	-1.36648	0.0063	-1.69148	0.0104		2.07434	2.39127e-13	-1.51628	0.141315
YDR053W	-1.10149	0.1886	-1.16452	0.2541
YDR054C	1.39303	0.0315	1.32579	0.0019		1.70182	2.82396e-05	1.47432	0.0272559
YDR055W	3.48106	0	3.32098	0.0001		2.72913	1.87227e-39	3.21522	1.1249e-72
YDR056C	1.82389	0.0016	1.82457	0.0015		1.97779	0.395747	4.68038	0.0708663
YDR057W	1.02029	0.2344				-1.32886	0.203898	-1.06829	0.784076
YDR058C	1.07553	0.0586	1.14166	0.0789		-2.04191	0.0394755	-2.99121	0.0011139
YDR059C	3.55429	0	4.42144	0		4.25115	1.24767e-48	3.19117	9.64685e-13
YDR060W	-1.85258	0.0174	-1.75624	0.0311		-1.99585	2.31764e-10	-1.70926	0.431409
YDR061W	-1.05113	0.1141				-1.37724	0.0584613	-1.68337	0.0505399
YDR062W	-1.2252	0.0431	-1.21711	0.0818		-1.42832	1.51598e-05	-1.46187	0.000562692
YDR063W	1.26892	0.0429	1.24633	0.0108		-1.13764	0.691865	-1.07953	0.666941
YDR064W	-1.18166	0.06				1.02186	0.873577	-1.37484	2.39047e-08
YDR065W	-1.1638	0.0175	-1.15717	0.1473
YDR066C	1.37364	0.0016	1.51727	0.0094		1.66134	0.175342	1.2637	0.520106
YDR067C	1.00182	0.467	1.08645	0.1769		-1.26404	0.188977	-1.54158	0.0141682
YDR068W	1.20396	0.033	1.16173	0.1336		1.97779	0.14131	1.11159	0.720725
YDR069C	-1.06155	0.2298	-1.05767	0.3057		1.94482	3.97965e-14	-2.67072	0.14374
YDR070C	3.14381	0.0014	3.57629	0.0019
YDR071C	-1.09847	0.1445	-1.02663	0.4265		1.15624	0.685473	-1.86951	0.233566
YDR072C	1.36415	0.0001	1.38741	0.0098		1.5654	0.0105601	1.43754	0.22464
YDR073W	1.21291	0.0087	1.44378	0.0175		1.03975	0.622701	1.2169	0.316861
YDR074W	-1.13349	0.0689	-1.06234	0.3222		1.17405	0.0156631	2.11484	8.08957e-08
YDR075W	1.08449	0.0601	-1.0623	0.3551		1.13016	0.803269	1.01408	0.954771
YDR076W	-1.27368	0.0036	-1.06685	0.2532		-1.6992	0.0015872	2.58438	3.41048e-06
YDR077W	1.67744	0.0078				3.69846	2.17724e-17	-1.18699	0.760613
YDR078C	1.11764	0.1021	1.29756	0.0499				-1.42439	0.588971
YDR079W	1.23942	0.0884	1.38161	0.0455		-1.01123	0.986718	-1.70926	0.431409
YDR080W	1.05106	0.2989				1.48334	6.50014e-05	-1.1217	0.671875
YDR081C	-1.15935	0.1347				1.37004	1.03195e-05	-2.13658	0.111429
YDR082W	1.11299	0.0243	1.05883	0.0973		1.58223	0.311104	1.63813	0.19879
YDR083W	-1.10104	0.1128	-1.14029	0.0823		1.34145	0.258606	-1.64352	0.244852
YDR084C	1.35512	0.0063	1.35662	0.01		1.58223	0.250749	-1.65585	0.00333895
YDR085C	1.64373	0.0049	1.84052	0.0002		3.69057	4.12981e-81	2.38407	8.56919e-07
YDR086C			1.39061	0.1055
YDR087C	-1.38699	0.0045	-1.43439	0.0012		3.16446	0.0488948	1.52112	0.0627925
YDR088C	1.13487	0.0858	1.12602	0.2144		-1.04097	0.875047	1.43165	0.186263
YDR089W	1.20893	0.0798	1.3394	0.0586		1.91085	1.13493e-10	-1.01206	0.952768
YDR090C	1.15758	0.0139	1.15096	0.0946		1.02079	0.881529	3.97832	0.0018641
YDR091C	-1.13352	0.0091	-1.23509	0.1122		-1.0511	0.575125	-2.67072	0.14374
YDR092W	-1.02023	0.3096				-1.04097	0.911464	1.1961	0.644655
YDR093W	1.00353	0.4905	1.08813	0.3013		1.00065	0.994709	-1.06829	0.939424
YDR094W			1.36057	0.0111
YDR095C	1.35641	0.0811
YDR096W	1.20976	0.1071	1.12277	0.1302		2.21828	3.86611e-30	-1.75309	0.0204668
YDR097C	1.11936	0.2089				1.13508	0.639736	1.2169	0.592656
YDR098C	-2.45484	0	-2.37435	0.0004		-2.27527	0.00879571	-3.80239	3.39315e-17
YDR099W	-1.1231	0.0172	-1.19506	0.1127		1.15299	5.0579e-07	-1.42439	0.392916
YDR100W	-1.31521	0.0499	-1.43466	0.009
YDR101C	-1.53178	0.0075	-1.71584	0.001		-2.60708	2.26613e-27	-9.08046	3.56016e-06
YDR103W	-1.25978	0.0169				-1.06957	0.68787	-1.8517	0.00552576
YDR104C	1.2105	0.159				1.65255	5.86265e-05	3.12025	0.0358506
YDR105C	1.24392	0.0748	1.12158	0.2408		-1.1204	0.605715	1.34124	0.034312
YDR106W	1.32533	0.0142	1.43999	0.0252		2.37334	0.426385
YDR107C	-1.2078	0.1151	-1.26954	0.1418		-1.44163	0.00327477	-1.11474	0.668037
YDR108W	-1.30907	0.002				-1.16372	0.239357	-1.6238	0.116831
YDR109C	-1.20103	0.0454				-2.97661	8.35438e-08	1.05817	0.82072
YDR110W	-1.40201	0.0024	-1.5502	0.0061		-1.1587	0.541668	-1.16541	0.672163
YDR111C	1.13731	0.1357	1.0152	0.4639		1.07366	0.839826	1.06372	0.808454
YDR112W	1.21078	0.0827
YDR113C	1.72115	0	2.05797	0.0003		1.81956	0.102351	-2.13658	0.358085
YDR114C	1.11237	0.1457	1.27013	0.0572		2.37334	0.426385	-1.75954	0.123136
YDR115W	1.17431	0.0076	1.51412	0.0292
YDR116C	1.13482	0.1253	1.22758	0.0297		3.27747	0.00176672	-1.24634	0.359464
YDR117C	-1.12279	0.2076	-1.30497	0.0146		-1.08346	0.519796	3.04225	4.50004e-05
YDR118W	1.02	0.3874	1.06439	0.223		-1.26404	0.437602	-3.20487	0.0680758
YDR119W	-1.2268	0.065	-1.10109	0.3226		-2.78089	0.000594531	-4.98535	0.0135933
YDR120C	-1.66402	0.0095	-1.79846	0.0027		-4.49436	3.69603e-10
YDR121W	1.17876	0.0886
YDR122W	-1.16623	0.0469				-1.26404	0.000167384	-1.33536	0.096614
YDR123C	1.24497	0.0446	1.29458	0.0736		1.91887	9.39243e-05
YDR124W	1.18754	0.0239	1.16962	0.1317		-1.05337	0.776	1.2221	0.462911
YDR125C	-1.02026	0.3702				-1.68539	0.233309	-3.20487	0.197011
YDR126W	-1.69092	0.0341	-3.16479	0.0012		3.16446	4.71568e-10	-7.02019	1.06018e-12
YDR127W	-3.85367	0	-3.45151	0.001		-4.48382	3.15659e-197	-2.08035	1.65628e-14
YDR128W	1.23173	0.0878	1.0899	0.3348		-1.95802	4.78135e-11	1.04306	0.835415
YDR129C	1.06856	0.1919				-1.15292	0.0080876	-1.2116	0.142948
YDR130C	1.10426	0.0885	1.21517	0.0333		2.90075	0.0746763	-7.47803	0.00466497
YDR131C	1.25042	0.0801				1.74045	0.0668957	1.40411	0.601035
YDR132C	1.41086	0.0369	1.64946	0.0022		1.90798	0.0200593	13.1051	3.94886e-08
YDR133C	-2.00924	0.0015	-2.41012	0.0008
YDR134C	-1.60602	0.0043	-1.56586	0.0178
YDR135C	-1.00159	0.4965	-1.25447	0.1309		-1.7529	2.16692e-16	-1.38981	0.0385379
YDR136C	1.14611	0.1615
YDR137W	1.02221	0.392	-1.02724	0.1518		1.01872	0.052067	-2.98443	2.67324e-11
YDR138W	-1.66912	0.0012				-1.878	3.66535e-05	3.7443	0.0010422
YDR139C	1.03764	0.3439	1.25544	0.0417		1.05482	0.921185	-1.76679	0.00654185
YDR140W	1.27878	0.0175				1.03453	0.896238	1.45812	0.0845179
YDR141C	-1.2925	0.0104	-1.07388	0.3064		-1.60262	0.000176997	1.17009	0.420638
YDR142C	1.07884	0.0515	1.0616	0.1792		1.84055	0.000219335	1.96576	0.147337
YDR143C	-1.30823	0.0088	-1.27381	0.1395		1.04487	0.49487	4.21234	0.00446061
YDR144C	-1.05332	0.3036				-1.74735	1.48698e-05	-1.8517	0.0234839
YDR145W	-1.22334	0.145				-1.34152	3.42582e-13	-1.8776	0.000561459
YDR146C	-1.6359	0.0033	-1.59863	0.0044		-1.88806	9.49912e-06	-3.08617	0.00878909
YDR147W	1.12342	0.08				-2.24718	0.000559128	-1.03491	0.875647
YDR148C	1.71988	0.0008	1.76718	0.0084		2.64754	2.79823e-34	4.24474	2.23943e-79
YDR149C	1.34213	0.0421
YDR150W	1.16356	0.0419	1.43548	0.0377		1.37152	2.03378e-28	-1.74487	0.00441374
YDR151C	1.05468	0.0986				1.35962	0.000172207	1.08846	0.640197
YDR152W	1.1513	0.0251				1.62603	3.85676e-12	1.0507	0.772685
YDR153C	1.03957	0.2547				2.03772	5.04194e-16	1.05309	0.846876
YDR154C	1.16503	0.0525
YDR155C	1.2452	0.1276
YDR156W	-1.37261	0.0057	-1.37131	0.02
YDR157W	-1.0162	0.4196	-1.27015	0.0531
YDR158W	-4.7481	0				-16.3061	1.81176e-67	-7.97656	1.13332e-59
YDR159W	1.125	0.2434				-1.08097	0.524863	-1.70926	0.172957
YDR160W	1.42785	0.0196	1.8363	0.0054		1.36797	0.0802977	1.06089	0.848209
YDR161W	-1.4984	0.0002	-1.50912	0.0155		-2.13914	0.0264145	-1.36504	0.249945
YDR162C	-1.31969	0.0273	-1.33372	0.0027				-1.08924	0.724052
YDR163W	-1.00733	0.4035	1.0332	0.3543		-1.05337	0.739687	1.40411	0.213197
YDR164C	-1.14596	0.0532				1.64367	1.89325e-09	-1.55388	0.350233
YDR165W	-1.45286	0.0075	-1.59208	0.0023		-1.76966	0.0491131	-3.01635	0.000456009
YDR166C	-1.10588	0.2426	-1.11311	0.0201		1.09095	0.218576	1.71614	0.00593257
YDR167W	-1.08706	0.0665	-1.03702	0.2577		1.14272	0.757472	1.43431	0.0726748
YDR168W	1.07676	0.0308	-1.01787	0.4259		1.91887	3.31805e-08	-2.5639	0.00195089
YDR169C	-1.28119	0.0074	-1.1859	0.0846		1.9351	5.27042e-22	-2.5639	0.000148338
YDR170C	-1.22947	0.0709	-1.0121	0.4559		-1.15446	0.00179672	1.17009	0.849465
YDR171W	1.98234	0.0006	1.96036	0		2.99861	2.26556e-105	5.22469	4.93034e-118
YDR172W	-1.82903	0.0012	-1.68409	0.0094		-2.22142	2.14998e-17	-3.56097	0.0759312
YDR173C	1.05436	0.0688	1.00513	0.4784		1.1603	0.655656	1.56013	0.063462
YDR174W	-1.40355	0.0018	-1.34141	0.0385		1.25903	0.000984006	-1.06071	0.687815
YDR175C	1.02341	0.3119	-1.00191	0.4898		1.05482	0.863932	-1.05601	0.770698
YDR176W	-1.31305	0.0314	-1.27185	0.0506		1.1125	0.423237	-5.34145	1.82308e-05
YDR177W	-1.00297	0.4721	1.08184	0.1988		-1.46175	3.80063e-08	1.49772	0.0683715
YDR178W	3.38755	0	3.41059	0.0001		5.05434	2.58449e-14	2.81343	2.9051e-47
YDR179C	1.77797	0.0006	2.23759	0.0022				-1.20763	0.590125
YDR179W-A	1.80868	0.0001	-1.55545	0.0166		-1.58005	0.235601	-2.13658	0.0557331
YDR180W	1.33499	0.0133	1.56735	0.019		2.03429	4.49833e-05	-2.71928	0.0130833
YDR181C	1.08041	0.2346	1.23977	0.0131		3.00218	2.22856e-11	1.38461	0.157434
YDR182W	-1.49046	0.0853	-1.77669	0.0358		1.12721	0.254655	1.07649	0.844995
YDR183W	1.51113	0.0035	1.42136	0.0251		-1.26404	0.774383	-1.60243	0.136489
YDR184C	-1.18935	0.0582	-1.14723	0.0693		1.33881	0.399117	-2.13658	0.358085
YDR185C			1.34588	0.0488		1.18667	0.744115	1.36156	0.365808
YDR186C	1.28655	0.0616				-1.07429	0.15322	-1.59196	0.00251416
YDR187C	-1.76222	0.0053	-2.14038	0.0152
YDR188W	-1.71343	0.0015	-1.89547	0.002		-1.53491	7.81395e-05	1.01408	0.906905
YDR189W	-1.50277	0.0037	-1.45777	0.0123		-1.39519	2.78637e-07	-1.1773	0.499431
YDR190C	-1.30718	0.0019	-1.48176	0.0163		-1.784	1.09816e-07	1.34253	0.109754
YDR191W	-1.24258	0.0572	-1.33706	0.1158		-2.52808	0.11672	-1.33536	0.616428
YDR192C	1.03229	0.3942	-1.06799	0.0944		-1.36765	0.0126606	-1.35964	0.530564
YDR193W	1.14978	0.1152	1.01974	0.4044
YDR194C	-1.4303	0.0029	-1.63203	0.0086		-1.001	0.993008	-1.06001	0.703995
YDR195W	-1.22828	0.0328	-1.22853	0.0441		-1.15743	0.357817	-1.06829	0.879196
YDR196C	-1.08643	0.0745	-1.04912	0.2541		-1.03421	0.940369	-2.45311	0.000704192
YDR197W	-1.0319	0.3596	-1.00389	0.4701		1.4284	0.00255536	1.26646	0.397093
YDR198C	-1.08095	0.071	-1.32538	0.0242		-1.93819	0.043091	-5.34145	1.65635e-06
YDR199W	1.33562	0.0263	1.22644	0.0841
YDR200C	1.03143	0.3546	-1.01211	0.4263		1.71863	0.00044727	-2.31463	0.0377005
YDR201W	1.37825	0.0416	1.74229	0.0072		-1.26404	0.740651	2.65221	0.083059
YDR202C	1.1613	0.0091	1.09525	0.0168		1.58223	0.443863	-1.92981	0.0129158
YDR203W	1.12804	0.1177
YDR204W	-1.12955	0.0041	-1.15412	0.0787		-1.79072	3.64653e-05	-1.15047	0.674672
YDR205W	1.40482	0.0278	1.4167	0.0265		1.63775	0.00172631	1.07909	0.701485
YDR206W	-1.3636	0.0415	-1.27332	0.1254		-1.39044	0.00346654	-2.67072	1.35162e-07
YDR207C	1.1867	0.1389	1.25749	0.0733		1.69081	3.62003e-08	2.4572	0.0103518
YDR208W	-1.63387	0.0134	-1.5456	0.0056		1.14359	0.0199474	-1.68677	0.136148
YDR209C	-1.02771	0.3917	1.03737	0.3507				1.17009	0.529005
YDR210W	-1.02335	0.2699	1.11225	0.0622
YDR211W	-1.41989	0.0083	-1.63058	0.0141		-1.6124	1.00933e-08	-3.10409	1.53505e-10
YDR212W	-1.32112	0.0094	-1.41748	0.0126		-1.26404	0.0883903	-2.13658	0.453028
YDR213W	1.09593	0.1786	1.29652	0.011		-2.00829	9.15266e-09	1.00294	0.994885
YDR214W	1.56161	0.0073	1.47296	0.0031		-1.12238	0.394443	-1.52231	0.000730728
YDR215C	1.22216	0.0312
YDR216W	1.03776	0.4165	-1.08646	0.1807		3.1964	1.22516e-94	1.77854	0.227399
YDR217C	1.09208	0.3261	-1.16609	0.1213		1.10641	0.363075	-2.95051	0.00014793
YDR218C	1.7532	0.0022	1.85902	0.0056
YDR219C	1.22833	0.0707	1.12839	0.1325		2.45245	3.99231e-09	-2.27902	0.0231742
YDR220C	1.09988	0.2906
YDR221W	1.04607	0.171	1.28126	0.0232		-1.67034	0.000356325	1.65941	0.0283056
YDR222W	1.10601	0.1848	1.06304	0.1426		2.24149	3.86371e-07	1.12111	0.525728
YDR223W	2.17088	0.0006	2.24565	0.0004		1.07592	0.53384	4.9924	2.85667e-06
YDR224C	1.6466	0.0012	1.81513	0.0096		1.03453	0.926526	2.5691	5.50866e-48
YDR225W	1.72343	0.0018				3.60946	1.23283e-19	-1.4696	0.000867637
YDR226W	-1.2616	0.0635				-1.29277	0.00303226	1.30912	0.000101967
YDR227W	1.62478	0.0015				1.36789	0.000322785	-1.19857	0.490812
YDR228C	-1.14041	0.0929	-1.09315	0.163		-1.22602	0.0995946	-2.67072	0.00345496
YDR229W	-1.37869	0.0226	-1.35042	0.0427		-1.47471	0.161792	-3.59845	6.28085e-06
YDR230W	-1.06143	0.2101	-1.01833	0.2878
YDR231C	-1.16884	0.0848	-1.16068	0.0859		-1.14913	0.58218	-1.06829	0.957146
YDR232W	1.0545	0.344				1.41348	4.38446e-09	-1.09557	0.251505
YDR233C	1.08023	0.2872	1.11124	0.2365		3.00427	0	1.24305	0.000508661
YDR234W	-2.73932	0.0005	-2.56041	0.0013		-5.52154	6.20675e-290	-3.62201	1.0944e-26
YDR235W	-1.0777	0.1145	-1.17149	0.0706		-6.3202	0.00505143	-1.06829	0.784076
YDR236C	1.30395	0.003	1.27905	0.0181		-3.47611	0.0220404	-2.13658	0.595699
YDR238C	-1.43552	0.0127	-1.36788	0.0958		-2.00724	3.4006e-44	1.12201	0.404992
YDR239C	-1.28476	0.0637	-1.30158	0.0895		1.10571	0.314448	-2.13658	0.00681808
YDR240C	-1.26278	0.0239	-1.20697	0.0195		-1.06253	0.733749	-1.94234	0.134085
YDR241W	1.15816	0.1266
YDR242W	-1.17621	0.0036	-1.1572	0.1676		1.05482	0.613885	-1.00545	0.98989
YDR243C	-1.03968	0.2877	-1.05547	0.2931		-1.29344	0.230582	-1.84523	0.053969
YDR244W	-1.10911	0.0459	-1.15197	0.0342		1.81077	1.20016e-06	1.30728	0.206432
YDR245W	-1.10543	0.0973	-1.07535	0.2489		1.33881	0.399117	1.15946	0.402663
YDR246W	1.34932	0.0028	1.3464	0.0034		1.37985	0.0159212	-1.15731	0.673717
YDR247W	1.28356	0.0121	1.156	0.1608		3.09713	2.7374e-14	-3.08617	0.00878909
YDR248C	1.0479	0.059				6.72447	0.00133151	-1.16541	0.463557
YDR249C	1.18665	0.0652	1.23687	0.0795		1.86477	0.0429638	2.63803	0.00097843
YDR250C	1.3133	0.0202
YDR251W	1.12746	0.0476	1.24682	0.0251		1.26022	0.00026688	-1.06829	0.805484
YDR253C	1.13931	0.0617				1.18667	0.336581	1.84095	0.025538
YDR254W	1.30979	0.0255	1.4222	0.0067		1.42911	0.105533	1.80529	0.00031638
YDR255C	1.44818	0.0012				2.55949	0.000281202	2.80823	0.00240093
YDR256C	2.67065	0.0004				2.88757	2.21244e-15	2.16017	0.00653621
YDR257C	-2.60774	0.0001	-3.05867	0.0003		-10.1123	0.00477924	-12.8195	3.33703e-09
YDR258C	-1.04535	0.1455	-1.10371	0.2222		1.25659	3.79076e-10	1.124	0.255282
YDR259C	-1.13343	0.1035	-1.12402	0.2408		-1.85277	3.95303e-05	2.4962	0.108885
YDR260C	-1.21372	0.0251	-1.40618	0.0086		-1.26404	0.774383
YDR261C	-1.3136	0.004	-1.244	0.0685		1.15123	0.0690041	-1.98923	0.0111809
YDR262W	1.18094	0.052	1.29012	0.0399		1.71227	9.30724e-05	1.06372	0.863898
YDR263C	1.30861	0.005	1.2432	0.0889		1.15071	0.533122	-1.13113	0.766506
YDR264C	-1.26031	0.0346	-1.17616	0.1644		-1.05939	0.185759	-1.76448	5.20829e-07
YDR265W	-1.02767	0.2326	1.09891	0.2762		1.14675	0.269583	1.5693	0.0902525
YDR266C	-1.72942	0.0003	-1.6058	0.0157		-1.63984	8.21325e-05	-2.02975	0.0291875
YDR268W	-1.36794	0.004	-1.55173	0.0126		-1.70313	7.46588e-05	-1.42439	0.392916
YDR269C	1.15343	0.096
YDR270W	1.05898	0.271	-1.03425	0.4464		1.20224	0.104957	-1.26612	0.459488
YDR271C	1.23293	0.0741	1.13387	0.149
YDR272W	1.19711	0.014	1.26079	0.0193		-1.52908	0.0130822	1.12831	0.443834
YDR273W	-1.17811	0.0029	-1.25413	0.078		-1.68539	0.491371	1.17009	0.704237
YDR274C	1.05613	0.1699	1.24096	0.0296
YDR275W	1.73843	0.0027	1.9171	0.0007		2.46495	3.14772e-16	-1.12307	0.549839
YDR276C	2.8671	0.001	3.55233	0.0003		2.62763	6.65978e-17	1.16196	0.00459019
YDR277C	-1.16302	0.127	1.02888	0.4231		1.09374	0.212525	-1.34525	0.181069
YDR278C	1.33331	0.0162	1.40318	0.0571
YDR279W	1.14964	0.0476	1.19169	0.0574		1.84593	4.27869e-06	1.98016	0.0180006
YDR280W	-1.32628	0.0153	-1.46341	0.0046		-2.02246	0.0119495	-2.13658	0.453028
YDR281C	1.46254	0.0157	1.69226	0.0151
YDR282C	1.3261	0.0037	1.37943	0.0172		1.93125	0.00077959	4.68038	0.0106324
YDR283C	1.07545	0.3341	1.19943	0.0782		-1.25596	0.00446312	4.9144	0.00767661
YDR284C	1.35114	0.0017				1.51031	0.00571236	1.56892	0.0005393
YDR286C	1.40367	0.0038	1.44579	0.0228		1.92128	0.13088	1.30558	0.308972
YDR287W	1.26539	0.0053	1.2416	0.011		2.78661	9.95051e-16	1.69972	0.0318699
YDR288W	1.07806	0.144				1.00687	0.980818	1.0698	0.76487
YDR289C	1.23155	0.0127	1.38152	0.0229		1.58223	0.226026	-1.33536	0.385596
YDR290W	1.26319	0.0224	1.45821	0.0152
YDR291W	1.02026	0.4157				1.27547	0.0563559	1.40411	0.27635
YDR292C	-1.11646	0.1355	-1.12779	0.0226		-1.24419	0.0336647	1.2481	0.230316
YDR293C	-1.68861	0.0163	-2.29718	0.0017		1.7302	5.92735e-60	1.56158	2.67029e-05
YDR294C	-1.0083	0.3938	-1.08556	0.2302		-1.65325	7.80383e-13	1.04138	0.830873
YDR295C	-1.26443	0.0563	-1.43101	0.0397		-1.55867	0.000134743	-2.13658	0.111429
YDR296W	-1.05915	0.3273
YDR297W	1.38122	0.0047	1.46725	0.0262		1.52375	1.27675e-07	-1.07556	0.610752
YDR298C	2.11167	0.0002	2.10596	0.0007		2.44366	2.77094e-08	2.31811	3.56245e-34
YDR299W	-1.43722	0.0109				1.17303	0.504592	-1.42439	0.702411
YDR300C	-1.60623	0				-1.35653	0.160137	-2.59442	0.000196386
YDR301W	-1.34522	0.0218	-1.3127	0.062		-2.01869	4.56913e-20	-1.86951	0.0920539
YDR302W	1.2588	0.0062	1.30828	0.0207		1.42401	0.520244	-2.38311	0.00141653
YDR303C	-1.33444	0.0065				1.2526	0.103479	-1.51503	0.0505902
YDR304C	-1.28504	0.0061	-1.29189	0.0193		-1.31129	0.0455985	-1.85853	4.81584e-07
YDR305C	1.38151	0.0015	1.62179	0.0067		1.14712	0.635486	3.87195	5.00522e-07
YDR306C	1.13104	0.0379	1.14877	0.0803		1.00336	0.981854	1.12676	0.599261
YDR307W	1.61525	0.0016	1.59229	0.0163		1.83895	9.33633e-11	1.48212	0.033547
YDR308C	1.32582	0.0266	1.44004	0.0186		-1.26404	0.868554
YDR309C	-1.54375	0.0077	-1.3891	0.0634		1.62832	5.36543e-25	-1.90616	1.0335e-05
YDR310C	-1.05363	0.1925	1.03159	0.405		1.37161	7.77246e-06	-2.47843	0.000943401
YDR311W	-1.20074	0.0833	-1.27271	0.0744		-1.06653	0.727645	-1.12452	0.67292
YDR312W	-1.17845	0.005	-1.179	0.0127		1.02845	0.924814	2.22318	0.0259192
YDR313C	2.15754	0.0005	2.56131	0.0026		3.95557	1.6956e-05	2.4442	0.00693217
YDR314C	1.06724	0.0878	1.09922	0.3156		2.37334	0.00586308	6.55253	0.0170775
YDR315C	1.6843	0.0006				1.38445	0.457224	2.10617	0.040215
YDR316W	1.61694	0.0043	1.70844	0.0036		1.56194	0.0205335	-3.56097	0.0120746
YDR317W	1.63916	0.0023	1.98641	0.0019		2.81285	0.00292334	8.15723	1.04491e-13
YDR318W	1.35389	0.0019	1.41963	0.0167		1.41568	0.218379	1.92721	0.00981887
YDR319C	1.9517	0.0002	2.13609	0		3.42816	0.0317076	3.95232	9.51509e-16
YDR320C	-1.28686	0.0144				-1.49708	1.74399e-08	1.14546	0.476486
YDR321W	-2.25244	0.0004	-2.38492	0.0011		-2.52808	7.02254e-07	-1.8728	0.000142756
YDR322W	1.22902	0.0052	1.30443	0.0016		1.80826	0.00252932	-1.06829	0.957146
YDR323C	1.201	0.059	1.17405	0.0293		-1.04888	0.825737	4.68038	0.0708663
YDR324C	-1.58328	0.0056	-1.91437	0.0002		-2.0014	0.00682548	-2.40365	0.0112688
YDR325W	-1.15021	0.0503	-1.12427	0.2083		-1.33128	0.0470269	-1.47917	0.373688
YDR326C	-1.2215	0.0987				1.14549	0.033053	-9.78691	2.60151e-42
YDR327W	1.0302	0.3194	1.12023	0.1549		-1.16015	0.380652	-1.92485	2.82805e-06
YDR328C	-1.25881	0.0004	-1.23632	0.0024		1.65757	0.005718
YDR329C	1.20884	0.0298	1.30195	0.0873		1.31355	0.0250658	2.08388	3.78405e-06
YDR330W	1.09521	0.0693	1.26582	0.1095		1.64468	7.6197e-09	-1.04556	0.861365
YDR331W	1.31895	0.0018	1.28742	0.071		1.51403	0.00910924	1.28022	0.209319
YDR332W	1.05158	0.2576				1.09539	0.663881	1.95991	0.000264912
YDR333C	-1.51629	0.0038	-1.43061	0.0079		-1.06957	0.664332	1.40411	0.424424
YDR334W	1.34557	0.0146	1.3734	0.0195		1.19695	0.0138208	-1.4689	0.17125
YDR335W	-1.05053	0.3779	-1.0229	0.4437		-1.27674	0.0146563	-1.38249	0.408916
YDR336W	1.00592	0.4727	1.06575	0.1434		-1.68539	0.233309	2.92524	0.0243078
YDR337W	1.09466	0.0525	1.22257	0.0545		1.29969	0.435093	1.40411	0.316672
YDR338C	1.4397	0.0087	1.604	0.0229		1.94388	0.000564358	1.80833	0.00892685
YDR339C	1.02787	0.3906	-1.01775	0.39994		4.74669	0.0162697	1.29268	0.304188
YDR340W	1.00869	0.4666
YDR341C	-3.40002	0	-3.48995	0.0012		-1.41122	1.43506e-09	-2.59555	2.78633e-16
YDR342C	6.32936	0	1.93522	0.1142
YDR343C	5.86973	0	5.93109	0.0018
YDR344C	2.59775	0.0062	3.15505	0.0056
YDR345C	1.08527	0.3789	1.06656	0.3984		-3.83571	8.74609e-12	-4.6033	5.66028e-133
YDR346C	1.02335	0.2566	1.01152	0.4363		1.51765	0.0158551	-1.21762	0.257158
YDR347W	1.1916	0.1093	1.11323	0.1677		-1.10603	0.845808	-1.64059	0.0162206
YDR348C	1.17547	0.1024				1.51393	5.4192e-05	1.37658	0.243185
YDR349C	1.17266	0.151	1.01796	0.4172		1.08514	0.228471	1.09209	0.596505
YDR350C	1.08361	0.1685	1.00747	0.462		-1.11748	0.372038	1.27039	0.27053
YDR351W	-1.10558	0.1941	-1.03891	0.3825		1.12533	0.214494	-1.10644	0.660143
YDR352W	1.6966	0.0003	1.5818	0.0023		-1.20084	0.568371	1.62437	0.00934698
YDR353W	-1.74355	0.0029	-1.79427	0.0026		-1.48905	4.99982e-05	-3.39661	6.12125e-26
YDR354W	-5.26008	0.0003	-5.75949	0		-4.77317	2.26545e-37	-7.60622	3.78866e-24
YDR355C	1.20283	0.0234
YDR356W	1.23867	0.055	1.3833	0.0155		2.70804	6.20228e-17	-10.6829	0.00915416
YDR357C	1.67433	0.012	1.97607	0.0016		1.58223	0.507264	1.35211	0.166734
YDR358W	1.04741	0.0515	1.02574	0.3554		1.40497	1.86421e-05	1.80759	0.00270082
YDR359C	-1.31416	0.0489	-1.41367	0.042		-1.65099	0.000171541	1.17009	0.849465
YDR360W	-1.12386	0.1672
YDR361C	-1.226	0.0405	-1.09469	0.0669		1.06581	0.681568	-1.42439	0.702411
YDR362C	1.15943	0.0172	1.15968	0.0498		2.01911	3.58078e-07	1.14882	0.695392
YDR363W	-1.04821	0.2746	-1.2872	0.1116		1.30727	0.00624426	2.80823	0.28318
YDR364C	1.06379	0.0856	-1.04735	0.0743		1.66134	0.055288	-2.13658	0.595699
YDR365C	-4.18781	0	-4.07314	0		-3.23772	1.23412e-15	-4.93448	5.73715e-20
YDR366C	-1.00016	0.4997	-1.04034	0.4102		-1.03813	0.586115	-2.35591	3.74806e-186
YDR367W	1.74864	0.0002	1.80471	0.001				1.18124	0.513416
YDR368W	1.03086	0.2039	-1.00585	0.4622		-1.45556	0.0254527	-3.12856	2.65855e-06
YDR369C	1.02031	0.3614	1.01445	0.407		-1.76966	0.325215	-1.03592	0.90797
YDR370C	-1.57942	0.0015	-1.62012	0.0016		-1.39044	0.450443	-4.54023	0.000218335
YDR371W	-1.44644	0.0156	-1.71242	0.0081		-3.79212	0.00214692	-2.0629	0.00696301
YDR372C	-1.04374	0.0658	-1.10165	0.1303		-1.02703	0.943078	-2.48119	1.82863e-07
YDR373W	-1.11492	0.1194	-1.05098	0.2359				1.84024	0.000132214
YDR374C	1.89352	0.0027
YDR375C	-1.15902	0.1034	-1.18425	0.1342		-1.32724	0.365125	-2.80426	0.00186026
YDR376W	-1.15541	0.0127	-1.18728	0.0949		-2.18549	4.52856e-11	1.71614	0.384281
YDR377W	2.17137	0.0066	2.55649	0.0025
YDR378C	1.56561	0.0026	1.82426	0.0059
YDR379W	-1.01539	0.4303	-1.03286	0.2531		-1.47777	3.57653e-05	-3.49622	2.44668e-06
YDR380W	-9.62358	0	-12.2641	0		-6.30905	5.72974e-292	-12.4366	0
YDR381W	-1.08571	0.0823	1.06765	0.2017		-1.0387	0.629182	1.16606	0.15767
YDR382W	-1.0067	0.4482	1.06387	0.2189
YDR383C	-1.17188	0.0035	-1.30141	0.0255		-1.26404	0.661487	-6.94388	9.43506e-08
YDR384C	-1.16985	0.2156	-1.4618	0.0331		1.49433	0.321339	-2.82952	1.70763e-06
YDR385W	-1.16584	0.1632	-1.32091	0.0619		3.02062	0.000346073
YDR386W	1.06045	0.0488	1.10394	0.104		-1.3971	0.290682	2.05937	0.0268784
YDR387C	1.3386	0.0037	1.35567	0.0491		-1.02929	0.779364	1.26167	0.170814
YDR388W	-1.37842	0.002	-1.36684	0.0071		-2.77338	1.57739e-225	-1.00827	0.950385
YDR389W	-1.46346	0.0567	-1.49388	0.0141		1.56085	4.73345e-07	-1.78048	0.0605893
YDR390C	-1.11971	0.0123	-1.22222	0.0827		2.04599	0.000620329	1.75514	0.136925
YDR391C	1.86278	0.0002	1.98101	0.0007		1.61266	0.0410975	3.54081	5.29439e-21
YDR392W	1.1325	0.1074	1.15773	0.0856		-1.89606	0.477686	-4.27316	0.0811048
YDR393W	-1.28321	0.0045	-1.33632	0.0303		1.07073	0.576071	1.32611	0.224543
YDR394W	1.02208	0.3673	-1.04762	0.3335		1.20387	0.0054142	1.97502	4.58385e-10
YDR395W	-1.41136	0.019	-1.4909	0.0399		-1.48162	0.00139186	1.12552	0.516213
YDR396W	1.31873	0.0192	1.31854	0.0101
YDR397C	1.29063	0.0045	1.36567	0.0203
YDR398W	-1.55006	0.007	-1.73359	0.0043		-1.79206	6.07393e-05	-2.27902	0.00132225
YDR399W	1.50543	0.0016	1.61974	0.001		1.33634	0.0456936	-1.43456	0.00762481
YDR400W	-1.31058	0.0453	-1.41525	0.0186		-1.11533	0.758315	-2.02975	0.0291875
YDR401W	1.2041	0.092
YDR403W	1.31302	0.01				2.57112	0.0763565	2.34019	0.396537
YDR404C	1.19116	0.0039	1.15767	0.0263
YDR405W	-1.1581	0.0668	-1.0972	0.2372		1.35005	0.0207686	2.80823	0.28318
YDR406W	-1.1401	0.0859	-1.01305	0.4619		1.17042	0.0196305	1.52112	0.00173451
YDR407C	-1.22512	0.0977	-1.0651	0.2869		-1.31473	9.59037e-05	-1.86951	0.0171948
YDR408C	-2.24285	0	-2.37309	0.0003		-3.02704	1.43524e-09	-1.60243	0.174067
YDR409W	1.18308	0.1006	1.14685	0.0314		1.27556	0.0100908	-1.42439	0.312076
YDR410C	-1.15727	0.0657	-1.16813	0.0321				-1.29721	0.0943467
YDR411C	1.33684	0.0045	1.26807	0.0503		1.05292	0.645527	-1.24342	0.148583
YDR412W	-1.36198	0.0136	-1.48307	0.0144
YDR413C	-1.21008	0.0611	-1.34201	0.0149
YDR414C	-1.01924	0.3945	-1.03748	0.2803		1.51442	0.0426374	1.12329	0.755567
YDR415C	1.10053	0.0668	1.00485	0.4694		-1.03581	0.841292	-1.45676	0.268135
YDR416W	-1.19312	0.1323	-1.28209	0.1009		-1.68539	0.0516136	-4.27316	0.000485439
YDR417C	-1.30665	0.0116	-1.34516	0.0469
YDR419W	-1.02841	0.1587	-1.0324	0.4082		-1.0797	0.718699	4.68038	0.0708663
YDR420W	1.00067	0.4848	1.17269	0.2014		1.32302	2.71946e-07
YDR421W	-1.25482	0.0583	-1.21726	0.0099		1.06732	0.451275	-1.20525	0.487866
YDR422C	-1.2062	0.0013				1.0687	0.446198	-4.27316	0.217422
YDR423C	-1.03786	0.2523	-1.12655	0.2305		1.43347	0.00150447
YDR424C	1.56283	0.0038	1.81624	0.0051
YDR425W	1.0355	0.2089	-1.12119	0.086		1.73292	0.00237355	-4.98535	0.0135933
YDR426C	-1.30672	0.0038	-1.1691	0.0661
YDR427W	-1.12838	0.027	-1.1892	0.0385		1.15624	0.417924	2.00736	6.68921e-06
YDR428C	1.12155	0.1049	-1.02533	0.3393		-1.26404	0.774383	1.75514	0.068511
YDR429C	-1.38909	0.0018				-1.88497	0.000176728	-1.0568	0.759942
YDR430C	-1.14995	0.2048	-1.05408	0.3049		-1.19091	0.18133	-1.38249	0.408916
YDR431W	1.03972	0.4033
YDR432W	-1.29954	0.0097	-1.27869	0.0632		1.29077	0.376749
YDR433W	1.02702	0.3403				1.32235	0.00131471	1.85655	0.00133648
YDR435C	1.24398	0.0378	1.14288	0.0632		1.48334	0.35957	-3.20487	0.197011
YDR436W	1.08217	0.1669	1.13739	0.1504		1.28116	0.00201193	-1.61334	0.0305916
YDR437W	1.15353	0.117	1.10425	0.1646		1.47904	0.123325	-1.06829	0.957146
YDR438W	2.12374	0.0005	2.22289	0.0024		1.26578	0.307338	1.42145	0.103108
YDR439W	1.23831	0.0024	1.13353	0.225		-1.16681	0.700398	1.36156	0.365808
YDR440W	-1.02759	0.2395	-1.01591	0.457		-1.24804	0.165616	-1.38249	0.408916
YDR441C	3.90331	0.0005	4.50028	0.0001		3.95557	0.00413433	2.38274	8.05651e-09
YDR442W	1.60225	0.0107	1.71819	0.0076
YDR443C	1.29213	0.0374	1.29192	0.0433		1.275	0.00573766	2.80823	0.129079
YDR444W	1.10075	0.1178				-1.05337	0.931634	1.40411	0.762726
YDR445C	1.27925	0.0181
YDR447C	-1.28299	0.0163
YDR448W	1.00373	0.477	1.02757	0.4427		-1.26404	0.868554
YDR449C	-1.43469	0.0155	-1.57462	0.0041		-1.26404	0.61955	-3.89612	3.48288e-06
YDR450W	-1.42152	0.0028	-1.24932	0.1028		1.39608	0.265347
YDR451C	1.23811	0.0227	1.23477	0.0256		1.01362	0.954269	-1.11474	0.761713
YDR452W	1.18094	0.0564	1.05981	0.2947		-1.23308	0.0213549	1.21397	0.181457
YDR453C	-1.21342	0.0275	-1.2567	0.0734		-1.94873	0.00978601	-5.30908	1.78195e-34
YDR454C	1.27201	0.0304	1.37602	0.0254
YDR455C	1.4742	0.0104	1.24186	0.107
YDR456W	1.79221	0.0035	1.62747	0.0138		1.15737	0.405865	1.4606	0.00961732
YDR457W	1.1412	0.1756	1.43487	0.0233		-1.03322	0.564994	-1.20183	0.661968
YDR458C	1.13787	0.0736	1.15091	0.1347		1.65879	0.000770579	1.40411	0.601035
YDR459C	1.08972	0.1464	1.1219	0.1909		-1.3146	0.329121
YDR460W	1.2029	0.0654	1.25993	0.0332		-1.17585	0.461536	1.17009	0.849465
YDR461W	1.67998	0.0063				-1.58005	0.493492
YDR462W	1.13045	0.018	1.2033	0.1027
YDR463W	-1.23418	0.006	-1.18968	0.0755		-1.03489	0.463564	-1.64822	0.0065989
YDR464W	1.14757	0.1189				1.20404	0.0033024	-2.44181	0.0153571
YDR465C	-1.73603	0.0007	-2.01627	0.0042		-2.92725	3.89901e-05	-1.62085	0.0925998
YDR466W	-1.39798	0.0056	-1.28036	0.0971		1.28309	0.000402945	3.7443	0.142557
YDR467C	1.1349	0.0077	1.20619	0.0852		1.58223	0.104316	-2.30093	0.00242748
YDR468C	1.28009	0.0142	1.22479	0.0298		-1.26404	0.661487	1.2601	0.305907
YDR469W	1.12239	0.0292	1.23558	0.0393		-1.26404	0.583082	1.85088	0.00630139
YDR470C	1.17221	0.011	1.19137	0.1214		1.78389	0.000385012	-1.06829	0.79235
YDR471W	-1.47056	0.0118	-1.39741	0.0246		-1.07677	0.712673	-3.21611	1.46815e-36
YDR472W	1.08344	0.2037	-1.01929	0.3904		-1.12359	0.734857	-1.06829	0.835134
YDR473C	1.10915	0.1107				2.68979	2.90222e-09	-1.49561	0.255088
YDR474C	-1.99369	0.0007	-2.0345	0.003
YDR475C	-2.34474	0.0003	-2.74022	0.0121		-2.00819	3.69603e-35	-2.79399	1.3248e-06
YDR476C	1.79861	0.0018	1.79733	0.0073		1.15392	0.165327	-1.36688	0.0144939
YDR477W	-1.42915	0.0047	-1.31158	0.0284		1.76568	1.05003e-08	1.11609	0.635823
YDR478W	1.21952	0.0094	1.25299	0.0461		-1.89606	0.477686
YDR479C	1.09372	0.03				-1.07296	0.376574	2.2496	8.13033e-06
YDR480W	1.10001	0.0262				2.10005	8.82731e-07	1.40411	0.166495
YDR481C	-1.2699	0.013	-1.3048	0.0405		1.39329	7.93092e-12	1.14882	0.695392
YDR482C	-1.05481	0.1448	1.11667	0.1009		-1.04283	0.858548	-2.13658	0.00427067
YDR483W	1.32206	0.012	1.32099	0.0573		1.54783	1.59316e-13	-1.11474	0.137212
YDR484W	-1.08033	0.2873	-1.2353	0.0461		-1.46018	0.0345072	-3.35748	0.0109889
YDR485C	-1.10582	0.1483	-1.07906	0.2002		1.31043	0.00591352	4.68038	0.0708663
YDR486C	1.43752	0.0033	1.61053	0.0065		4.1112	3.10798e-31	-4.17142	3.36893e-08
YDR487C	-2.17642	0.0019	-2.34602	0		-1.37895	0.0106597	-1.17974	0.0525327
YDR488C	1.0875	0.2608	-1.14841	0.1276		-4.55054	2.30542e-06
YDR489W	1.19656	0.0341	1.22215	0.1547		2.14731	0.00165696	1.11438	0.674864
YDR490C	-1.17776	0.1125	-1.36004	0.068		-1.3511	3.77804e-05	-1.1788	0.600403
YDR491C	1.23522	0.0577
YDR492W	1.1853	0.0067	1.12021	0.1544		2.40089	2.07121e-30	1.85775	2.26564e-06
YDR493W	-1.15171	0.0122	-1.10684	0.2339		-1.31266	0.161722	-1.66178	0.0471995
YDR494W	1.04601	0.1478	1.00143	0.4959		1.20994	0.5388	1.73032	0.00333366
YDR495C	1.11586	0.1902	1.14048	0.025		1.82106	0.000165389	1.35211	0.424689
YDR496C	-1.33518	0.0547	-1.08718	0.3059		-2.15812	6.39791e-05	-1.52613	0.477019
YDR497C	3.34488	0	3.41958	0.0005		4.49861	2.42957e-300	2.37704	1.53695e-22
YDR498C	1.14798	0.0407	1.2112	0.0277		1.40311	0.0456376	4.16554	3.68556e-13
YDR499W	1.15094	0.0077				1.24318	0.364473	3.47685	0.000318953
YDR500C	1.18582	0.1228	1.20215	0.1145		1.01087	0.945216	1.60333	1.52165e-09
YDR501W	1.4173	0.0172				1.78001	0.161511	-1.78048	0.348131
YDR502C	1.68587	0.0018	1.78381	0.005		-1.43772	0.00240562
YDR503C	1.12207	0.0912	1.16882	0.0713		1.41025	0.18089	-4.27316	0.217422
YDR504C	1.60026	0.0011	1.53806	0.0091		-1.10198	0.679347	1.49326	0.0975282
YDR505C	-1.20685	0.0275				-1.14819	0.00284285	2.65221	0.083059
YDR506C	1.01753	0.423				-1.03651	0.864924	1.63813	0.520553
YDR507C	1.23766	0.1157				1.92554	4.8774e-13	3.55709	0.00184479
YDR508C	-4.64858	0	-5.92041	0		-10.0187	4.61041e-48	-8.84619	4.7189e-66
YDR509W	-3.29258	0.0006	-7.95089	0				1.13666	0.773562
YDR510W	1.05515	0.2233	1.09289	0.2029		2.09366	5.24079e-11	-1.59669	3.95321e-05
YDR511W	1.33392	0.0164
YDR512C	1.20981	0.0163				1.01715	0.973078	-1.99173	0.000287104
YDR513W	2.14161	0.0009	2.43625	0.0021		1.56987	0.00265744	1.54656	1.82241e-09
YDR514C	1.12006	0.0124	1.18333	0.0362		-1.16681	0.700398	1.12329	0.825773
YDR515W	1.21761	0.0101	1.19804	0.0757		1.80826	0.176863	1.05309	0.881098
YDR516C	-1.01082	0.4637	-1.11743	0.1759		-2.52808	0.00333798	-1.4689	0.0177905
YDR517W	-1.1462	0.0714	-1.2173	0.0856		-2.25624	1.17106e-10	-1.81016	0.000782106
YDR518W	-1.15598	0.0174	1.0047	0.4806		1.53552	4.93544e-09	1.23288	0.246585
YDR519W	1.26923	0.0235	1.42218	0.0056				-3.35748	3.65154e-07
YDR520C	-1.14586	0.0256	-1.2195	0.0028		-1.37239	0.176601	-5.43857	3.30541e-07
YDR521W	1.00683	0.4783	-1.02487	0.438
YDR522C	1.39489	0.0427				3.95557	0.151613	3.12025	0.0358506
YDR523C	1.49438	0.0074				2.63705	0.0249298	3.04225	0.0957805
YDR524C	1.61231	0	1.57549	0.0046		3.35771	7.68282e-44	-1.87872	0.00120656
YDR525W	1.29634	0.0318
YDR526C	-1.2781	0.0238	-1.45357	0.0781
YDR527W	-1.50489	0.001	-1.4433	0.0292		1.11316	0.382243	-1.62787	0.0408929
YDR528W	-1.28565	0.0057	-1.26597	0.0304		-1.15759	0.324755	-1.13113	0.766506
YDR529C	1.59148	0.0013	1.87242	0.0149		3.17722	9.95068e-55	1.76396	6.56163e-14
YDR530C	-1.47538	0.0039	-1.5592	0.0037		-1.41988	0.000158739	-1.42439	0.702411
YDR531W	-3.13366	0.0002	-3.67709	0		-1.86973	0.000698645	-5.6328	6.53969e-26
YDR532C	1.24856	0.0258	1.16565	0.1239
YDR533C	2.09022	0.0002	2.28539	0.0017		1.31591	0.0276457	1.3082	0.00934447
YDR534C	1.42768	0.0247	1.29538	0.0555		1.26084	0.300286
YDR535C	1.25821	0.0682				2.37334	0.426385
YDR536W	6.65649	0	13.0976	0		8.57397	1.32086e-61	8.19066	5.05885e-12
YDR537C	1.32195	0.021
YDR538W	1.38004	0.0103				1.74878	0.0373028	-2.9378	0.000984656
YDR539W	1.01884	0.39	1.03872	0.3945		1.3324	0.3166	1.71614	0.021335
YDR540C	1.20643	0.0467	1.20549	0.0446		-1.12359	0.592309	2.65221	0.0142401
YDR541C	1.06842	0.1927	1.08423	0.086		-1.36653	0.170975	-1.15731	0.673717
YDR542W	1.09143	0.0247	1.1781	0.0295
YDR543C	1.44594	0.0112
YDR544C	1.2367	0.1516
YDR545W	1.18529	0.1688
YEL001C	-1.47193	0.0105	-1.48834	0.0039
YEL002C	1.0184	0.3356	-1.10832	0.113		-1.02505	0.666705	-1.32872	0.0137177
YEL003W	1.15126	0.0489	1.16674	0.0732
YEL004W	1.00021	0.4979	1.00738	0.4643		1.80826	0.176863	-1.99414	0.0668956
YEL005C	1.1913	0.007	1.20275	0.0084		2.15359	0.00343871	1.35062	0.116819
YEL006W	1.09807	0.3634				-1.58005	0.039944	-1.05048	0.757393
YEL007W	1.24953	0.0522	1.39702	0.1014		2.13836	7.15976e-12	-2.45707	3.5802e-05
YEL009C	1.25512	0.0175	1.28741	0.0444		1.87574	7.08528e-51	-3.21844	7.12516e-103
YEL010W	1.47401	0.0711
YEL011W	1.69296	0.0035	1.64961	0.0074		1.82685	1.37994e-10	3.09082	4.95172e-35
YEL012W	2.20702	0.0005	2.7717	0.0005		5.92835	2.19745e-74	4.97822	3.93469e-54
YEL013W	-1.20793	0.0663	-1.286	0.0896		-1.00251	0.985648	-1.11343	0.598291
YEL014C	1.11694	0.2369						-2.13658	0.00498901
YEL015W	-1.51874	0.0064	-1.47398	0.0076		-1.21433	0.0104242	1.40411	0.365082
YEL016C	-1.27775	0.0053	-1.23608	0.0565		1.05778	0.57027	-1.34299	0.28456
YEL017C-A	1.15261	0.2107
YEL017W	1.07463	0.0892	1.02472	0.3955		1.13462	0.396377	-2.18999	0.000484394
YEL018W	-1.05062	0.1436
YEL019C	1.02461	0.3785	1.1384	0.0955		2.39971	9.6808e-06	-1.06829	0.957146
YEL020C	1.30515	0.0059	1.35082	0.0162		1.11687	0.620933	2.4182	0.00211884
YEL021W	-1.17924	0.0463	-1.24578	0.0367		1.13016	0.803269	-1.86951	0.0171948
YEL022W	-1.57172	0.0007	-1.4439	0.0686		1.05331	0.46216	-1.38589	0.219297
YEL024W	2.10383	0.0004	2.06697	0.0056		1.54456	0.00420226	2.23965	2.16997e-20
YEL025C	1.127	0.2801	1.31906	0.0494		-2.58187	9.88325e-22	2.15297	0.0933461
YEL026W	-1.22554	0.0009	-1.22231	0.042
YEL027W	1.18365	0.0351	1.10837	0.1819
YEL028W	1.12336	0.0102	1.18174	0.0658		-1.26404	0.521546	1.2169	0.512317
YEL029C	-1.13146	0.2425	-1.57603	0.0665		-2.46488	0.000700006	-4.39884	1.69857e-07
YEL030W	1.47902	0.0334	1.36328	0.066		3.95557	0.00413433	3.94489	4.4572e-05
YEL031W	-1.03601	0.3895	1.00153	0.4962		1.45138	1.57655e-09	1.87215	0.092555
YEL032W	1.86663	0	2.14995	0.0021		-1.76838	6.31038e-10	-3.32357	5.52288e-05
YEL033W	2.46019	0.0019	2.72932	0.0007		-1.26404	0.868554	-4.27316	0.217422
YEL034W	1.56912	0.004	1.72741	0.0085
YEL035C	1.63681	0.0135	1.93296	0.0027		1.72607	0.122938	11.2329	0.000448657
YEL036C	-1.10127	0.1825	-1.12119	0.1586		-1.71317	1.04902e-11	-1.34525	0.181069
YEL037C	-1.23768	0.0349	-1.38503	0.0115		-1.5441	2.95128e-05	-2.13658	0.595699
YEL038W	-1.37982	0.0086	-1.33318	0.0349		-2.52808	0.0794563	-4.00609	1.42506e-08
YEL039C	1.15478	0.1656	1.32345	0.0432
YEL040W	-1.48896	0.0036	-1.44763	0.0179		-1.06202	0.547694	-8.54632	0.0267183
YEL041W	1.928	0.0011	1.89078	0.0038		1.09045	0.687786	6.08449	4.85938e-07
YEL042W	1.23768	0.0379	1.27079	0.0218		2.20029	5.56093e-05	-1.93875	0.000937533
YEL043W	-1.35639	0.0127	-1.26466	0.0158		1.35409	4.34879e-07	1.09209	0.700089
YEL044W	-1.33714	0.0065	-1.16201	0.1325		1.18667	0.673468	-1.94806	0.00810008
YEL045C	-1.39412	0.0825	-2.28839	0.01
YEL046C	-2.37405	0.0033	-2.75392	0.0013		-2.58075	7.84475e-05	-4.98535	1.91589e-05
YEL047C	-1.37225	0.0058	-1.43714	0.009		-2.48978	1.01452e-05	-3.90994	1.37134e-29
YEL048C	-1.29277	0.0371	-1.34941	0.0165
YEL049W	1.10445	0.081	1.09415	0.067
YEL050C	1.00369	0.4513	-1.02917	0.3561		-1.31174	0.158892	-1.34299	0.28456
YEL051W	-1.40414	0.0111	-1.20506	0.0837		-3.1601	0.000113972	-1.43395	0.00597587
YEL052W	1.04395	0.0187	-1.01646	0.4408		-1.07578	0.734467	-1.83135	0.284019
YEL053C	-1.10356	0.1208	-1.02577	0.3618		-1.68539	0.000210696	-1.89918	0.00926392
YEL054C	-1.23276	0.0543	-1.35766	0.021
YEL055C	-1.03458	0.2866	-1.03343	0.2944		1.24219	0.0683191	-1.19648	0.594315
YEL056W	-1.19102	0.0116	-1.20835	0.0438		-1.80423	7.60071e-07	-1.15047	0.766619
YEL057C	1.33527	0.0197	1.28657	0.053		1.31852	0.588594	-1.60243	0.543277
YEL058W	1.35294	0.0169	1.43568	0.0138		-1.01492	0.907911	1.18907	0.366405
YEL059C-A	1.03566	0.2952	-1.01155	0.4628
YEL059W	1.16359	0.0608
YEL060C	2.76457	0	3.27265	0.0003		3.60333	6.39709e-209	3.65162	7.01063e-47
YEL061C	-1.02651	0.4298	-1.01645	0.4341		2.0521	2.31408e-16	1.87215	0.0260673
YEL062W	1.01937	0.4099	1.0113	0.3747		1.16517	0.107934	-1.45676	0.268135
YEL063C	1.22995	0.0375	1.0263	0.4504		2.96208	4.51078e-33	1.09209	0.897837
YEL064C	1.73784	0.0002	1.68986	0.0098				-1.06829	0.871929
YEL065W	1.22574	0.0242	1.1993	0.0714		-1.28932	5.46372e-05	1.09989	0.611776
YEL066W	1.98233	0.0056	2.40512	0.0024
YEL067C	1.21127	0.1308	1.30362	0.1091		-1.84744	0.0845173
YEL068C	1.14984	0.0239	1.30715	0.0216		1.92128	0.0326487	1.40411	0.499624
YEL069C	-1.15039	0.1886	-1.07739	0.2474		2.03429	0.0957684	-1.06829	0.957146
YEL070W	2.63796	0.0031	3.49146	0.0002		9.49337	0.00341461
YEL071W	-7.47963	0	-8.68836	0		-7.53271	0	-5.00991	1.28429e-14
YEL072W	1.16171	0.1387	1.03409	0.3047		2.7689	3.65407e-05	1.51049	0.0803077
YEL073C	1.47563	0.0037	1.44942	0.0239		1.75401	2.03151e-10	1.2961	0.413795
YEL074W	1.90665	0.0022	2.32338	0.0017
YEL075C	1.10985	0.1848
YEL076C	1.12819	0.0786	1.1531	0.1439
YEL076C-A	-1.06144	0.3833	-1.2032	0.0841
YEL076W-C	1.11135	0.1266	1.21836	0.0458
YEL077C	-1.1132	0.0113	-1.14335	0.1826		1.08778	0.856009
YER001W	1.59192	0.0006	1.44483	0.0114		2.47924	1.77275e-21	2.80823	1.76237e-05
YER002W	1.10452	0.2065	1.23324	0.0415		-2.10673	0.29791	1.03461	0.901847
YER003C	1.24249	0.0067	1.40698	0.0234		1.59805	0.00556225	-1.10275	0.527295
YER004W	1.62683	0.0023	1.76022	0.0026		2.72495	7.14448e-07	1.70395	2.13184e-08
YER005W	-1.13329	0.0205	-1.21948	0.0988		-1.64708	1.43929e-05	1.25631	0.388002
YER006W	-1.06231	0.1738	-1.14511	0.0598		1.87105	1.55686e-05	1.57127	0.0291955
YER007C-A	-1.21105	0.0254	-1.2274	0.0371		-1.26404	0.868554	-2.51048	2.06662e-05
YER007W	1.37591	0.0184	1.69294	0.0076		2.10964	0.2475	-2.74703	0.0449266
YER008C	-1.00346	0.4859	1.22061	0.0801		-1.19488	0.024564	-1.88309	0.00104068
YER009W	1.06719	0.0689	1.05379	0.3075		2.69939	3.74699e-155	1.34073	0.000345252
YER010C	1.1185	0.1069	1.18125	0.1814		1.18667	0.187094	2.59221	4.53815e-15
YER011W	-1.47922	0.0064	-1.44196	0.0085		-2.27527	0.130384	-6.40974	2.5767e-15
YER012W	1.17573	0.032	1.1011	0.0516		1.28556	0.328694	-1.07827	0.524843
YER013W	-1.17882	0.0676	-1.20365	0.0411		1.45535	0.00158038	1.11809	0.688722
YER014W	-1.28397	0.0021	-1.30412	0.0372		-1.28435	0.0050954
YER015W	1.21996	0.0112	1.20937	0.1339		1.45654	6.79108e-06	1.15895	0.564369
YER016W	-1.00539	0.4825				-1.01939	0.943073	-3.98828	8.09153e-06
YER017C	1.01359	0.3484	-1.0761	0.1713		-1.48073	0.000630153
YER018C	1.52545	0.0033	1.96189	0.0136		1.05482	0.944224	13.8071	1.33965e-08
YER019C-A	1.11051	0.0744	1.14998	0.1923
YER019W	-1.34417	0.0414	-1.46047	0.0075		-1.68254	9.68784e-12	-1.71627	0.00556364
YER020W	-1.23973	0.0119	-1.32361	0.0397		-1.53883	7.88762e-10	-1.11612	0.458917
YER021W	-1.161	0.0364	-1.14962	0.217		-1.46956	8.89522e-14	1.24186	0.104339
YER022W	-1.08718	0.0847	-1.12734	0.2234		2.03346	2.65602e-13	-1.60243	0.543277
YER023W	1.25592	0.0163	1.31033	0.0153		-1.98033	0.00297554	1.52639	5.38067e-05
YER024W	-5.04363	0	-5.18779	0		-3.95944	2.68153e-286	-4.84291	7.66734e-08
YER025W	-1.28363	0.0105	-1.267	0.0257		-1.74147	1.24229e-12	1.17009	0.849465
YER026C	2.44023	0.0002	2.70393	0.0002
YER027C	1.10715	0.0369	1.22716	0.0542		-1.49454	0.000110994	1.54813	0.0427862
YER028C	1.07405	0.1403	-1.02608	0.3728		1.31852	0.588594	-2.13658	0.0784405
YER029C	1.20843	0.0219	1.39606	0.0243		-1.0955	0.810015	3.27626	0.000722262
YER030W	1.33665	0.0066	1.38261	0.0523
YER031C	1.02393	0.4023	1.07414	0.2036		-2.40242	1.11105e-21	-1.53959	8.52495e-05
YER032W	-1.29105	0.0102	-1.37541	0.0011		2.09413	6.05883e-13	2.05937	0.0268784
YER033C	1.14033	0.0746	1.51454	0.0333		1.70983	0.000329811	1.17009	0.849465
YER034W	1.03591	0.0466	1.06913	0.1078		1.08055	0.705724	1.33391	0.257125
YER035W	1.33522	0.0188	1.28103	0.0163		-2.52808	0.267331	1.14156	0.471278
YER036C	1.01831	0.3157	-1.10795	0.2072		-1.12321	0.12678	-2.5639	0.121437
YER037W	-1.38818	0.0017	-1.33619	0.0951		1.1194	0.137545	-1.94838	2.75908e-10
YER038C	-1.03124	0.2493	-1.0743	0.3255		-1.17041	0.57135	2.10617	0.305011
YER039C	1.30294	0.0521	1.39424	0.0454		-1.68539	0.16874	2.38089	3.11374e-05
YER040W	-3.14671	0	-2.96247	0.0009		-5.56938	2.89885e-94	-5.69755	0.0055134
YER041W	-1.07691	0.1468				1.43839	0.164401	-2.13658	0.595699
YER042W	1.99988	0	2.05613	0.0009		5.01039	1.27287e-05	1.75514	0.136925
YER043C	1.02498	0.2055	-1.03742	0.3485		-1.88145	3.28923e-20	-1.06829	0.914415
YER044C	1.62182	0	1.80484	0.004		2.03124	0.000133344	1.21593	0.0970151
YER044C-A	1.23499	0.0125
YER045C	-1.10533	0.0491	-1.00074	0.4972		3.04432	5.48391e-92	-1.30952	0.360502
YER046W	2.17409	0.0001	2.63125	0.0001		3.16446	0.255499	3.52979	1.28993e-11
YER047C	1.05897	0.0562	1.21007	0.0323		1.76662	1.86763e-08	1.87215	0.55205
YER048C	-1.04774	0.0665	1.02437	0.4332		1.04909	0.72827	1.03758	0.779724
YER049W	-2.08546	0.0007	-2.40278	0.0006		-2.96563	1.0251e-06	-2.22379	7.67403e-05
YER050C	1.24235	0.1161	1.37637	0.0516		1.48406	0.000146585	1.40411	0.762726
YER051W	-1.11435	0.0206	-1.28288	0.0103		1.08258	0.792242	-2.13658	0.288602
YER052C	-3.83058	0	-4.39155	0.0001		-4.31459	7.83523e-35	-11.4026	6.43216e-156
YER053C	2.21866	0.0002	2.15702	0.0004		2.71239	1.25892e-12	1.47098	0.358793
YER054C	1.46379	0.0031	1.49555	0.0037		2.75925	5.50142e-10
YER055C	-4.53833	0	-4.84985	0		-3.74698	7.80746e-30	-4.5168	7.26486e-44
YER056C	-1.85541	0.0046	-2.00674	0.0038		-1.9719	0.000140966	-1.11916	0.670701
YER056C-A	-1.11196	0.0792	-1.09367	0.1622		1.23525	0.209857	-3.55026	4.84106e-32
YER057C	1.22409	0.0379	1.42529	0.013		-1.08346	0.838718	1.00628	0.954782
YER058W	1.00407	0.4809	1.03021	0.3645		1.58223	0.701837	2.26218	0.0478457
YER059W	1.16404	0.0304	1.26038	0.011		2.97202	1.18956e-10	1.09989	0.719691
YER060W	-1.27865	0.0236	-1.3077	0.1364		-1.33876	0.00287992	-2.33688	0.000578385
YER060W-A	-1.19418	0.0824	-1.24434	0.1372		1.36647	0.00834574	1.12329	0.825773
YER061C	-1.26743	0.0139	-1.30492	0.0337		1.68409	1.58421e-11	-2.13658	0.0338024
YER062C	-2.14844	0.0012	-2.15475	0.0053		-1.47768	2.76436e-05	-2.13658	0.133417
YER063W	-1.27403	0.0154	-1.17019	0.0942				-2.42531	3.38627e-08
YER064C	-1.63922	0.0115	-1.97777	0		-4.71142	7.98812e-19	-4.27316	3.18483e-10
YER065C	4.57568	0	4.69187	0.0002		3.1326	7.10299e-43	12.364	3.59152e-148
YER066C-A	3.25722	0.0004	3.88786	0.0001
YER066W	1.43691	0.0017	1.51751	0.0229		-1.89606	0.315315	-1.26612	0.459488
YER067W	4.79229	0				5.48836	1.20724e-27	1.94438	5.58086e-16
YER068W	-1.23777	0.0048	-1.3754	0.022		1.50049	3.71498e-08	-2.42531	9.49424e-05
YER069W	-1.15499	0.1222	-3.22316	0.0001		-8.74886	2.80442e-127	-2.55011	0.000128841
YER070W	1.01501	0.3493	1.14295	0.1717		1.63235	4.14755e-15	-2.53102	4.06126e-08
YER071C	1.26523	0.0074	1.48541	0.008
YER072W	1.60039	0				1.64216	0.00069224	1.59558	1.10794e-07
YER073W	-4.90408	0	-6.20684	0		-7.83705	9.81421e-32	-13.5317	2.29115e-26
YER074W	-1.12709	0.1061	-1.16878	0.1434		-1.01123	0.986718	-1.28823	0.00191839
YER075C	1.50508	0.0041				-1.13693	0.238064	-1.06829	0.925846
YER076C	1.04638	0.0994	1.02583	0.392
YER077C	1.10566	0.0577	1.15492	0.1806		-1.0249	0.887474	-4.27316	0.00110107
YER078C	-1.14019	0.0195	-1.1427	0.1931		-2.16693	1.09206e-05	-1.79011	0.0185084
YER079W	1.10738	0.0298	1.12123	0.1689		3.65309	8.81633e-28	-1.36504	0.249945
YER080W	1.07426	0.1936	1.00462	0.4703		2.00062	3.01384e-54	1.64143	0.000120023
YER081W	-1.1235	0.013	-1.14895	0.1249		-1.22909	0.00258145	-2.06415	0.000116591
YER082C	-1.0751	0.0204	-1.11926	0.1447		-1.30016	0.118161	-1.15047	0.607191
YER083C	-1.00398	0.4408	1.06985	0.2543		-1.1649	0.286436	-1.4197	0.00709888
YER084W	1.94782	0.0007	2.59273	0.0013		4.74669	0.0893118	30.4225	9.93163e-11
YER085C	1.35492	0.0098	1.7072	0.0096
YER086W	-1.82113	0.0003	-2.16314	0.0025		-3.51479	1.00336e-185	-4.39666	1.82819e-62
YER087C-A	1.56393	0.0005	1.8718	0.0097
YER087W	-1.04122	0.1872	-1.02453	0.372		1.05482	0.88872
YER088C	-1.1567	0.0698	-1.12857	0.0619		1.33378	3.64093e-36	-1.60243	0.000322255
YER089C	-1.07774	0.013	-1.07161	0.2665		-1.27328	6.35017e-05	-1.20183	0.661968
YER090W	-3.04455	0.0008	-3.51679	0		-3.04381	2.27228e-28	-2.13658	0.358085
YER091C	-1.93113	0	-2.27726	0.0037		-1.49057	2.59344e-49	-1.26768	2.12106e-08
YER092W	-1.23782	0.0015	-1.11653	0.2662		-1.16681	0.700398	-1.55122	0.0165708
YER093C	-1.05865	0.163	-1.04781	0.3053		-1.20535	0.0292172	-1.13951	0.607854
YER093C-A	1.07984	0.0533	1.17002	0.1696		-1.10603	0.845808	-1.78048	0.348131
YER094C	1.12389	0.1451	1.11049	0.1042		1.18232	0.213913	-4.27316	0.0326516
YER095W	2.33335	0.0004	2.21057	0.001		2.40301	4.53093e-13	5.61645	3.21598e-17
YER096W	1.15143	0.0184				1.24913	0.44469	-2.13658	0.595699
YER097W	-1.09431	0.0493				3.95557	0.0425823
YER098W	3.13929	0.005	5.59528	0.0001		1.3883	2.10914e-05	1.2169	0.592656
YER100W	1.33593	0.0065	1.42473	0.0057		1.62154	2.62744e-07	2.27778	0.00157775
YER101C	1.04773	0.1738	-1.09238	0.1563		1.80473	0.00401986	1.49772	0.249058
YER102W	-1.3482	0.0181	-1.49373	0.027		-2.80555	1.16865e-73	-4.15176	2.28525e-29
YER104W	1.51081	0.0001	1.60521	0.0103		1.74045	0.134622	-1.60243	0.389979
YER105C	-1.01562	0.3938	1.02367	0.4059		-1.0943	0.251344	1.20784	0.365655
YER106W	1.29014	0.0199				-1.26404	0.868554	1.40411	0.762726
YER107C	-1.46467	0.0053	-1.38835	0.0086		-1.77902	0.0208625	-6.94388	6.28151e-11
YER108C	-1.22797	0.0118	-1.02153	0.3778
YER109C	-1.05612	0.2722	-1.04998	0.4227		-2.06174	3.86869e-09	-2.13658	0.595699
YER110C	1.18444	0.1482	1.24184	0.0337		1.15427	0.00314275	-1.04018	0.781554
YER111C	1.06253	0.2984	1.19887	0.0907		1.21148	0.0134547	-2.0109	0.0478138
YER112W	1.26429	0.1006	1.19927	0.1083
YER113C	-1.07687	0.1371	-1.14711	0.1593		-1.13549	0.502576	-1.16907	0.502276
YER114C	-1.06357	0.2642	-1.06022	0.3341		1.19806	0.00128387	-4.27316	0.217422
YER115C	1.00851	0.4622	1.01056	0.4218
YER116C	1.20743	0.0689	1.27114	0.0386		1.10388	0.619967	2.1396	0.0492338
YER117W	-1.20925	0.0333	-1.09613	0.2145
YER118C	1.14461	0.0867	-1.01059	0.453		-1.41726	0.14495	-3.50399	4.76247e-07
YER119C	1.43933	0.0143	1.27623	0.0312		1.08514	0.228471	2.66422	3.27135e-10
YER119C-A	1.11035	0.2166	1.00021	0.4994		1.31852	0.702123	-1.06829	0.957146
YER120W	1.11183	0.1806	1.0998	0.1245
YER121W	2.14492	0.004	3.11733	0.0025
YER122C	-1.13638	0.0856	-1.04983	0.2194		1.5207	3.34846e-06	1.44156	0.101805
YER123W	-1.36168	0.0009	-1.29002	0.018		1.25954	0.112097	-6.2762	3.57295e-12
YER124C	-3.61225	0.0002	-3.82238	0		-1.73538	1.85936e-08	-3.28705	0.00071249
YER125W	-1.26018	0.0236	-1.4012	0.0378		1.38641	4.27779e-06	-2.11767	2.68008e-08
YER126C	-1.87672	0.0017	-1.7017	0.0042		1.31852	0.588594	-1.35964	0.209721
YER127W	-1.8159	0.0046	-2.17834	0.0004		-3.47611	9.39972e-11	-6.71496	1.17412e-06
YER128W	-1.34255	0.0458	-1.47662	0.0209		-1.79565	2.79621e-06	-2.13658	0.133417
YER129W	-1.42774	0.03	-1.3165	0.0806		-1.00998	0.850989	-4.27316	0.0811048
YER130C	-1.8498	0.0008	-1.73736	0.0053		1.97371	3.77391e-09	-1.89918	0.193246
YER131W	-1.14053	0.1235				1.38057	0.0629339	1.56013	0.483023
YER132C	1.02567	0.3806	1.11256	0.2567		1.10537	0.0649434	1.1961	0.514241
YER133W	1.25145	0.0538				1.4183	0.00276825	-1.03613	0.726242
YER134C	-1.13571	0.0405	-1.10887	0.1457		1.10756	0.861135	-4.27316	0.217422
YER135C	1.3222	0.0152						-2.13658	0.595699
YER136W	1.31149	0.0074	1.21636	0.116		1.54528	1.91576e-22	1.48952	2.61666e-05
YER137C	1.09438	0.1244	1.04136	0.3038
YER138C	-2.18458	0.001	-3.72948	0.0003
YER139C	1.24003	0.0034	1.30653	0.0167		1.47573	0.0213031	-1.15731	0.673717
YER140W	1.03084	0.2291	1.03792	0.3751		-1.00169	0.993471	6.55253	0.0170775
YER141W	1.30341	0.0223	1.24038	0.0664		-1.53817	0.00354813	1.30087	0.0577885
YER142C	1.76468	0.0092	1.94791	0.0041		1.97779	4.64244e-05	2.95603	6.74048e-07
YER143W	1.12799	0.0038	-1.00174	0.4871		1.3425	0.0549671	1.63813	0.520553
YER144C	-1.04683	0.4258	-1.55449	0.0292		-1.12439	0.0656307	4.72293	1.54779e-09
YER145C	-1.40454	0.0561	-1.69553	0.0107		-1.22396	2.58161e-05	-1.06829	0.37614
YER146W	-1.16174	0.0319	-1.04897	0.3849
YER147C	1.02814	0.3984				1.24318	0.521358	-1.06829	0.805484
YER148W	-1.12243	0.0278	-1.11357	0.0864		-1.05906	0.813853	1.69162	4.53664e-05
YER149C	-1.2702	0.0115	-1.2913	0.029		1.04427	0.8171
YER150W	2.30656	0.0005	2.43602	0.0025		11.0756	7.34729e-11	2.57421	0.0539857
YER151C	-1.54398	0	-1.49496	0.0284		-2.26655	5.4939e-16	-2.13658	0.0150342
YER152C	-1.06447	0.1989	1.03289	0.4283		-1.16643	0.0865424	-1.53395	0.088887
YER153C	-1.06792	0.2216	-1.06208	0.1762		-5.61796	6.78312e-08
YER154W	-1.21908	0.0728	-1.17085	0.1534		-1.92276	1.43226e-05	-1.39699	0.290387
YER155C	-1.35884	0.0085				-1.19448	0.00180871	-1.47109	0.0578015
YER156C	-1.19657	0.0448	-1.24348	0.0197		-1.88457	0.000231121	-1.67042	0.0130792
YER157W	-1.43476	0.0049	-1.57709	0.0094		-1.38525	0.0440134
YER158C	2.15973	0.005	2.17005	0.0023		5.84185	6.34254e-242	2.23781	1.9873e-10
YER159C	-1.09953	0.0748	-1.04471	0.3079		1.20749	0.520512	-3.73901	6.447e-17
YER160C	-1.50148	0.0338	-2.29914	0.0004
YER161C	-1.13257	0.0239	-1.243	0.0626		1.23188	0.170452	1.49412	0.064807
YER162C	1.1564	0.0758	1.12276	0.0693		-1.0326	0.856263	1.92721	0.00981887
YER163C	1.13053	0.0701	1.12415	0.1042		-1.38837	0.0636248	-1.15839	0.430563
YER164W	-1.45041	0.0054	-1.19533	0.1406		-1.55189	4.6523e-11	-3.66271	7.80585e-05
YER165W	-1.37618	0.0028	-1.55415	0.0074		1.58223	0.701837
YER166W	-1.01266	0.4503	1.0537	0.3136		1.39162	6.98917e-09	1.2871	0.163637
YER167W	1.02173	0.2186	1.08126	0.2672		1.45183	4.77356e-07	-1.70307	0.00372888
YER168C	-1.16977	0.1885	-1.4143	0.0991		3.4809	0.00483135	-1.66178	0.0856845
YER169W	-1.33932	0.0065	-1.46391	0.0448		-1.17686	0.0185083	-1.06829	0.939424
YER170W	1.13711	0.0874	1.23572	0.0307		2.14731	0.010216	2.19978	0.0142261
YER171W	-1.27749	0.0091	-1.33506	0.0446		-1.734	0.000193383	-1.65099	0.0306284
YER172C	-1.81414	0.0153	-3.01489	0.0013		-1.36127	0.00553965	1.21139	0.496026
YER173W	-1.30513	0.0043	-1.4346	0.008		1.09602	0.492563	-2.40365	0.0731384
YER174C	-2.71229	0.0012	-2.47772	0.0005		-2.73875	1.57221e-12	-5.67529	1.64474e-19
YER175C	-4.39876	0	-5.02541	0		-3.39834	3.34399e-89	-5.51468	5.71018e-41
YER176W	-2.05701	0.0007	-1.92919	0.0037		-2.77067	2.00193e-35	4.83639	0.00128152
YER177W	-1.45631	0.0022	-1.66201	0.0035		-1.75959	7.73824e-85	-2.36783	6.76161e-57
YER178W	-1.30514	0.0115	-1.47391	0.0126		-1.91191	1.06216e-78	-1.26003	0.384479
YER179W	1.86554	0.0022	2.58909	0.0017		1.36647	0.238166	2.07274	0.061337
YER180C	1.1742	0.0328	1.20387	0.0512		2.41729	0.000536915	2.89332	0.000226421
YER181C	1.14322	0.2643	-1.08972	0.3806
YER182W	1.37313	0.0053	1.41938	0.0538		1.41025	0.0204723	3.2094	0.000944754
YER183C	1.14532	0.0782	1.23413	0.028		1.31852	0.702123	-1.33098	0.171841
YER184C	1.31727	0.0331				-1.89606	0.112359	-1.16541	0.764763
YER185W	-1.00951	0.4456	-1.17734	0.0922		-1.89606	0.477686	-1.1446	0.675148
YER186C	1.17964	0.011	1.30648	0.0156		1.33671	0.210515	1.23594	0.00164275
YER187W	1.33136	0.0536
YER188W	1.31532	0.0381				3.16446	0.107814
YER189W	1.21052	0.082
YER190W	1.05557	0.4092
YFL001W	-1.48715	0.0248	-1.76983	0.0037		-3.25039	6.82304e-05	1.03637	0.911464
YFL002C	-1.13153	0.1026	-1.19063	0.0661		-1.34304	0.0904533	-6.40974	0.0769588
YFL003C	1.21074	0.0331				2.37334	0.260651	-1.28195	0.56031
YFL004W	-1.11633	0.0136	-1.0704	0.0425		-1.44723	0.00148804	1.70936	0.000726777
YFL005W	1.31804	0.0072	1.38377	0.0453		1.31852	0.114808	2.13107	1.70409e-18
YFL006W	1.11628	0.0839
YFL007W	-1.25429	0.0383				-1.02333	0.621607	1.13369	0.475082
YFL008W	-1.07323	0.3103	-1.43791	0.0289		1.06654	0.570016	2.70185	1.5603e-06
YFL009W	-1.40269	0.0034	-1.43452	0.047		-2.01003	1.39556e-05	-2.67072	3.54423e-05
YFL010C	-1.47633	0.0182
YFL011W	2.09433	0.0111				2.37334	0.426385
YFL011W-A	1.00601	0.4718	-1.02205	0.4095
YFL012W	1.02098	0.3858	1.177	0.1016		-1.26404	0.868554	-1.42439	0.702411
YFL013C	-1.03047	0.2952	-1.026	0.2891		1.26084	0.300286
YFL013W-A	3.80721	0.0001	3.87226	0.0001
YFL014W	3.99153	0	4.28472	0.0013				-4.27316	0.217422
YFL015C	1.14242	0.0949
YFL016C	1.04417	0.1052				1.47657	4.60969e-08	-1.00288	0.99091
YFL017C	-1.02469	0.2623	-1.00867	0.4727		-2.52808	0.0186205	1.33021	0.12208
YFL018C	1.01377	0.4122	1.03149	0.3547		-1.83157	1.73397e-13	1.45517	1.54727e-05
YFL018W-A	1.21802	0.006	1.26857	0.0519
YFL019C	-2.23888	0.0002	-2.12027	0.0004
YFL020C	1.02266	0.2032	1.02733	0.3278
YFL021W	1.04673	0.1046	1.21221	0.0539		1.04743	0.402668	-2.84877	0.0519963
YFL022C	-1.31227	0.0016	-1.28731	0.0218		-1.87265	1.183e-08	-1.56042	0.00723437
YFL023W	-1.23313	0.0359				1.15071	0.533122	1.56013	0.0472448
YFL024C	1.19818	0.121	1.1883	0.0612		1.39413	5.40144e-06	1.81815	0.00407721
YFL025C	1.0077	0.4655	1.0567	0.3202		1.24646	0.022814	1.01408	0.977377
YFL026W	-1.12197	0.0187	-1.13282	0.1221		1.00009	0.999619	-1.33536	0.616428
YFL027C	-1.03831	0.1477	-1.08131	0.1648		-1.01123	0.967474	-1.31482	0.547378
YFL028C	-2.05153	0.001	-2.16748	0.0013		-2.55149	5.37381e-09	-4.27316	6.94424e-10
YFL029C	-1.06245	0.1663	1.07532	0.3576		1.09045	0.687786	-1.74811	0.0835423
YFL030W	4.2449	0.0009	5.39649	0		2.65256	4.48496e-11	7.22115	2.49962e-72
YFL031W	-1.01847	0.3978				1.29731	0.000821672	-1.68391	1.44344e-10
YFL032W	-1.1462	0.1796	-1.23324	0.1675
YFL033C	1.04502	0.3164	1.13623	0.047		1.27229	6.50679e-06	4.36835	0.00327623
YFL034W	-1.15922	0.0354	-1.25733	0.087		1.15624	0.105194	-1.18699	0.760613
YFL035C-A	-1.1109	0.0196	-1.11234	0.1221
YFL035C-B	-1.41545	0.0035	-1.38243	0.0585
YFL036W	1.07415	0.2331				1.33778	0.00186075	1.11438	0.674864
YFL037W	1.18444	0.0188	1.0393	0.3517		1.33261	3.05521e-06	-1.72961	0.0041811
YFL038C	1.20685	0.0731	1.14788	0.145		-1.18621	8.12058e-06	-1.25248	0.011513
YFL039C	1.31572	0.0089	1.18217	0.1423		1.33046	7.49811e-54	1.08383	0.0320484
YFL040W	1.35085	0.0067				1.25992	0.342971	-1.02872	0.933255
YFL041W	1.01767	0.413	-1.04794	0.4105		1.29118	0.000445351	-1.48304	0.0219208
YFL042C	-1.09786	0.0692	-1.1204	0.1586		1.23753	0.00503084	2.34019	0.230526
YFL043C	1.31322	0.0106	1.52635	0.0216
YFL044C	1.53957	0.0076	1.49922	0.0426		1.44262	0.217579	1.87215	0.18359
YFL045C	1.48517	0.0021				3.32268	0.00731449	2.80823	0.0630475
YFL046W	-1.05643	0.2128	-1.01021	0.4678		1.20465	0.334503	-1.13113	0.766506
YFL047W	-1.57944	0.0043	-1.53758	0.0056		-2.62531	4.20864e-17	-2.51362	8.42535e-05
YFL048C	-1.03341	0.1391	-1.11635	0.1937		1.08817	0.305361	1.87946	1.65031e-06
YFL049W	-1.40093	0.0032	-1.49612	0.0199		1.28786	0.187742	1.76814	0.109399
YFL050C	1.12576	0.2239	1.09502	0.2256		-1.33697	0.133403	1.40411	0.762726
YFL051C	1.42756	0.0128				1.31852	0.507692	1.63813	0.363547
YFL052W	1.66541	0.0027	1.78226	0.0185		-1.26404	0.639718
YFL053W	1.23244	0.0359	1.39587	0.0496		-2.42447	7.19172e-09
YFL054C	1.19201	0.1877	1.12797	0.0874		-1.63272	0.0698398	-3.66271	7.80585e-05
YFL055W	1.43791	0.0277	1.45722	0.0254		2.67472	1.94202e-05	5.40844	8.54807e-10
YFL056C	-1.35858	0.0178	-1.51704	0.0565		-3.37077	0.0550524	-2.13658	0.453028
YFL057C	-1.00329	0.489	-1.03183	0.4416
YFL058W	-1.00736	0.4421	-1.12835	0.1837
YFL059W	1.0468	0.4011	1.37666	0.0577
YFL060C	1.67874	0	1.82462	0.0052
YFL061W	1.14855	0.1069
YFL062W	1.78686	0	1.60598	0.0022
YFL063W	1.4138	0.0017
YFL064C	1.10498	0.1384	1.31323	0.0763
YFL065C	-1.16311	0.0122	-1.1203	0.1706
YFL066C	-1.40969	0.0056	-1.64675	0.0128
YFL067W	-1.28917	0.0438	-1.4492	0.035
YFL068W	1.22807	0.0557	1.24243	0.1156
YFL-TYA	-1.50163	0.0162	-2.11759	0.0004
YFL-TYB	-1.72888	0.0039	-2.25971	0.0007
YFR001W	1.17745	0.0237	1.38236	0.0448
YFR002W	-1.28813	0.0101	-1.30876	0.046		-1.50842	0.000196747	-1.04692	0.793093
YFR003C	-1.03411	0.3404	-1.04996	0.3101		-2.61235	3.92082e-08	-6.99244	3.10477e-10
YFR004W	-1.22287	0.0089	-1.30712	0.0061		-1.60112	0.170953	1.6421	0.000449582
YFR005C	-2.2297	0.0009	-2.38691	0.0016		-2.81978	0.00114547	-8.54632	5.72449e-08
YFR006W	-1.76591	0.0018	-2.0387	0.0068		-2.6417	1.43788e-28	-3.02248	4.84003e-08
YFR007W	-1.0298	0.338	1.0044	0.4819		-1.6992	0.0015872	-2.79399	0.00523907
YFR008W	-1.05684	0.3403	-1.13033	0.1949
YFR009W	-1.41216	0.004	-1.34775	0.0127		-1.36618	0.000106231	-1.74415	0.0101541
YFR010W	-1.23212	0.0161	-1.21016	0.0472		-2.16937	1.8979e-14	1.34561	0.0264295
YFR011C	1.30414	0.0003	1.38004	0.0094		12.6578	0.000369831	-2.5639	0.000148338
YFR013W	-1.17679	0.0632				-1.44662	0.0103951	-1.34942	0.256533
YFR014C	1.48862	0	1.51554	0.0037		1.93879	1.01445e-06	1.17009	0.447702
YFR015C	-1.14781	0.0773	-1.23691	0.1201		-1.36865	0.000116261	1.57963	0.0408393
YFR016C	-1.54687	0.0206	-2.04727	0.0037		2.1468	2.4538e-24	1.60722	0.00154159
YFR017C	1.6666	0.0064	1.9059	0.0099		-1.06841	0.477496	-2.05279	0.000385803
YFR018C	1.22511	0.0098	1.24876	0.0117		-1.32724	0.20027
YFR019W	1.20645	0.2251				-1.16741	0.0184514	1.09209	0.897837
YFR020W	1.06197	0.2825	-1.08031	0.1694		-1.41275	0.300313	2.10617	0.0756227
YFR021W	-1.20114	0.0456	-1.14772	0.1792		1.05482	0.711222	5.61645	0.0349087
YFR022W	1.1981	0.1284				1.50777	1.00486e-05	1.47801	0.125466
YFR023W	1.535	0.0157				4.74669	0.0893118	2.57421	0.173024
YFR024C	-1.28668	0.0438	-1.43838	0.0147
YFR024C-A	-1.35047	0.0131	-1.53043	0.0072		-2.24833	2.97618e-25	-1.44982	0.21803
YFR025C	-2.48284	0	-2.43373	0.0007		-2.13464	1.46103e-26	-1.33536	0.478689
YFR026C	1.42935	0.0056	1.48299	0.035		-1.12359	0.810736	6.55253	0.0170775
YFR027W	1.22558	0.1061				-1.1587	0.724576	-1.52613	0.477019
YFR028C	-1.73974	0.0024				-1.97506	0.0308345	-2.9378	0.000984656
YFR029W	-1.05382	0.3521				-1.00167	0.970128	-1.70926	0.0373694
YFR030W	-1.15735	0.1795				-1.55557	8.42469e-15	-1.32814	0.0675021
YFR031C	-1.00206	0.4945	1.04927	0.2858		1.37938	0.0218355	1.14882	0.695392
YFR031C-A	-1.34269	0.1327	-1.39044	0.0629
YFR033C	1.65382	0.0035	1.91348	0.0081		2.65057	2.1023e-23	5.53845	3.25411e-07
YFR034C	-1.42494	0.015	-1.24977	0.099		-9.07811	4.48497e-18	-6.40974	0.0769588
YFR035C	1.27734	0.1025	1.49596	0.0129
YFR036W	1.25134	0.0146	1.49876	0.0051		-1.04283	0.721495	-2.13658	0.0471069
YFR037C	-1.53643	0.0014	-1.49108	0.0293		-2.37486	3.56082e-05
YFR038W	-1.50919	0.0245	-1.49717	0.0061		-2.16915	1.48038e-08	-1.2209	0.752504
YFR039C	-1.08785	0.101	-1.1206	0.1512		1.00336	0.987168	2.01793	1.2287e-07
YFR040W	1.18248	0.1463	1.17737	0.1621		2.4581	7.87361e-36	2.02816	0.0405327
YFR041C	1.35326	0.0108	1.31004	0.0296				-5.34145	0.0321346
YFR042W	1.33723	0.0717				1.39	0.00586836	-1.65413	0.0683918
YFR043C	1.31433	0.0626	1.45007	0.0601		1.3562	0.261622	1.33725	0.498661
YFR044C	-1.0643	0.2504	-1.01857	0.4567		-1.15285	0.149381	1.21252	0.0299553
YFR045W	1.20456	0.0179	1.31949	0.0533		2.22501	6.7573e-09	1.40411	0.762726
YFR046C	1.09117	0.1762	1.19746	0.0309		1.68835	5.82246e-05	4.21234	0.100644
YFR047C	1.06916	0.0451	1.19431	0.1064		-1.5736	0.0176548	-1.04255	0.664397
YFR048W	-1.26708	0.0741	-1.16392	0.1564		-1.02625	0.805354	-1.42439	0.392916
YFR049W	1.88467	0.0061	2.06469	0.0008
YFR050C	-1.009	0.4424	-1.02031	0.407		-1.00242	0.96182	1.27681	0.0173012
YFR051C	1.10015	0.2599				1.20738	0.00397383	2.19978	1.9033e-09
YFR052W	1.14365	0.0395	1.18471	0.0588		1.1137	0.40197	-1.22433	0.106519
YFR053C	2.04849	0.0007	1.8968	0.0071		2.40048	8.55039e-56	-2.13658	0.0286882
YFR054C	1.34253	0.0861
YFR055W	-4.43644	0	-5.28164	0		-2.75791	3.8506e-05	-4.89039	5.81247e-21
YFR056C	-1.95581	0.0159
YFR057W	1.32581	0.1087
YGL001C	1.17248	0.0565	1.13655	0.1122		1.48334	0.00237541	-2.13658	0.133417
YGL002W	1.33382	0.0043	1.31997	0.0241		-1.17079	0.227846	2.16189	9.84902e-07
YGL003C	1.00723	0.4409	-1.03931	0.4131		-1.33007	0.0181154	-1.01973	0.94134
YGL004C	1.00072	0.4927	-1.00699	0.4703		-1.18249	0.517075	1.31051	0.453784
YGL005C	1.43065	0.0579	1.68095	0.0023		1.84593	0.00580968	1.17009	0.615542
YGL006W	1.22927	0.0717	1.51252	0.0108		1.344	0.0016505	-1.03307	0.85961
YGL008C	-1.716	0.0109	-1.9386	0.0259		-2.30773	0	-4.58618	1.66957e-284
YGL009C	-1.47893	0.0048	-1.47853	0.0385		1.96436	1.28594e-51	-2.55011	6.13616e-08
YGL010W	1.93233	0.004	1.94585	0.0026		2.5464	7.42879e-07	1.75514	0.00539078
YGL011C	1.05768	0.2511	1.08604	0.2165		1.14817	0.00543896	1.17009	0.788376
YGL012W	-1.43116	0.0396	-1.39368	0.0837		-1.38306	3.86487e-05	-1.51204	2.21883e-07
YGL013C	-1.26155	0.1277				1.02642	0.784219	-2.89067	0.000868025
YGL014W	-1.1063	0.1128	-1.1038	0.3661		-1.20639	0.00144087	-2.13658	0.193705
YGL016W	-1.07144	0.3497				-1.1781	0.0326883	2.4572	0.0698485
YGL017W	-1.17703	0.2187	-1.4791	0.0279		-2.21207	0.0246727	-1.15375	0.552232
YGL019W	1.03533	0.1731	1.0309	0.2558		-1.49044	0.0160363	-1.85439	0.00253131
YGL020C	1.15115	0.0391	1.16543	0.0635		-1.26404	0.583082	-1.65099	0.126355
YGL021W	-1.64818	0.0174	-1.29243	0.1193		-2.16693	4.2854e-13	-1.60243	0.107769
YGL022W	1.00296	0.4897	-1.08775	0.2801		-1.43839	1.06123e-08	1.71259	2.69284e-06
YGL023C	-1.45062	0.0038	-1.68797	0.0263		-1.38676	3.19657e-05	1.06372	0.731712
YGL024W	-1.27678	0.0087
YGL025C	-1.63403	0.0009	-1.52652	0.0228		-1.70294	0.000565937	-2.78684	0.000214092
YGL026C	-3.02542	0.0023	-3.58366	0.0001		-4.40927	7.80066e-80	-5.87559	3.27788e-06
YGL027C	-1.32294	0.0161	-1.35976	0.0705		-2.43989	1.09529e-22	-1.60243	0.0352209
YGL028C	-3.49291	0	-3.48263	0.0007		-1.23447	0.0531473	-2.5639	0.121437
YGL029W	-1.49943	0.0154	-1.41373	0.0298				1.17009	0.849465
YGL030W	-1.15934	0.1496	-1.09465	0.3007		1.58223	0.104316	-1.21701	0.000100804
YGL031C	-1.18008	0.0478	-1.08495	0.3146		2.13601	0.0313208
YGL032C	1.22204	0.043
YGL033W	1.45327	0.0541				1.0454	0.859165	-1.06829	0.957146
YGL035C	-1.19893	0.0204	-1.10582	0.2255		1.35511	0.000412738	-5.1634	3.5122e-07
YGL036W	1.18705	0.0861	1.07553	0.345		1.46372	9.39899e-07	1.61549	0.014257
YGL037C	1.67321	0.0005	1.73844	0.0066		3.44604	9.79324e-22	1.40147	6.49165e-05
YGL038C	-1.25687	0.0133	-1.25496	0.0778		1.4524	1.68459e-09	-1.01206	0.959091
YGL039W	-1.29507	0.0443	-1.40689	0.0127		-1.17686	0.543162	-3.84584	6.81157e-07
YGL040C	-1.08307	0.029	-1.08389	0.2487		-1.35433	0.414468	-1.06112	0.677558
YGL041C	1.28223	0.0482	1.44545	0.0664		2.37334	0.426385	2.34019	0.396537
YGL042C	-1.11002	0.286	-1.08553	0.1686
YGL043W	-1.47837	0.0082	-1.47669	0.0248		-1.59668	5.11793e-05	1.87215	0.55205
YGL044C	-1.35326	0.022	-1.39534	0.0133		1.1603	0.37247	-6.17234	2.70238e-07
YGL045W	1.65748	0.0036	1.64959	0.0017		2.57463	8.15221e-31
YGL046W	1.37149	0.0139	1.38857	0.0093
YGL047W	1.18006	0.0531	1.45478	0.0106		-1.26404	0.868554	-1.38878	0.363132
YGL048C	1.06212	0.2093	1.06829	0.2704		-1.23876	0.132477	2.03994	5.20979e-07
YGL049C	-1.11088	0.223				1.67383	1.90161e-09	-1.83135	0.284019
YGL050W	1.25342	0.1915				-1.45365	0.220472	1.40411	0.242282
YGL051W	1.12529	0.0961	1.04926	0.1022
YGL052W	1.19782	0.0047	1.17402	0.0816		-1.40449	0.459478	3.83791	0.00078089
YGL053W	1.16912	0.0261	1.19369	0.1594		1.31158	0.18236	-3.20487	0.197011
YGL054C	1.03074	0.2975	1.11007	0.2885		2.51838	2.39386e-11	-3.73149	1.17149e-19
YGL056C	-1.82257	0.0021	-1.88255	0.0103		1.18002	0.0470519	-2.13658	0.000584233
YGL057C	1.26258	0.0384	1.48723	0.0349		2.24149	0.0727454	-2.28919	0.0272316
YGL058W	1.09621	0.2248	1.21413	0.0671		1.32565	0.170335	-3.35748	0.0109889
YGL059W	-1.64117	0.0066	-2.08044	0.0057		1.01469	0.916465	-5.79929	7.39645e-18
YGL060W	-1.06394	0.0576	1.0578	0.3145		-1.0504	0.69326	-1.95853	0.112271
YGL062W	-3.10509	0	-3.30389	0.0002		-3.37561	5.44971e-259	-1.39095	9.32912e-09
YGL063W	1.07534	0.0383	1.10407	0.2198		-1.15412	0.502455	1.44666	0.272805
YGL064C	-1.23223	0.0331	-1.25093	0.1137		1.42972	0.00800099	5.61645	0.0349087
YGL065C	1.05172	0.2374	1.01902	0.3681		-1.11356	0.633784	-1.00894	0.975884
YGL066W	-1.58222	0.0055	-1.4364	0.0026		-2.27116	3.58047e-26	-2.22037	5.70354e-05
YGL067W	-1.00369	0.4722	-1.06026	0.1213		-1.35022	0.152394	1.04954	0.816764
YGL069C	-1.20442	0.0467	-1.15396	0.1217
YGL070C	-1.34504	0.0128	-1.26209	0.1433		1.18667	0.594016
YGL071W	-1.70985	0.0002	-1.52973	0.0426		1.50824	1.29737e-15	-1.30569	0.232948
YGL072C	1.20651	0.034	1.41843	0.0238				3.55709	0.00184479
YGL073W	-1.19401	0.0104	1.04991	0.2909		1.39988	4.71487e-06	6.67288	1.80638e-46
YGL074C	-1.31333	0.1064	-1.50047	0.0499
YGL075C	1.29715	0.0079	1.23596	0.1015		2.17556	0.00508511	2.20646	0.039364
YGL077C	2.09715	0.0032	1.93668	0.007		-1.17375	0.471929	1.56013	0.483023
YGL078C	-1.5762	0.0025	-1.55318	0.0064		-1.15251	0.568194	-3.26109	4.99898e-05
YGL079W	1.41297	0.0057	1.54822	0.0033		-1.26404	0.172333	1.06713	0.785638
YGL080W	1.75906	0.0005	2.09708	0.0001		2.5052	0.0359454	2.20253	0.00136282
YGL081W	1.205	0.2777	1.4448	0.0085		1.73659	0.00256366	2.34019	0.230526
YGL082W	-1.27058	0.0014	-1.28282	0.0151		1.32246	0.067509	-1.46395	0.0783867
YGL083W	1.05453	0.043	1.27977	0.0647		1.26423	0.0612024	2.59548	0.00124042
YGL084C	-1.10247	0.1215	-1.08622	0.2623		-1.1392	0.254112	-1.15627	0.43109
YGL085W	-1.07094	0.1619	-1.18136	0.0785		1.18667	0.789846	1.46262	0.334382
YGL086W	-1.12534	0.259	1.00477	0.4873		1.67682	2.72501e-05	1.48212	0.219795
YGL087C	1.88665	0.0028	2.28311	0.0026		3.87646	1.60295e-53	2.82437	5.89656e-09
YGL088W	2.43387	0.0091	2.01718	0.0096				-1.60243	0.389979
YGL089C	-2.56358	0.0009	-3.05551	0		-1.75866	0.0371948	-2.95834	0.00274434
YGL090W	1.05722	0.3501	-1.06041	0.2077		1.10756	0.804607	1.40411	0.669412
YGL091C	1.0148	0.3898	1.0404	0.3291		-2.70866	0.0232105	-1.06829	0.805484
YGL092W	1.19419	0.1694				1.10408	0.46981	-3.33306	1.86709e-06
YGL093W	1.16773	0.0963	1.20219	0.1184		2.01218	2.74866e-05	2.59548	0.00124042
YGL094C	1.05382	0.3026				1.57897	2.8673e-09	1.04408	0.89688
YGL095C	-1.24047	0.0296	-1.29149	0.0704		-1.07092	0.694056	-1.42439	0.508122
YGL096W	1.7053	0.0006	1.84634	0.0001		1.06496	0.807654	2.93304	1.2138e-05
YGL097W	-1.30381	0.0122	-1.4226	0.0238		-1.36416	0.0245468	-1.56682	0.0258762
[truncated: 4,093 more rows]
