# Supplementary material for: Multi-targeted priming for genome-wide gene expression assays
Source: BMC Genomics. 2010 Aug 17;11:477. doi: 10.1186/1471-2164-11-477 (PMC3091673; doi:10.1186/1471-2164-11-477)
Supplement: Additional File 6 — Microarray profiling results for N. crassa undergoing sexual development when multi-targeted primers or oligo(dT) primers were used for reverse transcription. Table listing the Broad ID and MIPS ID of well-measured genes in N. crassa protoperithecia (PP) and mycelium (Myc), relative expression levels, additions and subtractions for 95% credible intervals, and p-value, when multi-targeted primers (MTP) or oligo(dT) primers were used for reverse transcription. [file 1471-2164-11-477-S6.XLS]

## Sheet: N. crassa microarray data
Supplementary Table Overview of microarray profiling of N. crassa undergoing sexual development (Myc-mycelium, PP-protoperithecia) when multi-targeted primers (MTP) or oligo(dT) primers were used for reverse transcription.
Unique ID	Common Name	MTP PP	MTP Myc	(+)975% MTP PP	(-)975% MTP PP	(+)975% MTP Myc	(-)975% MTP Myc	p-value MTP	PP_oligo	Myc_oligo	(+)975% PP_oligo	(-)975% PP_oligo	(+)975% Myc_oligo	(-)975% Myc_oligo	oligo_p-value
NCU06660.1	100h1_040_84	1	1.87912	0.58281	0.41199	0.41136	0.58333	0.0577	1	1.88896	0.48262	0.35595	0.35505	0.48481	0.0316
NCU06661.1	100h1_050_198								1	1.95868	0.75751	0.5039	0.50374	0.75814	0.0922
NCU06663.1	100h1_070_713	1.0529	1	0.35105	0.36266	0.36256	0.35118	0.4218
NCU06672.1	100h1_190_1601	1	1.03486	0.34531	0.34836	0.34812	0.34645	0.4447
N/A	100h1_210_218	1	1.33805	0.47869	0.39759	0.39747	0.47875	0.2076	1	1.1675	0.40762	0.36754	0.36756	0.40829	0.3052
NCU06675.1	100h1_230_980	1.10378	1	0.33096	0.33877	0.33859	0.33112	0.3377
NCU07149.1	103e1_030_1955	1.08976	1	0.26983	0.28713	0.28702	0.27012	0.3105
NCU07153.1	103e1_070_1211	1	1.34441	0.46562	0.38812	0.38771	0.46565	0.1867	1	1.06717	0.45701	0.39969	0.39841	0.45754	0.4337
NCU07156.1	103e1_100_365	1	1.09398	0.29939	0.29293	0.29291	0.29939	0.324
NCU07158.1	103e1_120_1549	1	1.08913	0.28683	0.27049	0.26988	0.2872	0.3083
NCU07163.1	103e1_150_232	1.01693	1	0.28521	0.27981	0.27981	0.28559	0.461
NCU07173.1	103e1_250_285	1	1.0494	0.20894	0.21997	0.21971	0.20949	0.3278
NCU07768.1	104h10_030_662	1.41207	1	0.29765	0.36956	0.36812	0.29823	0.0789
NCU07769.1	104h10_040_1424	1.45847	1	0.40474	0.49927	0.49836	0.40489	0.1457	1.34599	1	0.26906	0.32235	0.32206	0.26953	0.0815
NCU07776.1	104h10_100_30	1	1.12627	0.34696	0.3389	0.33861	0.34788	0.3173
NCU07781.1	104h10_135_443	1.00802	1	0.18762	0.20049	0.20018	0.18767	0.4615
NCU07782.1	104h10_140_125	1.28518	1	0.1778	0.20344	0.20301	0.17871	0.0418
NCU07784.1	104h10_160_1337	1	1.07279	0.26865	0.25995	0.25976	0.26881	0.3336
NCU07786.1	104h10_180_308	1.2313	1	0.19237	0.22259	0.2219	0.19269	0.0701
NCU07791.1	104h10_250_1004	1.23814	1	0.39605	0.45422	0.45375	0.39614	0.2753	1	1.01114	0.39885	0.40702	0.40702	0.39913	0.4843
NCU01175.1	123a4_020_804	1.00711	1	0.18702	0.19225	0.19149	0.18719	0.4674
NCU01170.1	123a4_070_1592	1	1.1914	0.34774	0.3032	0.30317	0.34835	0.2138
NCU01150.1	123a4_280_2130	1.1093	1	0.20912	0.21379	0.2135	0.20915	0.1889
NCU01148.1	123a4_300_697	1.14092	1	0.34827	0.37784	0.37763	0.34854	0.3167	1	1.20077	0.3579	0.3223	0.32211	0.35832	0.2294
NCU01146.1	123a4_320_290	1	2.05271	0.71652	0.48018	0.48014	0.71648	0.0591
NCU01142.1	123a4_360_145	1	1.28417	0.34026	0.3016	0.30148	0.34029	0.1343
NCU01328.1	12f11_090_1980	1	1.44848	0.50761	0.40716	0.40682	0.50771	0.1593	1	1.19693	0.35061	0.32372	0.32343	0.35073	0.2244
NCU01332.1	12f11_130_200	1	1.77918	0.57653	0.43022	0.43011	0.57726	0.0738	1	1.92802	0.62576	0.44745	0.44737	0.62604	0.0643
NCU01339.1	12f11_200_980	1.26422	1	0.15511	0.16006	0.15983	0.15534	0.0358
NCU01341.1	12f11_220_139	1.14771	1	0.33125	0.35973	0.3597	0.33138	0.2865
NCU01136.1	13e11_080_682	1.2713	1	0.27526	0.30512	0.30492	0.27557	0.1224
NCU01132.1	13e11_140_1467	1	1.08484	0.26616	0.25365	0.25371	0.26624	0.3014
NCU01116.1	13e11_330_1344	1.54483	1	0.23331	0.27262	0.27253	0.23458	0.0251
NCU01114.1	13e11_350_476	1.40423	1	0.34005	0.38943	0.38904	0.34071	0.1074
NCU01113.1	13e11_360_1304	1	1.15378	0.29727	0.27801	0.27692	0.29743	0.2156	1	1.05179	0.43467	0.43691	0.43668	0.43456	0.4516
NCU01388.1	15e11_010_372	1	1.30876	0.4099	0.36291	0.36164	0.4104	0.173
NCU01370.1	15e6_030_1569	1.21124	1	0.37195	0.4047	0.40394	0.37263	0.2573	1.43974	1	0.42058	0.51848	0.51804	0.42064	0.17
NCU01368.1	15e6_060_267	1	1.06377	0.33529	0.32766	0.32738	0.33529	0.3987
NCU01361.1	15e6_130_2358	2.2133	1	0.29495	0.44146	0.44073	0.29503	0.01
NCU01360.1	15e6_140_247	1.34818	1	0.41088	0.48954	0.48874	0.41237	0.2026
NCU01353.1	15e6_230_2084	1.05658	1	0.23694	0.23759	0.23694	0.2371	0.3351
NCU03738.1	17e5_060_35	1	1.53718	0.37667	0.30242	0.30194	0.37735	0.0538
NCU03737.1	17e5_070_730	1.75274	1	0.28022	0.3478	0.3477	0.2805	0.0202
NCU03732.1	17e5_120_571	1.32488	1	0.40167	0.45299	0.45254	0.40169	0.1941
NCU03731.1	17e5_130_667	1	2.19759	0.5313	0.37624	0.37596	0.53151	0.0184	1	2.17795	0.45105	0.32324	0.32221	0.45152	0.0118
NCU03728.1	17e5_150_1868	1.20052	1	0.23446	0.25177	0.25166	0.23505	0.126
NCU03727.1	17e5_160_2690	1.3011	1	0.34515	0.39128	0.39128	0.34533	0.1675
NCU03726.1	17e5_165_614	1.17714	1	0.26634	0.28592	0.28573	0.26648	0.1834
NCU03721.1	17e5_190_113	1.07703	1	0.32131	0.31836	0.31789	0.32144	0.3549
NCU03719.1	17e5_210_2142	1	1.18328	0.47411	0.40758	0.40741	0.47451	0.3326
NCU03712.1	17e5_290_1370	1.02224	1	0.15879	0.17119	0.17096	0.15892	0.3701	1	1.07709	0.24877	0.23688	0.2359	0.24893	0.2971
NCU03711.1	17e5_300_204	1	1.1688	0.348	0.3371	0.33624	0.34825	0.2527	1.04359	1	0.34049	0.34762	0.3474	0.34055	0.4336
N/A	17e5_350_197	1	1.18234	0.34179	0.31449	0.31438	0.34179	0.2436
NCU06645.1	18a7_050_722	1.05791	1	0.24567	0.25954	0.25941	0.24655	0.3506
NCU06649.1	18a7_090_2588	1	1.22696	0.42493	0.36598	0.36598	0.42507	0.2588
NCU06650.1	18a7_100_322	4.80701	1	0.45387	0.92476	0.92351	0.45513	0.0019	5.67666	1	0.43307	0.96317	0.96206	0.43315	0.0009
NCU06652.1	18a7_120_1071	1	2.02604	0.71866	0.47755	0.47671	0.72138	0.0647	1	1.94595	0.56227	0.39983	0.39963	0.56366	0.0403
NCU06653.1	18a7_130_168	1	1.32489	0.4262	0.36163	0.36113	0.42829	0.1769
NCU01215.1	18f11_015_623	1.14029	1	0.19634	0.19326	0.19323	0.19664	0.122	1	1.01671	0.2915	0.29096	0.29088	0.29182	0.46425
NCU01211.1	18f11_050_1087	1.26172	1	0.33492	0.3733	0.37324	0.33529	0.1843	1	1.07333	0.39102	0.37368	0.37197	0.39102	0.4103
NCU01210.1	18f11_060_1695	1.28654	1	0.19329	0.21548	0.21533	0.19369	0.0502
NCU01207.1	18f11_090_1238	1	1.46075	0.48466	0.40232	0.40207	0.4856	0.1463
NCU01204.1	18f11_130_194								1	1.17071	0.26424	0.24793	0.24763	0.26427	0.1661
NCU01200.1	18f11_170_550								1	1.68344	0.50391	0.37297	0.37269	0.50408	0.0688
NCU01199.1	18f11_180_625	1.08567	1	0.2849	0.30277	0.30233	0.28585	0.321
NCU01195.1	18f11_230_565	1	3.96907	0.98413	0.48164	0.48132	0.98614	0.0055	1	7.52762	1.68137	0.585	0.58477	1.68559	0.0018
N/A	18S_fonwand_1580								1.63808	1	0.13629	0.16881	0.16867	0.13638	0.0097
NCU01042.1	1a9_010_801	1.26922	1	0.27436	0.32815	0.32798	0.27473	0.1314
NCU01041.1	1a9_020_494	1.30491	1	0.24905	0.29143	0.29082	0.2492	0.088
NCU01038.1	1a9_050_827	1.24695	1	0.14776	0.16242	0.16177	0.14812	0.034
NCU01033.1	1a9_090_2678	1.06446	1	0.34345	0.33457	0.33439	0.34374	0.403
NCU01024.1	1a9_170_147	1.07262	1	0.21326	0.2122	0.21163	0.2135	0.2647
NCU01021.1	1a9_200_757	1	1.19662	0.37925	0.33383	0.33302	0.37936	0.2478
NCU08049.1	1nc100_010_2334	1.13737	1	0.30895	0.35281	0.35267	0.30925	0.283	1	1.0867	0.36228	0.35079	0.34945	0.36276	0.3808
NCU08050.1	1nc100_020_452	1	1.12867	0.29947	0.29172	0.29061	0.29947	0.2664	1	1.25859	0.32101	0.2974	0.29673	0.32212	0.1392
NCU08052.1	1nc100_050_1022	1.46327	1	0.24077	0.28999	0.28928	0.24089	0.0374
NCU08063.1	1nc100_150_2262	1.24011	1	0.35427	0.39771	0.39776	0.35436	0.2196	1.32141	1	0.33082	0.39252	0.39148	0.33082	0.1501
NCU08064.1	1nc100_160_3785	1.37362	1	0.20836	0.22822	0.22792	0.20851	0.0372
NCU08066.1	1nc100_180_1156	1.25995	1	0.29297	0.30921	0.30905	0.29306	0.1273
NCU08067.1	1nc100_200_463	1	1.13257	0.38167	0.34803	0.34765	0.38189	0.3224
NCU08073.1	1nc100_260_1396	1.45401	1	0.32209	0.39701	0.39651	0.32212	0.0848
NCU08077.1	1nc100_300_593	1.14711	1	0.27568	0.2934	0.29337	0.27683	0.2191
N/A	1nc100_340_333	1.23866	1	0.28426	0.32153	0.32107	0.28446	0.1414
NCU08087.1	1nc100_400_241	1	2.15747	0.43847	0.30106	0.30042	0.43987	0.0113
NCU08090.1	1nc100_420_162	1	1.09053	0.25221	0.2264	0.22635	0.2526	0.2525
N/A	1nc100_430_186	1.21073	1	0.28277	0.3061	0.30568	0.28282	0.1566
NCU08091.1	1nc100_440_618	1.16501	1	0.29259	0.32473	0.3242	0.29352	0.2199
NCU08093.1	1nc100_460_122	1	1.05652	0.28235	0.27936	0.27881	0.28287	0.3822	1	1.34768	0.39712	0.33636	0.3342	0.39712	0.1411
NCU08094.1	1nc100_470_190	1.05819	1	0.27269	0.29589	0.29581	0.27267	0.3799
NCU08110.1	1nc104_050_2080	1	1.0036	0.32863	0.33102	0.33081	0.32876	0.4964
NCU08111.1	1nc104_060_1125	1.18822	1	0.1791	0.18753	0.1875	0.17938	0.0738
NCU08115.1	1nc106_020_2975	1.15077	1	0.3704	0.40674	0.40674	0.37062	0.317	1	1.06285	0.51369	0.5604	0.5604	0.51498	0.4574
NCU08119.1	1nc106_060_2403	1.08028	1	0.36622	0.37371	0.37374	0.36619	0.3965	1.05962	1	0.3219	0.34323	0.34287	0.32242	0.4072
NCU07439.1	1nc120_140_103								1.21429	1	0.32508	0.35228	0.3521	0.32544	0.2102
NCU07445.1	1nc120_190_1901	1.13439	1	0.26506	0.28255	0.28213	0.26511	0.2224
NCU07449.1	1nc120_230_252	1	1.1362	0.33516	0.32211	0.32143	0.33613	0.2809	1	1.41709	0.40273	0.33976	0.33956	0.40378	0.1086
NCU07456.1	1nc130_010_555	1.39417	1	0.38588	0.49121	0.49074	0.38588	0.1641	1	1.06339	0.3503	0.34837	0.34792	0.35076	0.4006
NCU07461.1	1nc130_060_2348	1.45477	1	0.39257	0.47517	0.47451	0.39319	0.1336
NCU07466.1	1nc130_110_444	1.14751	1	0.29151	0.31399	0.31279	0.29175	0.2587	1	1.13782	0.25188	0.2422	0.24217	0.25197	0.1971
NCU07468.1	1nc130_130_394	1.0876	1	0.21565	0.21859	0.21854	0.21573	0.2295
NCU07472.1	1nc130_170_1604	1.05035	1	0.17544	0.17803	0.17686	0.1757	0.2747
NCU07477.1	1nc130_220_3518	1.33881	1	0.35583	0.417	0.41679	0.35692	0.1638
NCU07491.1	1nc140_110_753	1.09174	1	0.0646	0.06835	0.06789	0.06494	0.0397
NCU07494.1	1nc140_140_152	1.3362	1	0.26617	0.30003	0.3	0.267	0.0839
NCU07498.1	1nc140_180_3421	1.28168	1	0.39744	0.45149	0.44961	0.39741	0.2215	1.08403	1	0.38945	0.41411	0.41161	0.38942	0.402
NCU07507.1	1nc140_270_2613	1.21337	1	0.29418	0.33454	0.33448	0.29434	0.1815
NCU09072.1	1nc200_030_619	1.55756	1	0.36887	0.4754	0.47391	0.36929	0.0873
NCU09077.1	1nc200_090_462	1.20338	1	0.31938	0.34997	0.34907	0.32011	0.2235
NCU09078.1	1nc200_100_302	1.00097	1	0.28056	0.28199	0.28181	0.28094	0.498	1	1.26734	0.44588	0.39852	0.39849	0.44594	0.2426
NCU09079.1	1nc200_110_2364	1.22686	1	0.23611	0.2661	0.26602	0.2368	0.1028
NCU09089.1	1nc200_210_13	1	1.55283	0.44422	0.36298	0.36282	0.44468	0.0833	1	1.47925	0.19342	0.1675	0.16727	0.19351	0.0167
NCU09102.1	1nc200_340_1722	1.42677	1	0.36691	0.4557	0.4557	0.36685	0.1356
NCU09103.1	1nc200_350_1557	1.22966	1	0.22851	0.26157	0.26095	0.22899	0.1021
NCU09802.1	1nc250_010_58	1	1.37946	0.51941	0.42618	0.42529	0.51941	0.2013
NCU09813.1	1nc250_120_230	1.07267	1	0.22425	0.22704	0.22701	0.22425	0.2851
NCU09815.1	1nc255_010_1436	1.17896	1	0.32036	0.35811	0.35554	0.32033	0.2296
NCU09816.1	1nc255_020_811	1.0163	1	0.34632	0.34614	0.34558	0.34667	0.4749
NCU09820.1	1nc255_070_4909	1.13344	1	0.27447	0.29184	0.29146	0.27474	0.2488	1	1.24698	0.2706	0.23032	0.23002	0.27072	0.1043
NCU09821.1	1nc255_080_692	1	1.01782	0.32156	0.32602	0.32587	0.32189	0.47	1.19413	1	0.35181	0.37076	0.3702	0.35184	0.249
N/A	1nc307_010_1022	1	1.66187	0.503	0.37179	0.37169	0.50441	0.0707
N/A	1nc307_040_410	1	1.38955	0.46112	0.37734	0.3774	0.46206	0.1617
N/A	1nc307_050_1165	1.28455	1	0.40053	0.43891	0.43867	0.40079	0.2306
NCU01895.1	1nc310_080_3190	1	1.21616	0.45177	0.38323	0.38301	0.45191	0.2802
NCU01903.1	1nc310_160_935	1.44911	1	0.40654	0.47236	0.47137	0.40657	0.136	1.15859	1	0.35246	0.37636	0.37534	0.35251	0.2895
NCU01904.1	1nc310_170_455	1.21574	1	0.37522	0.43386	0.43341	0.37539	0.2598
NCU01907.1	1nc310_200_707	1.12869	1	0.14821	0.16284	0.16266	0.1484	0.0971
NCU01911.1	1nc310_230_2219	1.16488	1	0.32651	0.34398	0.34374	0.32651	0.2516
NCU01913.1	1nc310_250_1516	1	1.34608	0.3957	0.33784	0.33757	0.39576	0.1253
NCU01916.1	1nc310_270_1009	1.42406	1	0.33638	0.39726	0.39649	0.33663	0.0964
NCU01919.1	1nc310_300_1510								1	1.29839	0.56375	0.45847	0.45758	0.56476	0.2828
NCU01920.1	1nc310_310_136	1.1428	1	0.19146	0.20051	0.20015	0.19187	0.122
NCU01937.1	1nc315_120_16	1.38436	1	0.35326	0.43277	0.43277	0.35344	0.1416
NCU01938.1	1nc315_130_1007	1.48276	1	0.20081	0.23829	0.23791	0.20109	0.0244
NCU01949.1	1nc320_080_135	1	1.84919	0.51802	0.36588	0.36581	0.51823	0.0412
NCU01948.1	1nc320_090_448	1	1.44822	0.41698	0.34785	0.34728	0.41716	0.0983
NCU01945.1	1nc320_110_5432	1.34209	1	0.39979	0.46051	0.45998	0.40021	0.1782
NCU02055.1	1nc338_030_1095	1.13559	1	0.27728	0.28991	0.28875	0.27777	0.2239
NCU02058.1	1nc338_060_495	1.14101	1	0.26777	0.27459	0.27457	0.26785	0.2203
NCU02059.1	1nc338_070_1057	1	1.73182	0.52768	0.39404	0.39369	0.52886	0.067
NCU02061.1	1nc338_090_64	1.1544	1	0.27261	0.28843	0.28805	0.27286	0.2195	1	1.09993	0.24029	0.23787	0.23759	0.24049	0.2427
NCU02063.1	1nc338_110_2276	1.24917	1	0.26688	0.2823	0.28186	0.26698	0.124
NCU02067.1	1nc340_040_1871	1.21737	1	0.38079	0.42031	0.42009	0.38311	0.2537
NCU02071.1	1nc340_090_840	1	1.26421	0.32924	0.29179	0.29141	0.32938	0.1373
NCU02075.1	1nc340_120_1315	1	1.63295	0.54502	0.40138	0.40124	0.54596	0.0988	1	1.88488	0.60373	0.42106	0.42091	0.60396	0.0594
NCU02076.1	1nc340_130_143	1	1.39785	0.42815	0.35809	0.35763	0.42831	0.1332
NCU02078.1	1nc340_150_1235	1	1.12108	0.36506	0.34663	0.34615	0.36624	0.3364
NCU02082.1	1nc340_190_4192	1	1.02794	0.26408	0.25789	0.25712	0.26437	0.4249
NCU02083.1	1nc340_200_7566	1.22071	1	0.14177	0.14556	0.14553	0.14183	0.0406
N/A	1nc344_020_3391	1.33238	1	0.38935	0.45957	0.45951	0.39138	0.1884	1.04809	1	0.35365	0.38527	0.38519	0.35401	0.4322
NCU02095.1	1nc346_030_202	1.07907	1	0.2195	0.23764	0.23735	0.2198	0.27	1	1.08295	0.27968	0.27817	0.27799	0.28058	0.3163
NCU02097.1	1nc346_050_651	1.15778	1	0.25572	0.28288	0.28282	0.25577	0.1989	1	1.02916	0.2913	0.29397	0.29405	0.2921	0.4436
NCU02098.1	1nc346_060_707								1.19391	1	0.32192	0.35416	0.35336	0.32225	0.2289
NCU02100.1	1nc348_010_1475	1.35071	1	0.21561	0.24819	0.2465	0.21594	0.0471
NCU02105.1	1nc348_080_276	1.21831	1	0.16643	0.18209	0.18206	0.16652	0.0596
NCU02107.1	1nc348_100_1337	1.41582	1	0.40147	0.48774	0.48725	0.4015	0.1613
NCU02109.1	1nc348_120_1108	1	1.28485	0.31912	0.27089	0.27089	0.32012	0.1099
NCU02113.1	1nc348_160_48	1	1.40432	0.51933	0.42937	0.428	0.51954	0.1899
NCU02118.1	1nc352_040_703	1.56788	1	0.4057	0.53423	0.53419	0.4069	0.1112
NCU02121.1	1nc356_010_1710	1.01249	1	0.17785	0.17171	0.17148	0.1785	0.4405
NCU02122.1	1nc356_020_1123	1.07438	1	0.33012	0.3416	0.34142	0.33023	0.3802
NCU02133.1	1nc356_120_0	1	1.94618	0.2769	0.20839	0.20846	0.27713	0.0074
NCU02136.1	1nc356_140_523	1	1.50712	0.45548	0.35189	0.35094	0.45649	0.0988	1	1.43025	0.53806	0.44985	0.44949	0.53796	0.1893
NCU02157.1	1nc360_140_128	2.15715	1	0.3914	0.57657	0.57561	0.39164	0.0248
NCU02161.1	1nc360_180_1237	1	1.06927	0.2187	0.21061	0.21053	0.21877	0.273
NCU02165.1	1nc360_220_2568	1.14052	1	0.16277	0.17735	0.1773	0.16304	0.0973
N/A	1nc380_008_240	1	1.17967	0.32049	0.2941	0.29393	0.32085	0.2118
NCU02175.1	1nc380_010_1432	1.66788	1	0.25932	0.31573	0.31468	0.25946	0.0215
NCU02177.1	1nc380_030_342	1.06903	1	0.2007	0.20575	0.20568	0.20078	0.2414
NCU02181.1	1nc380_070_510	1	2.07586	0.55784	0.38473	0.38473	0.55949	0.0276	1	1.83498	0.38971	0.31205	0.31205	0.38996	0.0215
NCU02184.1	1nc380_090_3297	1	1.86457	0.53014	0.37582	0.37574	0.53025	0.0407
N/A	1nc396_020_669	1	1.01311	0.25517	0.25133	0.25105	0.2555	0.4672	1	1.14309	0.2106	0.20922	0.20905	0.21103	0.1398
N/A	1nc396_030_681	1	1.52828	0.48019	0.38176	0.38151	0.48028	0.1028
N/A	1nc397_010_830	6.92373	1	0.26797	0.53742	0.53275	0.26808	0.0003	20.0273	1	0.64771	2.0409	2.04115	0.64874	0.0002
N/A	1nc397_050_329	1.18479	1	0.2702	0.28828	0.28803	0.27037	0.1699
NCU02510.1	1nc400_040_4704	1	1.35749	0.41012	0.353	0.35303	0.41027	0.1472
NCU02514.1	1nc400_080_1388	1	1.55601	0.56646	0.43497	0.43497	0.56865	0.1239	1	1.68651	0.54878	0.40606	0.40606	0.54892	0.0839
NCU02519.1	1nc400_130_1134	1.16315	1	0.21585	0.23804	0.23793	0.21736	0.1349
NCU02523.1	1nc400_170_474	1.08736	1	0.34178	0.34513	0.34503	0.34183	0.3681	1.31769	1	0.34436	0.37909	0.37884	0.34445	0.1477
NCU02526.1	1nc400_200_374	1	1.14148	0.30657	0.30494	0.30345	0.3086	0.248
NCU02528.1	1nc400_220_235	1	1.01491	0.07352	0.07279	0.07276	0.07364	0.27
NCU02533.1	1nc400_270_400	1.08784	1	0.31796	0.33449	0.33433	0.31983	0.3654
N/A	1nc418_090_100	1	1.08338	0.27945	0.25686	0.25607	0.27961	0.2996	1	1.20245	0.25703	0.24415	0.24396	0.25706	0.1337
N/A	1nc418_110_113	1	2.22195	0.67862	0.45055	0.45055	0.6806	0.0346	1	2.69458	0.89467	0.50713	0.50713	0.89732	0.0293
NCU02624.1	1nc420_010_629	1	1.43081	0.45683	0.39219	0.39169	0.45748	0.1443
NCU02625.1	1nc420_020_1502	1.0983	1	0.2953	0.29887	0.29882	0.29606	0.3076
NCU02629.1	1nc420_060_1085	1	1.70653	0.57185	0.42417	0.42413	0.57281	0.088
NCU02630.1	1nc420_070_2307	1.21591	1	0.34688	0.38179	0.38182	0.34859	0.227
NCU02637.1	1nc425_020_2410	1	1.06224	0.32244	0.30936	0.30928	0.32257	0.3866
NCU02639.1	1nc425_030_858	1	1.66282	0.4789	0.36416	0.36379	0.4794	0.0661
NCU02641.1	1nc425_050_993	1.14254	1	0.25061	0.27175	0.2712	0.25069	0.1994	1.53935	1	0.40989	0.5008	0.50022	0.4102	0.1061
NCU02644.1	1nc425_070_461	1.05808	1	0.32079	0.32836	0.32824	0.32156	0.3976
N/A	1nc429_020_566	1	1.62337	0.5031	0.39763	0.3977	0.50389	0.083
NCU02722.1	1nc430_070_270	3.15448	1	0.214	0.3185	0.31802	0.21415	0.001
N/A	1nc430_110_277	1.53335	1	0.4355	0.54013	0.54009	0.4364	0.1371	1.38872	1	0.2221	0.24863	0.24844	0.22226	0.0433
NCU02736.1	1nc430_220_45	1	1.36481	0.38155	0.33098	0.33086	0.38196	0.1149
NCU02739.1	1nc430_260_1219	1.16158	1	0.1177	0.12838	0.12794	0.11772	0.0485
NCU02743.1	1nc430_300_719	1	1.0655	0.36095	0.3417	0.34157	0.36108	0.4088
NCU02744.1	1nc430_310_157	1	1.56227	0.45612	0.36005	0.36001	0.45664	0.0772
NCU09314.1	1nc448_080_357	1.44398	1	0.46714	0.61295	0.61269	0.46746	0.214	1.32173	1	0.4146	0.4496	0.4492	0.41519	0.201
NCU09319.1	1nc450_040_2189	1.06903	1	0.18504	0.18691	0.18654	0.18533	0.2249
NCU09326.1	1nc450_110_1454	1.00306	1	0.30728	0.30422	0.30404	0.30774	0.4934
NCU09327.1	1nc450_120_3197	1.23952	1	0.40618	0.4472	0.44663	0.40677	0.2712	1.23663	1	0.33389	0.38647	0.38605	0.33422	0.2096
NCU09331.1	1nc450_160_43	1	1.27302	0.40518	0.37052	0.37043	0.40598	0.1977	1	1.68476	0.46842	0.36992	0.3696	0.46874	0.0588
N/A	1nc458_030_3345								1.18805	1	0.36504	0.39794	0.39776	0.36519	0.2788
NCU03061.1	1nc460_020_1223	1.25379	1	0.18212	0.18595	0.18535	0.18229	0.0498
N/A	1nc462_010_2809	1.27844	1	0.31111	0.36216	0.36117	0.3118	0.1474
N/A	1nc462_020_1545	1.14727	1	0.374	0.40307	0.40128	0.37458	0.3135
NCU03070.1	1nc464_010_1731	1.04977	1	0.06586	0.06906	0.06888	0.06593	0.0838
NCU03079.1	1nc464_100_1972	1.10037	1	0.17308	0.18444	0.18431	0.17313	0.15
NCU03085.1	1nc464_160_173	1.03441	1	0.24284	0.25462	0.25459	0.2431	0.4016
NCU03087.1	1nc464_180_884	1	1.0888	0.28159	0.26615	0.26584	0.28407	0.2991
N/A	1nc466_060_164	1	1.40181	0.45535	0.37067	0.37024	0.45575	0.1497
NCU03100.1	1nc470_030_1252	1	1.5122	0.42953	0.35019	0.349	0.42982	0.0838
NCU03102.1	1nc470_050_224	1	1.95821	0.56967	0.41419	0.41408	0.56979	0.0451	1	2.23684	0.44027	0.30656	0.30578	0.44048	0.0097
NCU03106.1	1nc470_090_619	1.1443	1	0.30279	0.33607	0.33457	0.30328	0.2567
NCU03110.1	1nc470_130_1831	1.59038	1	0.4468	0.58813	0.58796	0.44713	0.1323
NCU03112.1	1nc470_150_925	1	1.53856	0.352	0.28408	0.28395	0.35302	0.0435
NCU03117.1	1nc470_200_1540	1	1.4513	0.47851	0.39527	0.39514	0.47907	0.1393
NCU03118.1	1nc470_210_1007	1	1.65587	0.45993	0.3502	0.3502	0.46047	0.061
NCU03121.1	1nc470_230_2495								1.48916	1	0.1818	0.22688	0.22651	0.18197	0.0219
NCU03155.1	1nc478_030_232	1.05143	1	0.31914	0.32148	0.32145	0.31963	0.4146
NCU03156.1	1nc478_040_12	1	1.54059	0.45373	0.37249	0.37249	0.45376	0.085
NCU03159.1	1nc478_070_982								1	1.20985	0.24676	0.2125	0.21247	0.24688	0.1017
NCU03162.1	1nc478_100_485	1.30735	1	0.33215	0.36869	0.36796	0.33256	0.1466
NCU03196.1	1nc480_120_1458	1.24442	1	0.30234	0.31993	0.31946	0.3026	0.1565
NCU03199.1	1nc480_150_133	1	1.08453	0.35921	0.34931	0.34931	0.35934	0.3785	1	1.13152	0.45258	0.40453	0.4044	0.4529	0.3749
NCU03209.1	1nc480_240_1090	1.51666	1	0.41928	0.54162	0.5406	0.41928	0.1311	1	1.01701	0.33657	0.3234	0.32313	0.33663	0.4716
NCU03222.1	1nc480_370_68	1.11462	1	0.33473	0.34838	0.34801	0.33551	0.3283
NCU03233.1	1nc480_480_80	1	1.05068	0.26995	0.27188	0.27169	0.27011	0.3849	1.04393	1	0.10369	0.10372	0.1037	0.10392	0.168
NCU03265.1	1nc490_110_1000	1.24599	1	0.26816	0.30974	0.30949	0.26901	0.1337
NCU03270.1	1nc490_160_234	1.31196	1	0.18078	0.20925	0.20895	0.18089	0.041
N/A	1nc495_010_384	1	1.02875	0.18846	0.17795	0.17775	0.1887	0.3616
N/A	1nc495_060_217	1	1.04206	0.14548	0.15307	0.15273	0.14566	0.2518
N/A	1nc495_090_243	1.01553	1	0.31083	0.31364	0.31353	0.31126	0.4725
N/A	1nc495_150_169	1.25453	1	0.17217	0.19637	0.19451	0.17234	0.0534
N/A	1nc495_160_1870	1	1.49813	0.54654	0.42641	0.4258	0.54732	0.1574
N/A	1nc495_170_1411	1	1.22067	0.3629	0.33408	0.33327	0.36375	0.218
N/A	1nc495_200_273	1	1.9109	0.59388	0.41861	0.41813	0.59384	0.0514	1	1.91617	0.69529	0.466	0.46557	0.69568	0.0769
NCU03300.1	1nc500_030_620								1	1.17762	0.47769	0.41016	0.41016	0.47813	0.3269
NCU03301.1	1nc500_040_776	1.21229	1	0.29956	0.32625	0.32602	0.29995	0.1829	1.16743	1	0.3888	0.42912	0.4283	0.38883	0.3213
NCU03302.1	1nc500_060_64	1	1.93078	0.60013	0.43338	0.43323	0.60043	0.0516	1	1.92677	0.52331	0.39533	0.39363	0.52446	0.0376
NCU03305.1	1nc500_090_1643	1	1.62307	0.51927	0.40543	0.4053	0.51977	0.0942
NCU03306.1	1nc500_100_122	1.03971	1	0.22272	0.21012	0.21006	0.22277	0.3624
NCU03308.1	1nc500_120_1009	1.15572	1	0.12941	0.13583	0.13559	0.12966	0.0536
NCU03309.1	1nc500_130_159	1	1.01367	0.30363	0.30637	0.30555	0.30379	0.4703	1.13961	1	0.25047	0.27418	0.27383	0.25084	0.2026
NCU03314.1	1nc500_180_916	1	2.04555	0.55093	0.38361	0.38334	0.55109	0.0283
NCU03319.1	1nc500_230_447	1	1.60433	0.35894	0.2881	0.28779	0.35909	0.037
NCU03320.1	1nc500_240_643	1.33977	1	0.17815	0.19799	0.19719	0.17818	0.0315
NCU03325.1	1nc500_280_1302	1	1.02293	0.261	0.26821	0.26687	0.26115	0.4425
NCU08334.1	1nc540_010_2933	1.45223	1	0.29096	0.35731	0.35665	0.29096	0.0669
NCU08336.1	1nc540_020_2595	1.21879	1	0.27824	0.3076	0.3068	0.27858	0.1488
NCU08341.1	1nc540_080_3471	1.19637	1	0.26501	0.27832	0.27832	0.26523	0.1502
NCU08350.1	1nc540_170_370	1.42392	1	0.42315	0.51152	0.51053	0.42491	0.1715
NCU08353.1	1nc540_210_47	1.80746	1	0.3128	0.41903	0.41875	0.31333	0.0281
NCU08376.1	1nc540_440_1091	1.28883	1	0.21218	0.25451	0.25341	0.2123	0.0674
NCU08380.1	1nc540_480_617	1	1.08243	0.2908	0.26194	0.26162	0.29101	0.3154
N/A	1nc542_040_625	1	1.01293	0.19449	0.20234	0.20191	0.19476	0.4509
N/A	1nc542_090_4	1	2.42549	0.73854	0.46438	0.46442	0.7388	0.0284
N/A	1nc549_050_224	1.43322	1	0.283	0.33322	0.33235	0.28355	0.0597
NCU00862.1	1nc550_070_1324	1.15562	1	0.30565	0.32654	0.32645	0.30622	0.2405
NCU00864.1	1nc550_090_535	1.11513	1	0.23302	0.23867	0.23854	0.2331	0.193
NCU00867.1	1nc550_120_603	1.05	1	0.25163	0.25363	0.25287	0.25181	0.3565
NCU00870.1	1nc550_150_1734	1.20462	1	0.13507	0.1516	0.15141	0.13538	0.0447
NCU00884.1	1nc550_290_790	1	1.26262	0.03557	0.04208	0.04185	0.03585	0.0044
N/A	1nc551_030_626	1	1.15597	0.38028	0.35842	0.35834	0.38047	0.298
NCU00836	1nc557_020_350	1.84395	1	0.31634	0.41845	0.41826	0.31729	0.0244
NCU00828.1	1nc560_060_460	1	1.0449	0.18895	0.189	0.18887	0.189	0.2944
NCU00825.1	1nc560_090_1730	1.47982	1	0.39967	0.49276	0.49266	0.39999	0.1293	1.33293	1	0.28244	0.31452	0.31424	0.28234	0.0914
NCU00822.1	1nc560_130_1443	1.18726	1	0.32292	0.35594	0.35597	0.32292	0.229
NCU00819.1	1nc560_150_690	1.04115	1	0.36	0.38278	0.38268	0.36015	0.4459
NCU00812.1	1nc560_210_727	1.21076	1	0.27275	0.31941	0.31933	0.27275	0.1681
NCU00801.1	1nc560_310_369	1.12677	1	0.27785	0.28736	0.28715	0.27857	0.2553
NCU00793.1	1nc562_020_2632	2.38647	1	0.27472	0.38899	0.38874	0.27468	0.0056	3.28838	1	0.37217	0.65361	0.65268	0.37223	0.0036
N/A	1nc562_030_518	2.58581	1	0.44631	0.71308	0.71281	0.44654	0.0182
NCU00753.1	1nc564_040_922	1.2021	1	0.24678	0.25616	0.25547	0.2477	0.1316
NCU00700.1	1nc570_030_1235	1.32945	1	0.28582	0.33902	0.33873	0.28591	0.1032
NCU00701.1	1nc570_040_541	1.43219	1	0.34877	0.40811	0.40746	0.34992	0.1062
NCU00706.1	1nc570_070_187	1	1.82935	0.52727	0.39655	0.39652	0.52723	0.0503	1	1.54857	0.54991	0.43444	0.43345	0.54997	0.1337
NCU00712.1	1nc570_130_3150	1	3.56829	1.03087	0.5192	0.51822	1.03116	0.0124
NCU00718.1	1nc570_200_236	1.51507	1	0.37829	0.48971	0.48948	0.37826	0.1133
NCU00724.1	1nc570_290_2037	1.24236	1	0.09958	0.10454	0.10438	0.09971	0.0203
NCU00730.1	1nc570_350_2316	1.29186	1	0.3698	0.42066	0.42034	0.37003	0.1938
NCU00732.1	1nc570_360_1409	8.49479	1	0.33677	0.7856	0.78462	0.33688	0.0004	21.8723	1	0.30286	0.80571	0.80339	0.30364	0
NCU00735.1	1nc570_390_284	1.17121	1	0.3318	0.37829	0.37823	0.33237	0.2609
NCU00737.1	1nc570_410_403	1.27097	1	0.34605	0.40281	0.40281	0.34602	0.1997
NCU00742.1	1nc570_460_1110	1	1.17526	0.30503	0.28214	0.28208	0.30522	0.198
NCU00743.1	1nc570_470_4622	1	2.41543	0.60919	0.37768	0.37724	0.60923	0.0152	1	2.28639	0.55964	0.36557	0.36557	0.56023	0.017
NCU00744.1	1nc570_480_114	1.04573	1	0.29506	0.30039	0.30039	0.29511	0.405
NCU00745.1	1nc570_490_27	1.18899	1	0.27603	0.29345	0.29331	0.27655	0.1797
NCU00747.1	1nc570_510_88	1.04461	1	0.15907	0.15638	0.15635	0.15987	0.262
NCU00748.1	1nc570_520_126	1	1.16524	0.32061	0.30589	0.30518	0.3208	0.233
NCU00618.1	1nc580_080_153	1	1.51681	0.39802	0.33945	0.33872	0.39843	0.0721
NCU00625.1	1nc580_160_7380	1	1.18706	0.50332	0.4942	0.49393	0.50319	0.3575
NCU00627.1	1nc580_180_1455	1	1.03521	0.34246	0.33631	0.33582	0.34282	0.4482	1.01515	1	0.31859	0.30725	0.3069	0.31861	0.4731
NCU00629.1	1nc580_200_2260	1	1.58377	0.52493	0.41434	0.41441	0.52519	0.1047
NCU00632.1	1nc580_230_470	1.24487	1	0.33588	0.37545	0.37456	0.33596	0.1987
NCU00635.1	1nc580_260_224	1	1.82253	0.57587	0.4225	0.42143	0.5763	0.0641	1	2.07936	0.62858	0.42301	0.42178	0.62924	0.039
NCU00636.1	1nc580_270_452								1	1.11052	0.36059	0.35627	0.35606	0.36086	0.3502
N/A	1nc580_360_448	1.62865	1	0.25413	0.30019	0.29979	0.2547	0.0223
NCU00649.1	1nc580_380_1358	1.04542	1	0.34803	0.35569	0.35562	0.34855	0.436
NCU00654.1	1nc580_430_2	1.15378	1	0.23324	0.24506	0.24495	0.23332	0.1651
NCU00666.1	1nc580_540_508	1	1.24822	0.33226	0.29345	0.29345	0.33279	0.1502
NCU00670.1	1nc580_580_122	1	1.42725	0.40873	0.34814	0.34805	0.40995	0.1002
NCU00671.1	1nc580_590_7720	1.47692	1	0.41283	0.47981	0.47917	0.41344	0.1303
NCU00673.1	1nc580_600_451	1	1.68042	0.55656	0.41116	0.41051	0.55659	0.086
NCU00676.1	1nc580_630_92	1.40813	1	0.21377	0.26679	0.26649	0.21377	0.045
NCU00679.1	1nc580_670_2076	1.4607	1	0.42336	0.54691	0.54659	0.42379	0.1712
NCU00680.1	1nc580_680_57	1	1.65385	0.44567	0.35167	0.35083	0.44588	0.0561
NCU00682.1	1nc580_700_672	1.15333	1	0.31374	0.33399	0.33258	0.31407	0.255
NCU00684.1	1nc580_710_1209	1.38156	1	0.339	0.39781	0.39709	0.33903	0.1177
NCU00685.1	1nc580_720_515	1	1.04181	0.38359	0.36514	0.36488	0.38479	0.4444
NCU00688.1	1nc580_740_234	1.57181	1	0.43417	0.54505	0.54489	0.43427	0.1192
NCU00694.1	1nc580_800_1916	1	1.28759	0.38113	0.34454	0.34434	0.38118	0.1691
NCU00696.1	1nc580_820_900	1	1.26554	0.41415	0.36265	0.36253	0.41478	0.2079	1	1.00849	0.36082	0.35332	0.35308	0.361	0.4886
NCU00547.1	1nc590_020_1658								1.35971	1	0.20978	0.22911	0.22883	0.21048	0.0373
NCU00548.1	1nc590_040_290	1	1.39047	0.34874	0.29877	0.29829	0.3488	0.082
NCU00552.1	1nc590_080_1650	1.07609	1	0.29898	0.3031	0.30231	0.29922	0.3598	1	1.62214	0.3215	0.24611	0.24574	0.32153	0.0273
NCU00558.1	1nc590_140_1795								1.50333	1	0.20859	0.24841	0.24831	0.20859	0.0245
NCU00559.1	1nc590_150_2025	1.29155	1	0.35491	0.41257	0.41225	0.35558	0.1889
NCU00564.1	1nc590_200_253	1	1.38536	0.4676	0.3784	0.378	0.46791	0.161	1	1.13631	0.42208	0.39175	0.39175	0.42295	0.3511
NCU00567.1	1nc590_230_2544	1	2.2873	0.66183	0.44887	0.44895	0.66242	0.0272
N/A	1nc594_010_691	1.12029	1	0.18429	0.18271	0.18212	0.18536	0.1365
N/A	1nc594_140_190	1.16545	1	0.16537	0.17031	0.17028	0.1654	0.0738
N/A	1nc596_010_319								1.13543	1	0.36685	0.39495	0.39423	0.36705	0.3342
NCU00499.1	1nc600_010_1626	1	1.51705	0.46426	0.39199	0.39125	0.46475	0.1013
NCU00502.1	1nc600_040_296	1	1.67303	0.57822	0.41959	0.41962	0.57826	0.0953	1	1.689	0.55349	0.41115	0.41079	0.55382	0.0816
NCU02765.1	1nc700_020_278	1.06917	1	0.22307	0.2257	0.22538	0.22359	0.2878	1.28676	1	0.32225	0.3666	0.36614	0.32317	0.1535
NCU02772.1	1nc700_080_1093	1.41632	1	0.36139	0.41801	0.41782	0.36139	0.1172
NCU02815.1	1nc720_040_3585	1	1.01867	0.35659	0.34795	0.34744	0.35754	0.4754
NCU02814.1	1nc720_050_1892	1.14756	1	0.27131	0.30308	0.30293	0.27136	0.2129
NCU02813.1	1nc720_060_897	1	1.10105	0.2888	0.28586	0.28569	0.289	0.2912
NCU02811.1	1nc720_080_657	1.02341	1	0.17941	0.19557	0.19549	0.17974	0.3948
NCU02807.1	1nc720_120_205	1	1.78338	0.43088	0.31256	0.31249	0.43165	0.0324	1	1.73097	0.23826	0.18787	0.1878	0.23837	0.0092
NCU02806.1	1nc720_130_280	1	1.10739	0.28843	0.28391	0.28391	0.28851	0.2975
NCU02802.1	1nc720_170_83	1.11203	1	0.21159	0.22409	0.22358	0.21204	0.1923
NCU02797.1	1nc720_220_274	1.06684	1	0.37636	0.39103	0.39087	0.37668	0.4194
NCU02795.1	1nc720_250_2124	1	1.06818	0.32742	0.31084	0.31081	0.32806	0.3821
NCU02886.1	1nc730_130_618	1.43129	1	0.3842	0.45013	0.44936	0.38442	0.1395
NCU02903.1	1nc730_320_1377	1.36776	1	0.246	0.28748	0.2873	0.24642	0.0596
NCU02909.1	1nc730_380_148	1	1.30525	0.35363	0.30989	0.30989	0.35384	0.1331
NCU02914.1	1nc730_440_1586	1.49875	1	0.41635	0.51107	0.51107	0.41673	0.1381
NCU02931.1	1nc730_610_1031	1.4699	1	0.18141	0.22007	0.21997	0.18147	0.0224
NCU02932.1	1nc730_620_65	1	1.24974	0.36951	0.31279	0.3125	0.37017	0.1794
N/A	1nc735_090_699	1	1.43406	0.44301	0.35547	0.3551	0.44437	0.1121
N/A	1nc750_010_292	1	1.13363	0.38574	0.36223	0.36226	0.38588	0.3199	1	1.32147	0.38544	0.34545	0.34542	0.38563	0.1469
NCU08609.1	1nc800_030_872	1.27057	1	0.28959	0.33172	0.33143	0.28979	0.1404
NCU08620.1	1nc800_130_312	1	1.35043	0.3576	0.31528	0.31519	0.3582	0.1088	1	1.61662	0.48683	0.36332	0.36308	0.48727	0.0731
NCU08930.1	20h10_080_535	1	2.33677	0.38797	0.27822	0.27788	0.39055	0.0051
NCU08936.1	20h10_130_1017								1.7798	1	0.39069	0.51477	0.51355	0.39155	0.0527
NCU08942.1	20h10_190_1401								1.13956	1	0.32464	0.33283	0.3326	0.3254	0.2823
NCU08943.1	20h10_200_778	1.16018	1	0.22776	0.23009	0.23	0.22897	0.1393	1	1.0908	0.29773	0.29414	0.29406	0.29833	0.3157
NCU08946.1	20h10_230_692	1.09127	1	0.32529	0.34094	0.34029	0.32569	0.3556
NCU08949.1	20h10_260_383	1.21392	1	0.37506	0.40624	0.40576	0.37523	0.2622	1.54979	1	0.35535	0.39041	0.39037	0.35535	0.0578
NCU04202.1	21d9_020_135								1	1.19481	0.34424	0.32303	0.32256	0.34561	0.2286
NCU04201.1	21d9_030_3013	1.30454	1	0.43756	0.54001	0.53894	0.43796	0.2623
N/A	28S_fo wa d_77	1	1.10627	0.42096	0.37027	0.3697	0.42182	0.3715
N/A	28S_fonwand_77								1	1.44306	0.2164	0.19341	0.1929	0.2164	0.0237
NCU04388.1	29e8_270_258	1.28985	1	0.3051	0.3421	0.34101	0.30508	0.1354	1.46271	1	0.06288	0.07626	0.07608	0.06359	0.0047
NCU04387.1	29e8_280_72								1	1.03094	0.39777	0.37887	0.37857	0.39823	0.4629
NCU04382.1	29e8_330_1847	1.55222	1	0.36261	0.46008	0.45963	0.36271	0.0855
NCU04374.1	29e8_430_1432	1.83671	1	0.3785	0.49875	0.49853	0.37846	0.0387
NCU04362.1	29e8_540_1028	1.66561	1	0.46176	0.62604	0.62529	0.46163	0.1269
NCU04230.1	2e4_010_268	2.11135	1	0.29101	0.41767	0.41664	0.29105	0.0111
NCU04232.1	2e4_030_1063	1.18647	1	0.26719	0.27088	0.27052	0.2683	0.1607
NCU04234.1	2e4_050_682	1.22342	1	0.32834	0.35358	0.3533	0.32896	0.2071
NCU04240.1	2e4_110_524	1.04317	1	0.21903	0.22549	0.22538	0.21911	0.3533
NCU04241.1	2e4_120_1201	1.04499	1	0.14417	0.14601	0.14583	0.14432	0.2474
NCU04244.1	2e4_160_250	1.06185	1	0.34796	0.37392	0.37389	0.34828	0.4116
NCU08755.1	2nc550_050_2481	1.20416	1	0.30658	0.33128	0.33125	0.30658	0.2059
NCU08779.1	2nc560_010_2270	1.01083	1	0.31203	0.30802	0.30606	0.31241	0.48
NCU08782.1	2nc560_040_1032	1.21864	1	0.34781	0.38455	0.38382	0.34787	0.2303
NCU08797.1	2nc560_200_1490	1.2179	1	0.34514	0.38481	0.38417	0.34578	0.2274
N/A	2nc565_020_82	1	1.7674	0.54496	0.39687	0.39655	0.54534	0.0637
NCU05010.1	2nc610_120_831	1	1.08762	0.28788	0.27359	0.27348	0.2882	0.3092
NCU05008.1	2nc610_140_155	1	1.50438	0.50435	0.39934	0.3987	0.50549	0.127	1	1.46837	0.50707	0.40321	0.40291	0.50777	0.1457
NCU05037.1	2nc610_450_892	1.34285	1	0.36088	0.40364	0.4037	0.36108	0.152	1.17335	1	0.32109	0.35454	0.35422	0.32114	0.251
NCU05038.1	2nc610_460_758	1.30208	1	0.35229	0.42039	0.41943	0.35299	0.1832
NCU05041.1	2nc610_490_2686	1	1.01	0.30906	0.31015	0.30949	0.30941	0.4813
NCU05046.1	2nc610_540_3089	1.22227	1	0.36971	0.41436	0.41422	0.36979	0.2611
NCU05049.1	2nc610_570_1029	1.59124	1	0.36397	0.46275	0.46229	0.36519	0.0721	2.30327	1	0.37038	0.53622	0.53582	0.37047	0.0142
N/A	2nc612_120_1436	1.28041	1	0.18399	0.2215	0.22144	0.18433	0.0488
NCU08453.1	2nc700_050_543	1	1.42994	0.3818	0.32067	0.32064	0.38207	0.0859
NCU08454.1	2nc700_060_132	1.32162	1	0.15526	0.18574	0.18533	0.15561	0.0327
NCU08457.1	2nc700_090_253	1	8.54943	0.86194	0.3655	0.36477	0.86439	0.0001	1	8.69726	1.45867	0.54629	0.54629	1.46322	0.0005
NCU08404.1	2nc820_040_4723	1.2182	1	0.30735	0.34972	0.34938	0.30782	0.195
NCU08405.1	2nc820_050_1318	1.4455	1	0.40072	0.50305	0.50317	0.40063	0.1473
NCU08410.1	2nc820_120_217	1.57415	1	0.1834	0.2271	0.22658	0.18405	0.015
NCU08411.1	2nc820_130_90	1	1.60944	0.55793	0.43956	0.43862	0.55803	0.1144
N/A	2nc845_020_875	1.34853	1	0.31601	0.38213	0.38174	0.31616	0.121
NCU09774.1	2nc850_100_408	1.16298	1	0.24145	0.2575	0.25747	0.242	0.174
N/A	2nc900_010_6258	1.21779	1	0.32701	0.37243	0.37206	0.3276	0.2232
NCU01249.1	3h10_030_979	1	1.32646	0.50393	0.40884	0.40846	0.50418	0.2254
NCU01240.1	3h10_120_1375	1	2.17842	0.52236	0.37128	0.37092	0.52236	0.0175
NCU05692.1	3nc120_080_352	1.16209	1	0.32317	0.34905	0.34894	0.32326	0.2645
NCU05700.1	3nc120_170_1183	1.19762	1	0.37178	0.4028	0.40251	0.37199	0.2649
NCU05708.1	3nc120_230_1251	1.59665	1	0.48077	0.65145	0.65132	0.48156	0.1642
NCU05723.1	3nc130_150_3512	1	1.09507	0.42382	0.38635	0.3856	0.42427	0.3922	1	1.2152	0.48501	0.429	0.42862	0.48716	0.3152
NCU07817.1	3nc185_030_443	1	1.41586	0.49744	0.40425	0.40391	0.49836	0.1562
NCU07820.1	3nc185_060_1333	1	1.07886	0.304	0.29641	0.2959	0.3044	0.3476	1	1.293	0.50376	0.45077	0.45066	0.50439	0.2617
NCU07829.1	3nc185_150_408	1	1.8504	0.53344	0.39636	0.39604	0.53398	0.0474
NCU07830.1	3nc185_160_163	1	1.5007	0.37105	0.30907	0.30865	0.37124	0.0594	1	1.81062	0.53383	0.39681	0.3967	0.53538	0.0536
NCU07850.1	3nc190_080_492	1	1.9471	0.62342	0.43367	0.4336	0.62517	0.057
NCU07851.1	3nc190_090_687	1.39293	1	0.37076	0.43692	0.4367	0.37098	0.148	1.25094	1	0.28728	0.29483	0.2948	0.28731	0.1311
NCU07859.1	3nc190_170_644	1	1.97307	0.54981	0.39673	0.39659	0.55091	0.0332
NCU07863.1	3nc190_210_5589	1	1.0848	0.27991	0.27479	0.27479	0.27996	0.3163
NCU07867.1	3nc190_250_158	1.07829	1	0.23322	0.22951	0.22945	0.23372	0.2785
NCU07871.1	3nc190_290_1962	1.27051	1	0.33818	0.37247	0.37233	0.33847	0.1801
N/A	3nc192_010_983	1	1.08083	0.35009	0.31797	0.31781	0.35184	0.3691
NCU07883.1	3nc195_090_1075	1.34587	1	0.24006	0.25624	0.25627	0.24063	0.0583
NCU07886.1	3nc195_120_41	1.11517	1	0.19364	0.19745	0.19697	0.19369	0.1558
NCU07887.1	3nc195_130_782	1	1.88204	0.50074	0.37895	0.37836	0.50233	0.0366
N/A	3nc213_010_429	1.1191	1	0.24103	0.24206	0.24187	0.24125	0.21
N/A	3nc215_060_1094	1	5.30193	0.89653	0.43592	0.43592	0.89646	0.0006
N/A	3nc215_070_1913	1	10.7395	3.00841	0.71813	0.71813	3.01679	0.003
NCU06416.1	3nc220_020_920	1	2.53778	0.35836	0.23921	0.23789	0.35991	0.003
NCU06417.1	3nc220_030_888	1.24638	1	0.38937	0.48859	0.4885	0.38942	0.2795
NCU06424.1	3nc220_120_1122	1.3334	1	0.36175	0.4055	0.40553	0.36222	0.1608
NCU06429.1	3nc220_170_2025	1.08546	1	0.27609	0.27463	0.27416	0.27701	0.312
NCU06431.1	3nc220_190_323	1	1.71153	0.47402	0.37242	0.37102	0.47593	0.0568	1	1.6223	0.43732	0.32385	0.32339	0.43828	0.0575
NCU06432.1	3nc220_200_219	1	2.54155	0.71006	0.43831	0.43826	0.71065	0.0187	1	2.315	0.59218	0.38147	0.38102	0.59227	0.0181
NCU06436.1	3nc220_240_1734	1.58071	1	0.12597	0.14224	0.14166	0.12606	0.0063
NCU06439.1	3nc220_270_297	1.08586	1	0.23113	0.24042	0.24034	0.23152	0.2593
NCU06440.1	3nc220_280_211	1.02795	1	0.10967	0.09787	0.09775	0.11006	0.2264
NCU06445.1	3nc220_320_1971								1.16827	1	0.39278	0.41851	0.41845	0.39281	0.3209
NCU06448.1	3nc220_350_746	1	1.0656	0.09171	0.09535	0.09517	0.09199	0.1016	1	1.34033	0.20545	0.18451	0.18423	0.20629	0.0337
NCU06456.1	3nc220_430_220	1.23267	1	0.37301	0.42522	0.42499	0.37301	0.2566
NCU06456.1	3nc220_440_930	1.20209	1	0.3238	0.36701	0.36704	0.32452	0.2286
NCU06460.1	3nc220_480_1412	1	1.17603	0.09088	0.08331	0.0832	0.09094	0.0255
NCU06464.1	3nc220_520_185	1	1.24059	0.32325	0.30122	0.3012	0.32382	0.1627
NCU06471.1	3nc220_580_929	1	1.01447	0.37181	0.36463	0.36444	0.37188	0.4807	1.17089	1	0.32922	0.34846	0.34812	0.32986	0.2528
NCU06472.1	3nc220_590_1161	1.28783	1	0.23828	0.25856	0.2585	0.2384	0.0765
NCU06473.1	3nc220_600_949	1.27121	1	0.32907	0.37107	0.37015	0.32925	0.1754
NCU06478.1	3nc225_010_693	1.44821	1	0.38298	0.44632	0.44548	0.3831	0.1217
NCU06483.1	3nc225_060_1703	1.09925	1	0.20066	0.19915	0.19859	0.20069	0.1762
NCU06494.1	3nc225_170_1096	1.72148	1	0.41985	0.56936	0.56932	0.42064	0.0767
NCU06495.1	3nc225_180_205	1	1.23417	0.20829	0.18841	0.18821	0.20834	0.063
NCU06497.1	3nc225_200_1350	1.54376	1	0.46978	0.61048	0.61022	0.4706	0.1644
NCU06512.1	3nc225_330_858	1	3.16319	0.90546	0.50613	0.50592	0.90783	0.0134
NCU07585.1	3nc250_050_383	1	2.0761	0.64952	0.43624	0.43624	0.64949	0.0439
NCU07589.1	3nc250_090_491	1.10497	1	0.20046	0.20342	0.20331	0.20068	0.1833
NCU07591.1	3nc250_120_1208	1.14824	1	0.36998	0.42679	0.42659	0.37058	0.3369	1	1.14681	0.30648	0.30375	0.30304	0.3072	0.2489
N/A	3nc250_210_1046	1.82924	1	0.42462	0.59265	0.59207	0.42473	0.0733
NCU07604.1	3nc250_280_1430	1.15107	1	0.16218	0.18373	0.18276	0.16229	0.0906
N/A	3nc250_290_424	1	1.12666	0.27288	0.26263	0.26249	0.27317	0.2362
NCU07608.1	3nc270_020_686								1.05209	1	0.33422	0.32748	0.32709	0.33422	0.4174
NCU07617.1	3nc270_110_1634	1	2.03493	0.52208	0.38256	0.38231	0.52444	0.0257
NCU07654.1	3nc280_030_604	1.15745	1	0.19923	0.212	0.21186	0.1997	0.1227
NCU07655.1	3nc280_040_1795								1	1.17375	0.37007	0.32923	0.32911	0.3703	0.2535
N/A	3nc295_020_1751	1.24425	1	0.40041	0.42509	0.42483	0.40046	0.2415
NCU06179.1	3nc300_030_1086	1.23184	1	0.32311	0.34944	0.34913	0.32328	0.1923
NCU06185.1	3nc300_080_285	1	1.28372	0.44658	0.37685	0.37665	0.44664	0.2193
N/A	3nc300_110_1527	1.5317	1	0.38726	0.47144	0.47147	0.388	0.0969
NCU06191.1	3nc300_140_1469	1.18165	1	0.4117	0.48651	0.48658	0.4124	0.3411
NCU06210.1	3nc305_120_86	1	2.01501	0.62472	0.43234	0.43231	0.62511	0.0447
NCU06211.1	3nc305_130_280	1	1.24935	0.46074	0.39972	0.39947	0.46092	0.2676
NCU06216.1	3nc305_180_3264	1.01123	1	0.20589	0.20229	0.20214	0.20637	0.4535
NCU06218.1	3nc305_200_2279	1.39088	1	0.43616	0.55197	0.55089	0.43616	0.2094
NCU06221.1	3nc310_020_624	1.33375	1	0.41196	0.49037	0.48926	0.41235	0.2183
NCU06224.1	3nc310_050_195	1.00208	1	0.31398	0.30346	0.30341	0.31395	0.496	1.34599	1	0.32281	0.37225	0.37206	0.32291	0.125
NCU06225.1	3nc310_060_1476	1.36337	1	0.18345	0.20502	0.20463	0.18357	0.0309
NCU06226.1	3nc310_080_151	1	1.84699	0.31804	0.25026	0.25026	0.31815	0.011
NCU06230.1	3nc310_120_1827	1	1.29383	0.34394	0.29199	0.29184	0.344	0.1239
NCU06240.1	3nc310_220_320	1	1.27718	0.36675	0.33714	0.33714	0.36733	0.164
NCU06244.1	3nc310_250_190	1	1.11257	0.09796	0.09809	0.09788	0.09869	0.0525
NCU06252.1	3nc315_010_1900	1.04335	1	0.30255	0.31032	0.30975	0.30362	0.4195
NCU06263.1	3nc315_130_3175	1.18214	1	0.40766	0.44134	0.44123	0.40777	0.3114
NCU06265.1	3nc315_150_2343	4.0932	1	0.44006	0.89781	0.89657	0.44019	0.0046
NCU06267.1	3nc320_030_507	1	1.00514	0.25853	0.26553	0.26528	0.25866	0.4867
NCU06276.1	3nc320_110_2446	1.23838	1	0.37112	0.43094	0.4308	0.37118	0.2561
NCU06279.1	3nc320_140_753	1	1.55861	0.48941	0.39129	0.39139	0.48977	0.1043
NCU00005.1	3nc400_030_1680	1.09443	1	0.37729	0.39554	0.39506	0.37804	0.3842	1	1.07365	0.50034	0.51552	0.51546	0.50077	0.4426
NCU00007.1	3nc400_050_2077	1.13451	1	0.21179	0.21112	0.21063	0.21209	0.1488
NCU00009.1	3nc400_070_13	1	1.16284	0.4663	0.41401	0.41361	0.46734	0.3499
NCU00042.1	3nc400_370_612	1.04652	1	0.12577	0.12346	0.12296	0.12617	0.1973
NCU00050.1	3nc400_410_940	1	1.05126	0.08144	0.07684	0.07655	0.08157	0.0983
N/A	3nc405_010_2415	2.21198	1	0.22369	0.30522	0.30522	0.22382	0.0042
N/A	3nc407_020_1067	1.46837	1	0.34375	0.43974	0.43942	0.34464	0.1012
N/A	3nc407_050_3238	1.16729	1	0.27783	0.30539	0.30459	0.27786	0.212
NCU00064.1	3nc415_040_2136	1.44056	1	0.22601	0.2639	0.26343	0.22607	0.0352
NCU00067.1	3nc415_070_19	1.01539	1	0.27989	0.27853	0.27795	0.27999	0.4628
NCU00074.1	3nc415_150_103	1	1.08728	0.24734	0.24419	0.24337	0.24797	0.269
NCU00078.1	3nc415_190_111	1	1.44753	0.47628	0.37987	0.37981	0.47663	0.1339
NCU00093.1	3nc420_100_297	1.1668	1	0.36688	0.38608	0.38593	0.36693	0.2963
NCU00104.1	3nc420_200_2631	1	1.53667	0.41809	0.3238	0.32277	0.41812	0.0716
NCU00132.1	3nc425_060_563	1.04894	1	0.21271	0.22527	0.22422	0.21287	0.3236
NCU00148.1	3nc430_040_655	1.23777	1	0.33649	0.36946	0.36903	0.33649	0.1926
NCU00152.1	3nc430_080_3836	1.05728	1	0.27694	0.27639	0.27629	0.27736	0.3675
NCU00160.1	3nc430_150_43	1	1.60744	0.41758	0.33493	0.33394	0.41784	0.058	1	1.34261	0.12422	0.11735	0.11704	0.12455	0.0159
NCU00161.1	3nc430_160_2609	1.56123	1	0.4176	0.51865	0.51846	0.41814	0.1136
NCU00162.1	3nc430_170_1226	1	1.09021	0.33385	0.32198	0.32195	0.33392	0.3514
NCU00172.1	3nc435_020_2227	1	1.06375	0.23683	0.22769	0.22672	0.23699	0.3128
NCU00175.1	3nc435_060_488	1.84112	1	0.28368	0.37342	0.37342	0.28383	0.0178
NCU00180.1	3nc435_100_1752	1.90421	1	0.40408	0.59011	0.58949	0.40456	0.0525
NCU00184.1	3nc435_140_1015	1.46839	1	0.43667	0.53224	0.53206	0.43677	0.1593	1.01255	1	0.36627	0.37886	0.37867	0.36638	0.4831
NCU00188.1	3nc435_180_2237	1.25192	1	0.30798	0.34486	0.34454	0.30804	0.1655
NCU00195.1	3nc435_230_1726	1	1.07581	0.2391	0.23781	0.23778	0.2415	0.2876
NCU00202.1	3nc440_050_1138	1	1.61356	0.48991	0.37764	0.37761	0.49038	0.0831
NCU00207.1	3nc440_090_893	1.667	1	0.48009	0.65813	0.65813	0.48009	0.144
NCU00211.1	3nc440_130_28	1.01537	1	0.18013	0.17993	0.17975	0.18093	0.4282
NCU00217.1	3nc440_210_1665	1.25897	1	0.28755	0.31074	0.3106	0.28801	0.1221
NCU00226.1	3nc440_300_1773	1.45734	1	0.4233	0.52798	0.52741	0.42393	0.1753
NCU00235.1	3nc440_380_2425	1.43317	1	0.36394	0.46807	0.46764	0.36437	0.1344	1.2295	1	0.35056	0.36929	0.36929	0.35056	0.2176
NCU00236.1	3nc440_390_352	1.21803	1	0.21733	0.23822	0.2376	0.21738	0.0933
NCU00251.1	3nc440_540_2794	1.49314	1	0.34367	0.41117	0.41095	0.3437	0.0851
NCU00258.1	3nc440_610_535	1	2.12055	0.62145	0.42141	0.42145	0.62141	0.0344	1	2.069	0.50652	0.3647	0.36388	0.50656	0.0222
NCU00268.1	3nc440_710_850	1.37176	1	0.42715	0.51571	0.51532	0.4279	0.2172
NCU00270.1	3nc440_730_1040	1.06191	1	0.33603	0.33751	0.33702	0.33611	0.3997	1.17576	1	0.11814	0.1207	0.12069	0.11849	0.0391
NCU00294.1	3nc442_080_449	1	2.05523	0.61618	0.4146	0.41418	0.6175	0.0404	1	1.72102	0.44016	0.3464	0.34584	0.44116	0.0413
NCU00295.1	3nc442_090_433	1.38891	1	0.16696	0.20003	0.19987	0.16696	0.0263
NCU00300.1	3nc442_140_354	1.60683	1	0.53054	0.67278	0.67049	0.531	0.1669
NCU00331.1	3nc442_460_1955	1.22083	1	0.18808	0.22329	0.22326	0.18828	0.0752
NCU00344.1	3nc442_570_2044	1.14528	1	0.247	0.26484	0.26411	0.2473	0.1911
NCU00345.1	3nc442_580_2815	1.47578	1	0.42003	0.54495	0.54504	0.42122	0.1573
NCU00357.1	3nc442_690_1763	1.0563	1	0.12502	0.12152	0.12152	0.12512	0.178
NCU00372.1	3nc450_070_4321	1	1.36218	0.31974	0.27754	0.2773	0.31989	0.0824
NCU00375.1	3nc450_100_67	1.70961	1	0.35133	0.4436	0.44291	0.35174	0.0438
NCU00378.1	3nc450_130_1391	1	1.59931	0.37859	0.31493	0.3142	0.37852	0.045	1	1.37477	0.20828	0.18421	0.18376	0.20886	0.0309
N/A	3nc450_320_675	1	1.23313	0.31396	0.28427	0.28393	0.31467	0.1466
NCU00397.1	3nc450_330_55	1	2.1623	0.69559	0.4555	0.45542	0.69563	0.0427
NCU00399.1	3nc450_350_109	1.23196	1	0.10984	0.11514	0.11504	0.1104	0.0247
NCU00488.1	3nc460_090_588	1	1.31469	0.36885	0.32122	0.32048	0.36954	0.1391
NCU00489.1	3nc460_110_3	1	1.83244	0.57363	0.43047	0.43022	0.57403	0.0576	1	2.82127	0.93562	0.53526	0.53454	0.93938	0.0271
NCU00490.1	3nc460_120_602	1.10404	1	0.212	0.22988	0.22959	0.21213	0.2135
NCU00495.1	3nc460_170_4186	1.29118	1	0.36516	0.42177	0.42162	0.36543	0.1912	1	1.0004	0.23955	0.24327	0.24294	0.23955	0.4986
NCU08522.1	3nc700_020_962	1.42399	1	0.41809	0.53047	0.53061	0.41782	0.1877
NCU08525.1	3nc700_050_1487	1.20918	1	0.0553	0.06031	0.05985	0.05548	0.0117
N/A	3nc700_080_966	1.14974	1	0.26094	0.28896	0.28793	0.26113	0.2096
N/A	3nc700_090_1319	1	1.1604	0.2523	0.2359	0.2351	0.25268	0.1587
NCU08535.1	3nc700_160_6741	2.97742	1	0.37134	0.6181	0.6177	0.37139	0.0052	6.58329	1	0.31204	0.69005	0.6882	0.31246	0.0006
NCU08545.1	3nc700_240_1818	1.12389	1	0.31559	0.31709	0.31679	0.31586	0.3083
NCU08549.1	3nc700_290_686	1.00864	1	0.18628	0.1941	0.19282	0.18651	0.4565	1	1.0609	0.28107	0.28255	0.2825	0.28169	0.3697
NCU08553.1	3nc700_330_311	1.07406	1	0.13996	0.13238	0.13233	0.14017	0.1365
NCU08554.1	3nc700_340_478	1	1.69381	0.37621	0.29158	0.29123	0.37659	0.0302
NCU03433.1	43e3_010_516	1.90115	1	0.36689	0.52206	0.52081	0.36692	0.0352
NCU03429.1	43e3_030_111	1.32248	1	0.27687	0.33552	0.33516	0.27796	0.104
NCU03428.1	43e3_040_1205	1	1.97209	0.36955	0.28226	0.28147	0.36959	0.0125	1	6.91199	1.21437	0.49921	0.49834	1.21592	0.0007
NCU05619.1	45b12_040_166	1.42679	1	0.38896	0.45242	0.45148	0.38908	0.1355
NCU05618.1	45b12_050_130	1.04553	1	0.19098	0.2029	0.202	0.19119	0.3195
NCU05615.1	45b12_080_1165	1.51775	1	0.38919	0.49309	0.49226	0.39021	0.1146
NCU04001.1	49d12_010_2028	1.10159	1	0.25075	0.26751	0.26738	0.25146	0.2634
NCU04002.1	49d12_020_1958	1.20328	1	0.36844	0.40268	0.40252	0.36978	0.2607	1.05003	1	0.3838	0.42148	0.42073	0.38445	0.4484
NCU04005.1	49d12_040_1173	1.55429	1	0.20067	0.24884	0.24742	0.20125	0.0202
NCU04009.1	49d12_080_1044	1.20491	1	0.27692	0.3065	0.30625	0.27734	0.1687
NCU04012.1	49d12_100_2542	2.15694	1	0.38379	0.555	0.55488	0.38379	0.0216
N/A	4nc135_100_2056	1.19125	1	0.19843	0.21356	0.21353	0.19846	0.0908
N/A	4nc137_010_442	1.10543	1	0.2386	0.25114	0.2505	0.23948	0.2199
N/A	4nc137_080_98	5.99681	1	0.35487	0.74375	0.74292	0.35537	0.0002	24.2572	1	0.36777	1.09331	1.08768	0.36944	0
NCU09663	4nc137_210_358	1	1.90139	0.57137	0.38935	0.38861	0.57193	0.0486
NCU07891.1	4nc275_010_659	1.31047	1	0.3644	0.42017	0.42061	0.36401	0.1864
NCU07903.1	4nc280_060_241	1.06573	1	0.26971	0.27534	0.27484	0.27013	0.345
NCU07907.1	4nc280_110_444	1.2514	1	0.33029	0.36721	0.36629	0.33052	0.1841
NCU07912.1	4nc280_160_248	1.10476	1	0.25866	0.28108	0.28086	0.25909	0.263
NCU07914.1	4nc280_180_710	1	1.6503	0.5176	0.39323	0.39299	0.51763	0.0808
NCU07915.1	4nc280_190_32	1	1.21305	0.38534	0.34569	0.34533	0.38534	0.2353
NCU07920.1	4nc280_240_1901	1.9206	1	0.44659	0.63753	0.63742	0.4467	0.0628	2.90832	1	0.4277	0.74274	0.74146	0.4279	0.0096
NCU07922.1	4nc280_260_2536	1	1.87464	0.63185	0.45751	0.45765	0.63283	0.0705	1	1.7626	0.49905	0.37769	0.37735	0.49931	0.0506
NCU07923.1	4nc280_270_1713	2.13585	1	0.34572	0.51313	0.51084	0.34604	0.0175
NCU07926.1	4nc280_300_1178	1	1.07118	0.23108	0.2301	0.22914	0.23114	0.2886
NCU07930.1	4nc280_340_1053	1	2.25092	0.57289	0.38034	0.38034	0.57447	0.019	1	1.96777	0.26997	0.20391	0.20391	0.27015	0.0055
NCU07931.1	4nc280_350_554	1.3267	1	0.38224	0.44842	0.4483	0.38293	0.1874	1.0036	1	0.39455	0.40115	0.39995	0.39475	0.4954
NCU07933.1	4nc280_370_117	1.0596	1	0.26586	0.27114	0.27044	0.26607	0.3582
NCU07934.1	4nc280_380_1987	1.1298	1	0.37239	0.38158	0.38153	0.37295	0.3391
NCU07938.1	4nc280_420_1607	1.25619	1	0.36014	0.41065	0.41065	0.36077	0.2149
NCU07942.1	4nc280_460_322	1.58325	1	0.47034	0.60812	0.60765	0.47087	0.1504
NCU07953.1	4nc285_080_916	1.37891	1	0.30391	0.35507	0.35468	0.30475	0.0903
NCU07954.1	4nc285_090_508	1.16692	1	0.25169	0.26538	0.26513	0.25178	0.1554
NCU07962.1	4nc285_160_43	1	1.2422	0.31478	0.30663	0.3063	0.3148	0.1546
NCU07963.1	4nc285_170_717	1.63418	1	0.46117	0.64714	0.64706	0.46125	0.1402
NCU07972.1	4nc285_250_55	1.15258	1	0.16454	0.1715	0.17144	0.16454	0.086	1.33966	1	0.33288	0.37994	0.37881	0.33329	0.1272
N/A	4nc300_040_2414	1	1.47324	0.29443	0.25458	0.25245	0.29471	0.0416
N/A	4nc300_090_153	1	2.63542	0.74379	0.45042	0.45038	0.74402	0.0181
N/A	4nc300_120_1009	1.28633	1	0.26091	0.30647	0.30555	0.26171	0.1006
N/A	4nc300_160_1531	1	1.2313	0.33135	0.30641	0.30632	0.33146	0.1772
N/A	4nc300_180_117	1.16221	1	0.09847	0.11523	0.11521	0.09848	0.0397
NCU06536.1	4nc320_010_2179	1	1.34498	0.28625	0.2454	0.24474	0.28631	0.0672
NCU06541.1	4nc320_060_972	1	1.11531	0.35023	0.32732	0.32705	0.35042	0.3226
NCU06550.1	4nc320_140_825	1	1.34293	0.34136	0.30158	0.30134	0.34168	0.0995
NCU06556.1	4nc320_200_30	1.2334	1	0.3071	0.34298	0.34111	0.30758	0.1752
NCU06561.1	4nc320_250_401	1	1.13907	0.3348	0.30789	0.30767	0.33595	0.2829
NCU06563.1	4nc320_260_890	1.43167	1	0.39124	0.46999	0.46964	0.39133	0.1428
NCU06579.1	4nc325_060_4547	1.28377	1	0.32545	0.37231	0.3721	0.3261	0.1719	1.24912	1	0.33753	0.37205	0.37147	0.33856	0.1896
NCU06588.1	4nc325_160_262								1	1.43055	0.36873	0.31155	0.31152	0.36912	0.0856
NCU06597.1	4nc330_090_160	1	1.08288	0.25305	0.23399	0.23394	0.2541	0.2838
NCU06599.1	4nc330_110_736	1.83074	1	0.46479	0.6635	0.66286	0.46584	0.0946
NCU06603.1	4nc330_150_29	1	1.16387	0.3159	0.28993	0.28987	0.31683	0.2231	1	1.59396	0.31398	0.24186	0.24022	0.3145	0.029
NCU06612.1	4nc330_240_2952								3.53668	1	0.27604	0.4645	0.46426	0.2761	0.0011
NCU06617.1	4nc330_290_243	1	1.17927	0.24183	0.22601	0.22601	0.24225	0.1199	1	1.09472	0.14302	0.13327	0.13285	0.14314	0.1035
NCU06630.1	4nc335_040_910	1	1.29391	0.35351	0.29689	0.29665	0.35357	0.1282
NCU06633.1	4nc335_080_490	1.09709	1	0.34204	0.38226	0.38191	0.34202	0.3675
NCU08268.1	4nc346_020_94	1.08804	1	0.09069	0.09165	0.09126	0.09106	0.0548
NCU08270.1	4nc346_040_4558	1.24452	1	0.34065	0.37338	0.37335	0.34068	0.2024
NCU08313.1	4nc350_220_885	1.1581	1	0.36899	0.39433	0.3942	0.36902	0.3109
NCU08316.1	4nc350_250_3697	1.11199	1	0.28802	0.2942	0.29412	0.28813	0.2784
NCU08319.1	4nc350_280_1984	1.32565	1	0.32941	0.36814	0.36796	0.32944	0.133
NCU08325.1	4nc350_340_1547	2.66103	1	0.2557	0.3854	0.38315	0.25711	0.0034
NCU08330.1	4nc350_380_448	1	1.72994	0.57309	0.41906	0.41889	0.57326	0.0799
NCU07662.1	4nc400_030_967	1.35195	1	0.39392	0.46458	0.46362	0.39482	0.1792	1.39655	1	0.29782	0.34159	0.34112	0.29779	0.0845
NCU07697.1	4nc410_050_643	1	1.33168	0.36361	0.32498	0.32451	0.3637	0.1313
NCU07700.1	4nc410_080_2092	1	1.28597	0.38626	0.35288	0.35262	0.38629	0.1756
NCU07706.1	4nc410_130_2625	1	1.05959	0.1394	0.13566	0.13561	0.13951	0.1751
NCU07709.1	4nc410_160_1133	1	1.36738	0.43352	0.36015	0.35983	0.43466	0.1491
NCU07711.1	4nc410_180_1312	1	1.1248	0.11267	0.11013	0.10987	0.11281	0.0599
NCU07735.1	4nc412_210_695	1	1.14741	0.31261	0.30721	0.30637	0.31288	0.2522
NCU04549.1	4nc446_030_411	1.46957	1	0.41316	0.51868	0.5184	0.41331	0.1584
NCU04552.1	4nc446_050_200	1	2.1585	0.4485	0.31252	0.31167	0.44992	0.0128
NCU04553.1	4nc446_060_395	1	1.79494	0.44014	0.33578	0.33553	0.44096	0.0341	1	1.60632	0.30387	0.24962	0.24951	0.30416	0.0251
NCU04541.1	4nc448_050_223	1.00917	1	0.22175	0.23253	0.23233	0.22216	0.4704
NCU04505.1	4nc450_030_2041	1	1.06567	0.42925	0.40073	0.40054	0.42932	0.4246
NCU04506.1	4nc450_040_1065	1.21315	1	0.23787	0.25877	0.25848	0.2381	0.1109
NCU04510.1	4nc450_080_510	1	1.20549	0.36442	0.3385	0.33739	0.36518	0.2392	1	1.30017	0.30745	0.26765	0.26697	0.3081	0.1011
NCU04514.1	4nc450_120_4062	1	1.03798	0.4451	0.41976	0.41857	0.44527	0.4617
NCU04516.1	4nc450_140_14	1	1.13858	0.32487	0.30131	0.3012	0.3249	0.2688	1	1.18158	0.19655	0.20151	0.20098	0.19663	0.0895
NCU04522.1	4nc450_200_499	1.22005	1	0.30976	0.32788	0.32784	0.30974	0.179
NCU04524.1	4nc450_220_93	1.39012	1	0.28829	0.34675	0.34606	0.28826	0.0756	1.04868	1	0.3084	0.33361	0.33331	0.30897	0.4242
NCU04533.1	4nc450_300_360								6.43445	1	0.52878	1.38317	1.38005	0.52888	0.0012
N/A	4nc452_090_1928	1.54438	1	0.42464	0.55319	0.55303	0.42477	0.1347
N/A	4nc452_140_1439	1	1.15891	0.31345	0.28285	0.28271	0.3137	0.2269
N/A	4nc452_170_586	1.77356	1	0.51211	0.80666	0.80578	0.51246	0.1568	1.35007	1	0.55585	0.79097	0.79137	0.55545	0.3257
N/A	4nc452_210_1581	1.34967	1	0.30958	0.36464	0.36354	0.30979	0.1098
N/A	4nc452_220_563	1	2.46622	0.6114	0.40377	0.40364	0.6118	0.0151
N/A	4nc452_240_1775	1.49497	1	0.42802	0.56116	0.56101	0.42868	0.1616
N/A	4nc452_340_49	1.0038	1	0.25241	0.23845	0.23831	0.25293	0.48765
N/A	4nc452_350_326	1.06088	1	0.3454	0.35942	0.35931	0.34566	0.4144
N/A	4nc452_360_632	1.13458	1	0.28344	0.29319	0.29313	0.28474	0.2315
N/A	4nc452_370_284	1	1.35618	0.43399	0.35122	0.35122	0.43414	0.1573
N/A	4nc452_450_293	1.19183	1	0.1598	0.16466	0.16441	0.16063	0.0605
NCU04335.1	4nc455_020_1449	1.11793	1	0.26898	0.28997	0.28997	0.27	0.2481
NCU04337.1	4nc455_040_976	1	1.5037	0.3577	0.31268	0.31265	0.35788	0.0596	1	1.37022	0.17814	0.14843	0.14832	0.17817	0.0225
NCU04339.1	4nc455_060_644	1.50054	1	0.43254	0.55035	0.55027	0.43303	0.1598
NCU04340.1	4nc455_070_1167	1	1.21675	0.43103	0.39511	0.39489	0.43108	0.2675	1	1.03401	0.31008	0.30736	0.3073	0.31076	0.4439
NCU04342.1	4nc455_090_801	1	1.06283	0.21398	0.20919	0.20916	0.21401	0.2772	1	1.12992	0.35714	0.33595	0.33529	0.35771	0.3249
NCU04349.1	4nc455_160_111	1.00391	1	0.2903	0.30071	0.30008	0.29042	0.4912	1.11529	1	0.40166	0.44992	0.44935	0.40169	0.3805
NCU04349.1	4nc455_170_88	1	1.32814	0.38491	0.33849	0.33837	0.38497	0.1403
NCU07982.1	4nc550_080_357	1	1.74796	0.52679	0.39826	0.39826	0.52718	0.0629
NCU07997.1	4nc550_230_926	1.02471	1	0.14066	0.14776	0.1475	0.14064	0.3276
NCU06958.1	4nc570_020_49	1.15823	1	0.09564	0.10312	0.10297	0.09585	0.0343
NCU06968.1	4nc570_140_339	1	1.13256	0.32021	0.30031	0.30028	0.32069	0.2721
NCU06969.1	4nc570_150_2012	1.03942	1	0.33374	0.33542	0.33537	0.33387	0.4376	1	1.1327	0.31158	0.2946	0.29406	0.31319	0.2686
NCU06978.1	4nc570_230_362	1.15193	1	0.14481	0.15095	0.15089	0.14498	0.0722
NCU06983.1	4nc570_270_1167	1.57526	1	0.44753	0.57795	0.57768	0.44834	0.1395
NCU06986.1	4nc570_300_2626	1.79854	1	0.25185	0.32616	0.32577	0.25405	0.0157
NCU06989.1	4nc570_330_1448	1	1.48017	0.31954	0.27153	0.27128	0.32187	0.0449
NCU06994.1	4nc570_380_1028	1	1.09397	0.26249	0.2539	0.25357	0.26257	0.2788
NCU07011.1	4nc578_020_2103	1.33954	1	0.04462	0.04441	0.0443	0.04465	0.0037
NCU07014.1	4nc578_050_51								1	1.77143	0.26116	0.22554	0.22528	0.26118	0.0116
NCU07015.1	4nc578_060_483	1	1.03601	0.20063	0.20519	0.20422	0.20102	0.3578
NCU07016.1	4nc578_080_230	1.48584	1	0.14266	0.18829	0.18828	0.14266	0.0151
NCU07022.1	4nc580_030_1222	1	2.15549	0.54817	0.37443	0.37419	0.54861	0.0212
NCU07027.1	4nc580_060_1958	1.5268	1	0.3752	0.48305	0.48288	0.37575	0.1011
NCU07033.1	4nc580_110_836	1	2.42214	0.66057	0.41491	0.41331	0.66109	0.0195
NCU07042.1	4nc580_200_758								1.20444	1	0.32967	0.35242	0.35085	0.33108	0.2247
NCU07254.1	4nc600_030_724	1.29521	1	0.31227	0.35997	0.35933	0.3126	0.1482
NCU07259.1	4nc600_090_786	1.43891	1	0.49513	0.6483	0.64714	0.49549	0.2352
NCU07264.1	4nc600_140_206	1.05657	1	0.28527	0.28151	0.28149	0.286	0.3733
NCU07268.1	4nc600_180_2184	1.33315	1	0.41529	0.48175	0.48077	0.41592	0.2029
NCU07270.1	4nc600_200_995	1.45319	1	0.42714	0.56815	0.56815	0.42788	0.1737
NCU07273.1	4nc600_230_256	1.0945	1	0.21101	0.23062	0.22963	0.21103	0.2167	1.25528	1	0.16505	0.18084	0.18064	0.16547	0.0456
NCU07281.1	4nc605_030_817	1	1.07568	0.28798	0.27371	0.27363	0.28804	0.3277
NCU07287.1	4nc605_100_287	1.40395	1	0.2655	0.32708	0.3266	0.26556	0.0663
NCU07294.1	4nc605_150_308	1.3475	1	0.29759	0.33781	0.33772	0.29817	0.0987
NCU07311.1	4nc610_070_47	1.126	1	0.08254	0.07786	0.07778	0.08264	0.0339	1.18709	1	0.21833	0.22829	0.22829	0.21924	0.1074
NCU07312.1	4nc610_080_1342	1.17416	1	0.31646	0.35149	0.35108	0.31679	0.238
NCU07316.1	4nc610_120_287	1.05709	1	0.22208	0.23127	0.23077	0.22271	0.3032
NCU07319.1	4nc610_150_2285	1	1.16786	0.10833	0.11672	0.1167	0.10856	0.0379
NCU07320.1	4nc610_160_1088	1.33495	1	0.45355	0.55544	0.55527	0.45361	0.2563
NCU07325.1	4nc610_210_11	2.43855	1	0.33432	0.50481	0.50459	0.33493	0.0091
NCU07326.1	4nc610_230_786	2.74199	1	0.40348	0.66061	0.66025	0.40352	0.0093
NCU07328.1	4nc610_250_2246	1.11612	1	0.29254	0.30818	0.30721	0.29278	0.279
NCU07343.1	4nc610_410_1342	1.45694	1	0.42381	0.52478	0.5246	0.42394	0.1672	1.29771	1	0.3933	0.45191	0.45197	0.3937	0.2161
NCU06286.1	4nc620_040_569	1.35257	1	0.37585	0.43738	0.43637	0.376	0.1651
NCU06290.1	4nc620_080_951	1.06991	1	0.20838	0.20994	0.20949	0.20846	0.2702
NCU06305.1	4nc620_210_1157	1	1.47553	0.48524	0.3761	0.37607	0.48521	0.125	1	1.94709	0.61988	0.44412	0.44404	0.61992	0.0576
NCU06306.1	4nc620_220_2558	1.54689	1	0.43927	0.59847	0.59833	0.4397	0.161
NCU06308.1	4nc620_240_4093	1.2923	1	0.26759	0.3006	0.30063	0.2679	0.1062
NCU06317.1	4nc620_330_123	1.21393	1	0.37945	0.39916	0.3988	0.37979	0.2514
NCU06346.1	4nc625_120_27	1.66644	1	0.3056	0.39285	0.39164	0.3059	0.0363
NCU06348.1	4nc625_140_717	1.33236	1	0.33587	0.38935	0.38921	0.33607	0.1397	1	1.18106	0.39725	0.35753	0.35689	0.39751	0.2839
NCU06349.1	4nc625_150_421	1.04245	1	0.1758	0.16761	0.1673	0.1758	0.2886
NCU06358.1	4nc625_220_1616	1.323	1	0.35893	0.41283	0.41227	0.35931	0.1648
NCU06362.1	4nc625_260_2802	1.02641	1	0.24622	0.25204	0.25151	0.24632	0.4226
NCU06366.1	4nc625_300_1214	1	1.28354	0.1101	0.10424	0.10389	0.1101	0.0182
NCU06373.1	4nc625_370_2179	1.04174	1	0.36602	0.35498	0.35487	0.3661	0.4454
NCU06375.1	4nc625_390_1166	1.27552	1	0.34395	0.38679	0.38673	0.34442	0.1843	1.11563	1	0.41999	0.46087	0.46025	0.42061	0.3877
NCU06384.1	4nc630_060_1254	1.75391	1	0.47136	0.65323	0.65323	0.47173	0.1098
NCU06386.1	4nc630_080_1041	1.48676	1	0.42206	0.53883	0.53871	0.42194	0.1524	1.26293	1	0.40714	0.44779	0.44766	0.40801	0.2418
NCU06387.1	4nc630_090_969	2.22984	1	0.36651	0.55029	0.54882	0.36667	0.0173
NCU06389.1	4nc630_100_2505	1	1.21394	0.27285	0.2511	0.25073	0.27307	0.128
NCU06397.1	4nc630_180_158	1	1.10502	0.30417	0.29067	0.28987	0.30457	0.3036	1	1.02383	0.19091	0.19015	0.19007	0.19121	0.3875
NCU06398.1	4nc630_190_1782	1.30673	1	0.2417	0.26553	0.26547	0.24237	0.072
NCU06401.1	4nc630_220_511	2.31644	1	0.40461	0.58569	0.58459	0.40478	0.0178
NCU06402.1	4nc630_230_431	1	1.32645	0.34086	0.28488	0.28423	0.34107	0.1032
N/A	4nc671_010_1180	1.50488	1	0.39807	0.49243	0.49189	0.39877	0.1253	1.8805	1	0.42161	0.61403	0.6138	0.42308	0.0626
N/A	4nc671_020_81	1.68232	1	0.44751	0.60067	0.60002	0.44746	0.1083
NCU08654.1	4nc673_060_690	1.29184	1	0.38836	0.46921	0.46895	0.38845	0.2267
NCU08657.1	4nc673_090_91	2.22284	1	0.17765	0.23527	0.23495	0.17785	0.0027
NCU08667.1	4nc675_020_1849	1.38728	1	0.23246	0.27593	0.27472	0.23249	0.0458
NCU08669.1	4nc675_040_1278	1	1.82511	0.40443	0.2938	0.29334	0.40443	0.0237
NCU08676.1	4nc675_100_570	1.04108	1	0.20214	0.20165	0.20152	0.20225	0.3112
NCU08677.1	4nc675_110_63	1	1.06788	0.28359	0.27552	0.27545	0.28383	0.3602
NCU08678.1	4nc675_120_213	1.13009	1	0.07882	0.09015	0.09015	0.0792	0.0382
NCU08690.1	4nc677_060_575	1.26324	1	0.02721	0.02376	0.0235	0.02727	0.0019
NCU08691.1	4nc677_070_540	1.47713	1	0.38778	0.47854	0.47851	0.38813	0.1226
N/A	4nc679_010_805	1.06261	1	0.30027	0.31533	0.31499	0.30037	0.3875
N/A	4nc679_020_2263	1.1782	1	0.32759	0.34895	0.34892	0.32773	0.2434
NCU08803.1	4nc700_060_1573	1.56431	1	0.44984	0.5642	0.56339	0.44996	0.132
N/A	4nc705_090_219	1.05649	1	0.32393	0.32279	0.32255	0.32406	0.3991
N/A	4nc710_010_658	1	1.0993	0.10266	0.10572	0.10572	0.10287	0.0661
NCU08826.1	4nc710_030_1968	1	1.03341	0.29989	0.30604	0.30435	0.30048	0.4307
NCU08828.1	4nc710_050_2579	1	1.13161	0.27525	0.25484	0.25433	0.2753	0.2119	1	1.02166	0.19519	0.19082	0.19087	0.19549	0.4001
NCU05160.1	4nc755_010_533	1	1.1559	0.26593	0.24558	0.24552	0.26642	0.1702
NCU05165.1	4nc755_060_270	1	1.06226	0.23761	0.25097	0.25005	0.23851	0.3253
NCU05200.1	4nc760_030_2961	1.44002	1	0.45391	0.57323	0.57303	0.45437	0.1926
NCU05202.1	4nc760_050_817	1	1.63241	0.36443	0.29979	0.29846	0.36526	0.0346
NCU05213.1	4nc760_160_2009	1.53533	1	0.43068	0.5737	0.57358	0.43068	0.1456
NCU05217.1	4nc760_190_1001	1.61647	1	0.47231	0.63225	0.63133	0.47239	0.1492
N/A	4nc765_010_877	1.37252	1	0.42155	0.51971	0.51971	0.42283	0.1998
NCU05220.1	4nc765_030_190	1	1.11041	0.38104	0.3596	0.35962	0.38114	0.3504	1	1.0575	0.29357	0.2912	0.29079	0.29385	0.3904
NCU05221.1	4nc765_040_94	1.26203	1	0.08595	0.0952	0.09521	0.08633	0.0157
NCU05224.1	4nc765_080_714	1.18644	1	0.22123	0.22647	0.22549	0.22129	0.1169
NCU05226.1	4nc765_100_1927	1	1.20074	0.36115	0.33358	0.33344	0.36121	0.2299
NCU05232.1	4nc765_160_845	1	1.02866	0.34866	0.34675	0.3468	0.34897	0.4567
NCU05233.1	4nc765_170_464	1.31416	1	0.46372	0.57342	0.57353	0.46376	0.269
NCU05236.1	4nc770_020_119	3.55499	1	0.42093	0.76452	0.76343	0.42133	0.0039
NCU05238.1	4nc770_040_4334	1	1.39961	0.41412	0.37304	0.37301	0.41419	0.1248	1	1.05454	0.32169	0.31182	0.31146	0.32211	0.3975
NCU05239.1	4nc770_050_3947	1.18157	1	0.32023	0.3378	0.33719	0.32059	0.2358
NCU05243.1	4nc770_080_1746								2.51416	1	0.38658	0.58888	0.58888	0.38672	0.0121
NCU05259.1	4nc774_010_1355	1.99654	1	0.29562	0.42173	0.42021	0.29594	0.0162	2.65554	1	0.20629	0.2917	0.29115	0.20633	0.0015
NCU05269.1	4nc776_040_1825	1	1.23058	0.32104	0.2707	0.2707	0.32121	0.1492
NCU05274.1	4nc778_040_31	1	1.2626	0.42369	0.36896	0.36896	0.42476	0.22	1	1.40885	0.39937	0.33774	0.33582	0.39965	0.1121
NCU05275.1	4nc778_060_203	1	1.16231	0.3423	0.3208	0.32045	0.34457	0.2451
NCU05277.1	4nc778_080_149								3.62495	1	0.26247	0.4561	0.45521	0.26272	0.001
NCU05288.1	4nc780_030_1006	1	1.30754	0.3097	0.27573	0.27521	0.31064	0.1008
NCU05298.1	4nc780_120_2282	1	3.43221	0.76602	0.41334	0.41295	0.76675	0.006	1	5.76894	1.32468	0.53688	0.53679	1.32677	0.0028
NCU05300.1	4nc780_150_1727	1.72838	1	0.44391	0.63238	0.63211	0.44391	0.1096
NCU05303.1	4nc780_180_176	1	1.01032	0.24969	0.25563	0.25558	0.25005	0.4731
NCU05312.1	4nc782_050_566	1.42077	1	0.34828	0.43499	0.43462	0.34932	0.1243
N/A	5.8S_fo wa d_18	1	1.70275	0.51622	0.39743	0.39739	0.5168	0.0677
N/A	5.8S_fonwand_18								1	1.31705	0.09906	0.08792	0.0878	0.09925	0.013
NCU02615.1	53h1_070_502	1	1.09198	0.08928	0.08454	0.08443	0.08933	0.0628
NCU03151.1	5c2_020_44	1	2.34035	0.62819	0.42091	0.41922	0.6295	0.0209	1	2.70183	0.61991	0.38946	0.3892	0.62227	0.008
NCU03150.1	5c2_030_202	1	1.49695	0.46076	0.36141	0.36122	0.46079	0.0979
NCU03148.1	5c2_050_350	1	2.26073	0.65878	0.44071	0.44071	0.65869	0.0292	1	2.07268	0.29827	0.22025	0.21948	0.29856	0.0074
NCU03137.1	5c2_140_2116	1.36165	1	0.2759	0.31703	0.31703	0.27611	0.0775
NCU03135.1	5c2_160_485	1.33048	1	0.3663	0.41243	0.41237	0.36648	0.1573
NCU03133.1	5c2_180_319	1.40047	1	0.40584	0.48333	0.48173	0.40679	0.1631
NCU03126.1	5c2_250_56	1	1.5371	0.46867	0.37337	0.37334	0.46919	0.0959
NCU03124.1	5c2_270_535	1	1.84911	0.55765	0.41447	0.41425	0.55784	0.0575
NCU08859.1	5e6_170_192	1.29901	1	0.18129	0.18539	0.18528	0.18132	0.0354
NCU04635.1	5f3_040_164	1.16539	1	0.19088	0.19906	0.1989	0.19093	0.1062
NCU04654.1	5f3_230_1358	1.34141	1	0.39164	0.44739	0.44721	0.39188	0.1868
NCU04655.1	5f3_240_336	1.37067	1	0.41714	0.49346	0.4933	0.41744	0.1973	1	1.21642	0.34504	0.30873	0.30862	0.3453	0.1998
NCU04656.1	5f3_250_1113	1.07948	1	0.27272	0.28782	0.2869	0.27322	0.3256
NCU02282.1	5l23_010_489	1	1.3458	0.42388	0.36045	0.36009	0.42382	0.1609
NCU02287.1	5l23_060_525	1	1.03495	0.34625	0.33041	0.33015	0.34651	0.4436
NCU02289.1	5l23_090_153	1	1.72821	0.60907	0.45393	0.45358	0.60941	0.0882	1	1.52385	0.42617	0.34069	0.34066	0.42658	0.0734
NCU02291.1	5l23_100_1131	1.4639	1	0.2378	0.28421	0.28415	0.23808	0.0383
NCU02294.1	5l23_130_198								1	1.50266	0.34654	0.29534	0.29506	0.34696	0.0511
NCU02295.1	5l23_140_2645	1.00952	1	0.25235	0.25472	0.25462	0.25255	0.4747
NCU02299.1	5l23_180_399	1.18606	1	0.31463	0.32338	0.32335	0.31536	0.2209	1.14384	1	0.26624	0.27185	0.27125	0.26673	0.2073
N/A	5nc190_020_6333	3.35915	1	0.51579	0.94132	0.94116	0.51585	0.0119
N/A	5nc200_010_47	1	1.53638	0.43303	0.35291	0.35269	0.43303	0.084
NCU08961.1	5nc500_010_2852	1.3495	1	0.30849	0.34715	0.34679	0.30891	0.1072
NCU08962.1	5nc500_020_1931	1.32482	1	0.38201	0.46213	0.46207	0.38246	0.1998	1.16787	1	0.40052	0.43868	0.43874	0.40066	0.3294
NCU08963.1	5nc500_030_154	1	1.86127	0.51627	0.38606	0.38518	0.51634	0.04	1	1.93745	0.47946	0.36037	0.36029	0.47942	0.0263
NCU08964.1	5nc500_040_296	1	1.40382	0.43747	0.36977	0.36931	0.43841	0.1339	1	1.41941	0.32906	0.2895	0.28924	0.32945	0.0711
NCU08965.1	5nc500_050_1345	1.13773	1	0.25546	0.26348	0.26296	0.25546	0.1964
NCU06733.1	5nc570_020_5062	1.10494	1	0.0534	0.04707	0.04682	0.05375	0.0206
NCU07235.1	5nc846_070_1754	1.59576	1	0.42563	0.58782	0.58746	0.42596	0.1206
NCU07240.1	5nc848_040_977	1	1.49904	0.47979	0.37541	0.37515	0.48036	0.1079	1	1.44791	0.47438	0.37389	0.3735	0.47448	0.1316
NCU01702.1	61d6_020_3202	1.04497	1	0.18317	0.19569	0.19561	0.18337	0.3002
NCU09693.1	64c2_040_0	1.03169	1	0.2671	0.26756	0.26749	0.26708	0.4271
NCU09690.1	64c2_070_402	1.4487	1	0.4143	0.49635	0.49629	0.41467	0.1472
NCU09685.1	64c2_130_65	1	1.34996	0.43435	0.366	0.36481	0.43548	0.1536
NCU09681.1	64c2_170_1547	1.17529	1	0.3318	0.379	0.37903	0.33194	0.2624
NCU09680.1	64c2_180_840	2.36949	1	0.44496	0.71785	0.71661	0.44501	0.0293
NCU09676.1	64c2_220_1115								1	1.00702	0.28804	0.28289	0.28261	0.28829	0.4842
NCU09674.1	64c2_230_354	1	1.45346	0.41109	0.33023	0.32986	0.41159	0.0926	1	1.48562	0.40499	0.3301	0.33002	0.40494	0.0735
NCU01310.1	65e11_120_931	1	1.51557	0.44452	0.37012	0.37022	0.44449	0.0898
NCU01311.1	65e11_130_1749	1.28388	1	0.26309	0.29015	0.28995	0.2637	0.09
NCU03681.1	68b2_060_1423	1.09507	1	0.28899	0.31345	0.3131	0.28923	0.3255
NCU03670.1	68b2_170_406	1.19621	1	0.11819	0.13958	0.13836	0.11855	0.039
NCU03669.1	68b2_180_2316	1.33536	1	0.42369	0.51807	0.51797	0.42379	0.218
NCU07055.1	6nc098_020_1026	1.32542	1	0.37432	0.44724	0.44689	0.37468	0.1921	1.03567	1	0.38224	0.39559	0.39554	0.38232	0.4597
NCU07061.1	6nc098_080_76	1.03592	1	0.13625	0.13002	0.12905	0.13636	0.2323
NCU07065.1	6nc100_050_1299	1.63188	1	0.39404	0.53704	0.53694	0.39448	0.0897
NCU07066.1	6nc100_060_951	1.29869	1	0.22411	0.24873	0.24873	0.22416	0.0646
NCU07069.1	6nc100_100_496	1	1.18653	0.21788	0.21647	0.21569	0.21799	0.1034
NCU07074.1	6nc100_150_227	1.39119	1	0.24961	0.30475	0.30453	0.24997	0.0601
NCU07075.1	6nc100_160_1450	1.87737	1	0.27045	0.34209	0.34198	0.27067	0.0136
NCU07076.1	6nc100_170_1564	1.09512	1	0.30367	0.32173	0.3216	0.30375	0.3286
NCU07082.1	6nc100_230_2652	1.62937	1	0.20484	0.26118	0.26098	0.20568	0.0151
NCU07091.1	6nc105_030_57	1.53497	1	0.27069	0.34247	0.34247	0.27069	0.0444
NCU07097.1	6nc105_070_143	1.04998	1	0.27788	0.27616	0.27601	0.27865	0.3848
NCU07098.1	6nc105_080_136	1.28369	1	0.17339	0.19977	0.1996	0.17384	0.0427
NCU07099.1	6nc105_090_324	1.38114	1	0.38683	0.4514	0.45067	0.38722	0.1554
NCU07107.1	6nc105_180_383	1	1.0014	0.33323	0.32509	0.32511	0.33321	0.4967
N/A	6nc105_190_171	1.04076	1	0.15224	0.15715	0.1571	0.15255	0.2488
N/A	6nc105_200_84	1	1.00398	0.08124	0.08462	0.08413	0.08134	0.4358
NCU07112.1	6nc105_240_1193	1	1.38066	0.2855	0.25046	0.25018	0.28562	0.0547
NCU07117.1	6nc110_010_434	1	2.20862	0.66462	0.43949	0.43953	0.66528	0.0355
NCU07120.1	6nc110_030_649	1	1.3674	0.29332	0.25056	0.24843	0.29335	0.0637	1	1.35046	0.20292	0.16893	0.16871	0.20337	0.0308
NCU07121.1	6nc110_040_2105	1.181	1	0.30327	0.31894	0.31896	0.30333	0.2051
NCU07123.1	6nc110_060_1736	1	1.06518	0.29067	0.28468	0.28468	0.29069	0.3626
NCU07125.1	6nc110_080_2828	1.34736	1	0.37133	0.44948	0.449	0.37157	0.1719
NCU07129.1	6nc110_110_352	1.21055	1	0.21685	0.24793	0.2476	0.21719	0.0987
NCU07131.1	6nc110_130_2387	1.46979	1	0.29719	0.36041	0.36025	0.29722	0.0611
N/A	6nc110_190_820	1.08023	1	0.27917	0.29889	0.29868	0.2793	0.3368
NCU07138.1	6nc110_210_591	1.3024	1	0.35745	0.40792	0.40763	0.35826	0.1838
NCU07140.1	6nc110_240_1473	1.6752	1	0.43942	0.59	0.58952	0.44037	0.1048
N/A	6nc123_010_22	1.02793	1	0.33102	0.32026	0.32029	0.33102	0.4511
NCU04693.1	6nc125_010_610	1.44767	1	0.43805	0.5374	0.53664	0.43956	0.1765
NCU04700.1	6nc125_090_75	1.44165	1	0.2982	0.35288	0.35263	0.29848	0.0641
NCU04713.1	6nc130_120_2014	1.68709	1	0.41007	0.55458	0.55431	0.41126	0.0875
N/A	6nc132_020_3005	1	2.61984	0.55098	0.33934	0.3393	0.55139	0.0084
N/A	6nc138_090_476	1	1.19061	0.32578	0.3046	0.30385	0.3258	0.215
NCU04797	6nc138_100_7	1	1.47829	0.29426	0.24518	0.24471	0.29426	0.038
N/A	6nc138_130_3356	1.18868	1	0.35481	0.38467	0.38436	0.35509	0.2569
N/A	6nc138_180_101	1	2.10272	0.58566	0.40234	0.4023	0.58586	0.0296
N/A	6nc138_210_2462	1.44912	1	0.42255	0.54696	0.54631	0.42313	0.1722
NCU04809	6nc138_220_504	1.26185	1	0.15709	0.17913	0.17896	0.1574	0.04
N/A	6nc138_280_659	1	1.54778	0.40478	0.32329	0.32322	0.40513	0.0617
N/A	6nc138_340_57	1.36128	1	0.29005	0.32739	0.32676	0.29017	0.0833
NCU04825.1	6nc140_040_407	1.56973	1	0.42013	0.55491	0.55488	0.42069	0.1264	1.44274	1	0.40838	0.48078	0.48045	0.40851	0.145
NCU04834.1	6nc140_100_4263	1	1.08812	0.28665	0.28296	0.28261	0.28684	0.3236
NCU04837.1	6nc140_120_764	1	2.27214	0.71725	0.46521	0.46521	0.71856	0.0366
NCU04841.1	6nc140_150_2167	1.00544	1	0.17958	0.18854	0.18823	0.18073	0.4708
N/A	6nc140_160_1911	1.39942	1	0.3533	0.4008	0.40083	0.35383	0.1145
NCU04843.1	6nc140_170_620	1	1.07549	0.30365	0.29435	0.29388	0.30409	0.3521
NCU04845.1	6nc140_190_508	1.90547	1	0.27384	0.35639	0.35628	0.27402	0.0134
N/A	6nc140_200_539	1	1.15694	0.2596	0.2244	0.22435	0.25996	0.1523
NCU04850.1	6nc140_230_2118	1.40106	1	0.39437	0.48258	0.48236	0.39449	0.1668
NCU09792.1	6nc270_050_1269	1.12092	1	0.15562	0.15036	0.14998	0.156	0.0951	1.2114	1	0.30524	0.33487	0.33481	0.30557	0.1988
NCU09793.1	6nc270_060_4580	1.31868	1	0.38122	0.44546	0.44492	0.382	0.1996
NCU09794.1	6nc270_070_902	1	1.14223	0.1563	0.15088	0.15069	0.15634	0.076
NCU09867.1	6nc285_090_3112	1.15295	1	0.234	0.24902	0.24875	0.23408	0.1608
NCU09868.1	6nc285_100_145	1.32404	1	0.25303	0.28429	0.28364	0.25362	0.0753
NCU09869.1	6nc290_010_4431	1.56051	1	0.42769	0.53268	0.53141	0.42782	0.1236	1.08325	1	0.38766	0.40406	0.40406	0.38835	0.4026
NCU09873.1	6nc290_060_884	2.23102	1	0.44376	0.66724	0.6663	0.44392	0.0329
NCU05488.1	6nc350_030_193	1	1.02543	0.30945	0.31553	0.31559	0.30945	0.45
NCU05490.1	6nc350_040_95	1	1.37905	0.39264	0.32841	0.32765	0.39301	0.1119
NCU05493.1	6nc350_080_1900	1.46643	1	0.31619	0.37129	0.37116	0.31644	0.0764
NCU05495.1	6nc350_100_112	1	1.39588	0.23368	0.21429	0.21323	0.23402	0.0349	1	1.16171	0.39984	0.3731	0.37261	0.40016	0.3093
NCU05498.1	6nc350_130_274	1	1.30919	0.1915	0.16787	0.16731	0.19188	0.0361
NCU05507.1	6nc350_220_167	1.93923	1	0.26196	0.34295	0.34291	0.26218	0.0123
NCU05508.1	6nc350_230_775	1.41388	1	0.1089	0.11763	0.11746	0.10907	0.0081
NCU05512.1	6nc350_260_621	1.4981	1	0.35395	0.44348	0.44297	0.35395	0.0922
NCU05512.1	6nc350_270_746	1.96161	1	0.41186	0.57265	0.57168	0.4119	0.0396
NCU05515.1	6nc350_300_183	1.17785	1	0.36564	0.40152	0.39956	0.36591	0.2937
NCU05525.1	6nc350_400_1009	1	1.09331	0.20492	0.20797	0.20768	0.20495	0.2075
NCU05526.1	6nc350_410_1244								1	1.90493	0.46517	0.34184	0.34153	0.46668	0.0266
NCU05527.1	6nc350_420_1460	1.19255	1	0.24445	0.27256	0.27181	0.24508	0.1458
NCU05532.1	6nc350_470_175	1.28775	1	0.35347	0.39493	0.39479	0.35393	0.1828
NCU05534.1	6nc350_480_435								1.54259	1	0.38234	0.46048	0.46045	0.38319	0.0894
NCU05537.1	6nc350_510_1179	1.81547	1	0.44877	0.66543	0.66467	0.44967	0.0973	1.43652	1	0.43122	0.54013	0.54013	0.4313	0.1841
NCU05544.1	6nc360_060_1	1	1.06169	0.27361	0.27648	0.27543	0.27564	0.3538
NCU05545.1	6nc360_070_3174	1.39121	1	0.30866	0.36931	0.36934	0.30866	0.0992
NCU05547.1	6nc360_100_665	1.10824	1	0.33989	0.3576	0.35733	0.34016	0.3457	1	1.22502	0.41178	0.37227	0.37096	0.41205	0.2499
NCU05551.1	6nc360_130_152	1.1899	1	0.17008	0.16972	0.16858	0.17019	0.0706
NCU05554.1	6nc360_160_131	1	1.90854	0.55344	0.4065	0.4065	0.55392	0.046	1	2.30197	0.67875	0.43359	0.4331	0.67915	0.0276
NCU05556.1	6nc360_180_61	1.76013	1	0.46506	0.65599	0.65575	0.46506	0.1083
NCU05558.1	6nc360_200_145	1.15449	1	0.20623	0.21479	0.21474	0.20626	0.1265
NCU05560.1	6nc360_220_1656	1.18568	1	0.16916	0.18095	0.18079	0.16938	0.0697
NCU05561.1	6nc360_230_0	1	2.62939	0.41667	0.26727	0.26717	0.41671	0.0044	1	2.83703	0.51048	0.3337	0.33328	0.51075	0.0042
NCU05563.1	6nc360_240_1664	1.49009	1	0.45711	0.56257	0.56218	0.4573	0.1665
NCU05574.1	6nc360_360_83	1.07062	1	0.18245	0.19148	0.19119	0.18245	0.2204
NCU05599.1	6nc360_600_120	1	1.59896	0.40124	0.32092	0.32046	0.40213	0.0505
NCU05606.1	6nc360_680_1587	1	1.17288	0.22282	0.22095	0.22061	0.22318	0.1218
NCU05627.1	6nc365_080_1380	1	4.32828	1.15114	0.53627	0.53627	1.1512	0.0059	1	7.80218	1.59862	0.58243	0.58243	1.59933	0.0011
N/A	6nc367_030_5179	1.4412	1	0.41086	0.54317	0.54153	0.41097	0.1687	1.19714	1	0.36113	0.41449	0.41446	0.36116	0.2668
NCU05637.1	6nc370_010_2055	1.27626	1	0.17753	0.20507	0.2042	0.17762	0.0515
NCU05639.1	6nc370_030_177	1.61598	1	0.38102	0.48513	0.4851	0.38119	0.0824
NCU05644.1	6nc370_080_1432	1.35667	1	0.17944	0.19478	0.19463	0.17944	0.0311
NCU05647.1	6nc370_110_809	1.03716	1	0.34244	0.34577	0.34523	0.34246	0.4466
NCU05648.1	6nc370_120_2158	1.33631	1	0.37523	0.44615	0.44594	0.37537	0.1785
N/A	6nc370_160_215	1.40262	1	0.33934	0.39019	0.38976	0.33952	0.105	1.38403	1	0.32286	0.36509	0.36464	0.32312	0.1017
NCU03853.1	6nc376_050_907	1.08769	1	0.18813	0.2008	0.20075	0.18952	0.2014
NCU03857.1	6nc378_010_82	1	3.5837	0.76602	0.41374	0.41275	0.7666	0.0042
NCU03860.1	6nc378_040_351	1	1.37454	0.40456	0.34506	0.34488	0.4052	0.1372
NCU03870.1	6nc380_050_1380	1.25976	1	0.27934	0.30597	0.30554	0.28072	0.1263
NCU03875.1	6nc380_100_3077	1	1.17906	0.31703	0.29002	0.28972	0.3183	0.2127
NCU03876.1	6nc380_110_809	1	1.17912	0.29742	0.26944	0.26927	0.29778	0.1829
NCU03877.1	6nc380_120_2243	1	1.65388	0.54391	0.44107	0.44074	0.54431	0.0971
NCU03882.1	6nc380_160_76	1	1.26208	0.33715	0.29544	0.29469	0.33804	0.1495
NCU03885.1	6nc380_190_1603	1.18341	1	0.22504	0.24209	0.24181	0.22537	0.1203
N/A	6nc385_020_1218	1	1.00678	0.30684	0.31499	0.31499	0.30761	0.4883
N/A	6nc385_030_1667	1.19769	1	0.10659	0.11749	0.11668	0.10666	0.033
N/A	6nc385_050_80	1.38238	1	0.37912	0.47575	0.47557	0.37924	0.1675
N/A	6nc385_090_2961	1.32284	1	0.3676	0.4265	0.4265	0.36801	0.1848
N/A	6nc385_100_994	1	1.31811	0.42636	0.36319	0.36313	0.42668	0.1824	1	1.06236	0.27341	0.28356	0.28334	0.27399	0.3552
NCU10025.1	6nc390_020_936	1.15311	1	0.18654	0.19631	0.19601	0.18692	0.1118
NCU10022.1	6nc390_050_1461	1.94046	1	0.11585	0.16234	0.16233	0.11701	0.0042
NCU03979.1	6nc390_060_1042	1.81202	1	0.35774	0.50222	0.50158	0.35838	0.0439
NCU03982.1	6nc390_090_1690	1	2.09402	0.56063	0.39023	0.38999	0.56075	0.0267	1	2.07787	0.35714	0.25636	0.25571	0.35745	0.0093
NCU03985.1	6nc390_130_213	1.16273	1	0.23486	0.25156	0.25156	0.2353	0.1532
NCU03988.1	6nc390_180_34	1	1.45071	0.4229	0.35143	0.35146	0.42331	0.1
NCU03990.1	6nc390_200_515	1	1.79812	0.58739	0.42698	0.42705	0.58828	0.0709
NCU03991.1	6nc390_210_1870	1.20399	1	0.29869	0.35265	0.35216	0.2991	0.2113
NCU03992.1	6nc390_220_1665	1	1.37372	0.38467	0.33879	0.33855	0.38503	0.1169	1	1.10611	0.3531	0.34631	0.34636	0.3531	0.3444
NCU03995.1	6nc390_250_883	1	1.40048	0.39571	0.34184	0.33901	0.39577	0.1131
N/A	6nc398_020_1707	1.1955	1	0.28652	0.31727	0.31635	0.28755	0.1882
N/A	6nc398_030_2058	1.62453	1	0.47411	0.63099	0.63035	0.47422	0.1382
N/A	6nc398_110_2488	1.27684	1	0.35323	0.40466	0.40429	0.35349	0.1922
N/A	6nc398_180_1121	1.28611	1	0.22021	0.24241	0.242	0.22059	0.0702
N/A	6nc398_200_594	1.33202	1	0.38892	0.43478	0.43397	0.38898	0.1837
N/A	6nc398_290_2303	1.20765	1	0.2185	0.24385	0.24186	0.21855	0.0979
N/A	6nc398_300_1259	1.53294	1	0.40075	0.50333	0.50285	0.40123	0.1175
N/A	6nc398_310_3166	1	1.34949	0.44447	0.38528	0.38523	0.44492	0.1762
NCU09345.1	71b5_080_885	1	2.98005	0.66683	0.38781	0.38776	0.66804	0.0074	1	3.51143	0.54662	0.32506	0.32494	0.54933	0.0018
NCU09348.1	71b5_110_240	1.11162	1	0.34795	0.37011	0.37014	0.34849	0.3475
NCU09355.1	71b5_180_216	1	1.13291	0.23055	0.22159	0.22119	0.23229	0.1788	1	1.20497	0.16878	0.16197	0.16175	0.16896	0.0585
NCU09356.1	71b5_190_1211	1	1.23198	0.35464	0.31509	0.31497	0.35489	0.1872
NCU03184.1	7c14_010_724	1.1138	1	0.38746	0.39269	0.39253	0.38791	0.3731
NCU03180.1	7c14_040_17	1.28454	1	0.29983	0.3391	0.33904	0.2998	0.1313
NCU03177.1	7c14_070_838	1.20604	1	0.31635	0.35315	0.35301	0.31666	0.2113
NCU03173.1	7c14_110_1161	1.27641	1	0.36995	0.39574	0.39513	0.37009	0.1992
NCU03172.1	7c14_120_1650	1.61437	1	0.35526	0.46547	0.4653	0.35583	0.0695
NCU06687.1	7f4_080_1743	1	1.15346	0.39497	0.3635	0.36326	0.3953	0.3162	1	1.06629	0.33199	0.32455	0.32453	0.33238	0.389
NCU06691.1	7f4_110_854	1.30942	1	0.30895	0.3617	0.36158	0.30901	0.132
NCU06695.1	7f4_140_174	1	1.6513	0.60189	0.44908	0.44908	0.60189	0.1144
NCU06697.1	7f4_170_1654	1.16932	1	0.1599	0.1742	0.17392	0.15995	0.0769
NCU06698.1	7f4_180_1978	2.0913	1	0.36147	0.47222	0.47218	0.3617	0.0166	3.06648	1	0.0954	0.14434	0.14341	0.09554	0.0006
NCU06699.1	7f4_200_1364	1	1.29265	0.36982	0.32527	0.32521	0.37049	0.1574	1	1.13219	0.26648	0.25614	0.25614	0.26694	0.2194
NCU06700.1	7f4_210_643	1.18344	1	0.3082	0.35068	0.35038	0.30818	0.2106
NCU06702.1	7f4_240_245	1	1.56677	0.5155	0.39201	0.39211	0.51556	0.1076	1	1.44525	0.43448	0.36496	0.36447	0.43545	0.111
NCU06712.1	7f4_350_100	1	1.26766	0.34567	0.31278	0.31229	0.34593	0.1478
NCU09562.1	7nc198_040_566	1.64077	1	0.44296	0.58031	0.5783	0.44343	0.1101
NCU09564.1	7nc198_050_1534	1.88675	1	0.26748	0.35673	0.35615	0.26762	0.0148
NCU09567.1	7nc198_090_849	1.02511	1	0.18361	0.19516	0.19473	0.18435	0.3902
NCU09572.1	7nc200_040_381	1	1.30235	0.36589	0.32786	0.32778	0.36681	0.1454
NCU10007.1	7nc225_030_1528	1.38655	1	0.2282	0.24842	0.24821	0.22844	0.045	2.1306	1	0.23952	0.33478	0.33345	0.24073	0.0071
NCU10008.1	7nc225_040_1403	1	1.29078	0.35334	0.30321	0.30306	0.35502	0.1384
N/A	7nc446_030_832	1.17276	1	0.35535	0.39377	0.39385	0.35566	0.2799
NCU06031.1	7nc448_140_556	1	1.15893	0.35976	0.32824	0.32771	0.3599	0.2673
NCU06035.1	7nc448_190_525	1	1.92347	0.63225	0.43558	0.43565	0.63436	0.0576
NCU06043.1	7nc450_040_888	1.20304	1	0.26673	0.28064	0.28011	0.26681	0.1541
NCU06047.1	7nc450_060_497	1	1.7831	0.56724	0.40588	0.40602	0.56759	0.0692	1	2.05018	0.48699	0.34074	0.34066	0.48748	0.0212
NCU06048.1	7nc450_070_95	1.06142	1	0.23583	0.23797	0.23768	0.23664	0.3257	1.24675	1	0.19306	0.21977	0.21956	0.19367	0.0653
NCU06055.1	7nc450_140_191	1.07049	1	0.31338	0.31118	0.31118	0.31398	0.3674
NCU06067.1	7nc450_250_2821	1.04766	1	0.29221	0.31191	0.31017	0.29247	0.4065
NCU06071.1	7nc450_290_922	1.26261	1	0.35727	0.41539	0.4149	0.35753	0.2116
NCU06075.1	7nc450_330_1469	1.20851	1	0.33715	0.36195	0.36187	0.33726	0.2203	1.56855	1	0.22075	0.2673	0.26686	0.22123	0.022
N/A	7nc452_010_89	1	1.13118	0.31797	0.29453	0.29392	0.31843	0.2718	1.27856	1	0.38276	0.43437	0.43437	0.38279	0.2175
NCU06083.1	7nc455_040_521	2.66783	1	0.40862	0.64818	0.64753	0.40932	0.0092	5.23732	1	0.4139	0.87181	0.87097	0.41432	0.001
NCU06084.1	7nc455_050_1002	1.45143	1	0.39728	0.49816	0.49788	0.39725	0.1507
NCU06085.1	7nc455_060_2106	1.29656	1	0.3999	0.46632	0.46603	0.40011	0.2301
N/A	7nc455_130_1127	1.07279	1	0.25746	0.26655	0.26485	0.2574	0.3152
NCU06099.1	7nc470_050_1216	1	1.23518	0.36546	0.33779	0.33713	0.36611	0.2074
NCU06105.1	7nc470_100_1828	1.1302	1	0.26575	0.26831	0.2682	0.26566	0.2201
NCU06110.1	7nc470_150_806	1	1.71563	0.44506	0.32612	0.32523	0.44537	0.0431	1	1.64911	0.32766	0.2584	0.25826	0.3283	0.0257
NCU06111.1	7nc470_160_554	1.20326	1	0.37769	0.4227	0.42259	0.37777	0.2753
NCU06146.1	7nc470_500_2096	1.39178	1	0.37367	0.45875	0.45644	0.37379	0.1524
NCU06153.1	7nc470_560_1360	1	1.86207	0.48198	0.35071	0.34984	0.4823	0.0337
NCU02459.1	7nc495_090_847	1	1.0722	0.23928	0.22591	0.22502	0.24025	0.2836
NCU02460.1	7nc495_100_1232	1	1.04644	0.25357	0.25533	0.25513	0.25409	0.3688
NCU02435.1	7nc508_020_179	1	1.87262	0.56466	0.41639	0.41573	0.56604	0.0542	1	2.04185	0.47676	0.32965	0.32941	0.47902	0.0198
NCU02437.1	7nc508_040_235	1	1.64977	0.44363	0.34394	0.344	0.44387	0.0507	1	1.73757	0.37958	0.27223	0.27212	0.37983	0.0264
N/A	7nc509_040_1117	1.3728	1	0.26632	0.28798	0.28777	0.26756	0.0621
NCU02404.1	7nc512_010_1180	1.10327	1	0.25696	0.26554	0.26511	0.25736	0.2543
NCU02405.1	7nc512_020_50	1.09935	1	0.30311	0.31032	0.31005	0.30406	0.3174
NCU02407.1	7nc512_040_1361	1	1.08306	0.26934	0.26619	0.26609	0.26963	0.3116	1.10641	1	0.33895	0.34912	0.34892	0.3394	0.3445
NCU02413.1	7nc512_100_1494	1.0351	1	0.22181	0.21771	0.21771	0.22225	0.3728
NCU02390.1	7nc515_080_114	1.00669	1	0.19072	0.19884	0.19828	0.19102	0.4687
NCU02391.1	7nc515_090_2503	1	1.5157	0.46501	0.39505	0.39489	0.46539	0.1033
NCU02393.1	7nc515_100_454	1.08447	1	0.28413	0.30918	0.30881	0.28416	0.3332
NCU02397.1	7nc515_140_1654	1.68964	1	0.16584	0.17477	0.17314	0.16594	0.0058
NCU02398.1	7nc515_150_1744	1.57354	1	0.41564	0.52099	0.52086	0.41685	0.1096
NCU02400.1	7nc515_170_917	1.60334	1	0.28235	0.37175	0.37168	0.28264	0.0404
NCU02355.1	7nc520_060_2046	1.12217	1	0.15655	0.16106	0.16098	0.15658	0.1105
NCU02357.1	7nc520_080_3199	1	1.03201	0.29424	0.28347	0.28332	0.29447	0.4363
NCU02366.1	7nc520_170_463	1.35524	1	0.2787	0.29925	0.29925	0.27876	0.0758
NCU02369.1	7nc520_200_77	1	1.00439	0.14874	0.16388	0.16299	0.14899	0.4716
NCU02374.1	7nc520_240_1073								1	1.11812	0.26015	0.25303	0.25301	0.26024	0.2436
NCU02333.1	7nc525_140_920	1	2.17749	0.66286	0.4377	0.43693	0.66331	0.0366
NCU02317.1	7nc527_070_141	1.31095	1	0.43216	0.52627	0.52503	0.43285	0.2552
NCU02319.1	7nc527_090_2583	1	1.2929	0.32969	0.28453	0.28317	0.3308	0.1192
NCU02320.1	7nc527_100_1780	1.3087	1	0.24077	0.26448	0.26425	0.24153	0.0677
NCU02245.1	7nc529_110_3310	1.35388	1	0.38576	0.43779	0.43782	0.38582	0.17
NCU02225.1	7nc530_090_4849	1.23095	1	0.34103	0.39437	0.39352	0.34171	0.2166
NCU02207.1	7nc534_060_1507	1	1.29006	0.31735	0.28352	0.28319	0.31789	0.1191
NCU02208.1	7nc534_070_1550	1	1.52734	0.46774	0.37978	0.37981	0.46813	0.1004
NCU02209.1	7nc534_080_703	2.20282	1	0.387	0.57058	0.57021	0.38769	0.0219
NCU02188.1	7nc536_010_1330	1.07253	1	0.26137	0.27366	0.27356	0.26342	0.3351	1	1.22308	0.29015	0.27342	0.27339	0.29036	0.1432
NCU02197.1	7nc536_100_343	1.07053	1	0.36838	0.37261	0.37248	0.36891	0.408
N/A	7nc536_130_324	1.6406	1	0.35248	0.46077	0.45959	0.35301	0.062	2.18593	1	0.33054	0.47733	0.47577	0.33081	0.0161
NCU05751.1	7nc600_030_387	1.13618	1	0.42898	0.47652	0.47659	0.42941	0.3712
NCU05753.1	7nc600_050_62	1	1.21942	0.33381	0.32082	0.32042	0.33523	0.1852
NCU05754.1	7nc600_060_3350	1.17947	1	0.22361	0.23172	0.23144	0.22411	0.1181
NCU05761.1	7nc600_130_188	1.94697	1	0.36502	0.51191	0.51121	0.36532	0.0311	3.85773	1	0.27654	0.51898	0.51905	0.27654	0.0011
NCU05762.1	7nc600_140_1112	1.81015	1	0.37793	0.50597	0.50569	0.37818	0.0414
NCU05764.1	7nc600_150_371	1.83033	1	0.34537	0.47888	0.47766	0.34623	0.0352
NCU05764.1	7nc600_160_791	2.03793	1	0.33008	0.46167	0.46144	0.33008	0.0177	3.23725	1	0.32811	0.573	0.57191	0.32857	0.0028
N/A	7nc600_170_338	2.08478	1	0.43449	0.70782	0.70719	0.43449	0.0497
NCU05765.1	7nc600_190_2126	1.66402	1	0.37477	0.50588	0.50517	0.37484	0.0731	1.58436	1	0.43247	0.54191	0.54188	0.43264	0.1191
NCU05766.1	7nc600_200_671	3.62565	1	0.39438	0.70504	0.70281	0.39479	0.0035	6.05246	1	0.30442	0.62705	0.62551	0.30461	0.0004
NCU05768.1	7nc600_220_324	8.72907	1	0.38232	0.97496	0.97496	0.38294	0.0002	21.9214	1	0.41767	1.23738	1.23345	0.41781	0
NCU05770.1	7nc600_240_2192	1.28664	1	0.25023	0.2933	0.29327	0.25093	0.1015	1.51814	1	0.20847	0.23582	0.23534	0.20926	0.0203
NCU05772.1	7nc600_260_42	1.08715	1	0.3065	0.31036	0.30995	0.3065	0.339
NCU05775.1	7nc605_030_1765	1.45084	1	0.40339	0.49822	0.49828	0.40355	0.1524
NCU05784.1	7nc605_120_183	1.24691	1	0.2262	0.24038	0.24033	0.22637	0.0816
NCU05785.1	7nc605_130_2117	1.10644	1	0.12005	0.11797	0.11767	0.12007	0.0733
NCU05788.1	7nc605_150_117	1.50752	1	0.37648	0.47144	0.47131	0.37699	0.1077
NCU05789.1	7nc605_160_180	1	2.42879	0.57983	0.37822	0.37787	0.58152	0.0133
NCU05790.1	7nc605_170_3251	1.11269	1	0.29716	0.31233	0.31198	0.29724	0.3017
NCU05796.1	7nc605_230_361	1	1.47264	0.43816	0.36871	0.36871	0.43816	0.104
NCU05800.1	7nc605_270_96	1.00631	1	0.06974	0.07149	0.07135	0.07002	0.3716
NCU05801.1	7nc605_280_1258	1.41984	1	0.26677	0.31686	0.31677	0.26739	0.0608
NCU05804.1	7nc605_310_362	1	1.59881	0.44344	0.36438	0.36361	0.44378	0.0674
NCU05810.1	7nc605_360_517	1	1.71083	0.54032	0.41457	0.41398	0.54117	0.0763
NCU05816.1	7nc605_410_77	1	1.00396	0.2217	0.22699	0.22699	0.22178	0.487
N/A	7nc605_590_468	1.57172	1	0.43264	0.59721	0.5969	0.43282	0.1461
NCU05833.1	7nc605_600_3051	1.07235	1	0.26317	0.27382	0.27309	0.26323	0.3333
N/A	7nc605_610_298	1.53133	1	0.23593	0.28355	0.28336	0.23597	0.0287
NCU05836.1	7nc605_630_1026	1.2612	1	0.34288	0.39334	0.39244	0.34294	0.1989
NCU05837.1	7nc605_640_9483	1	1.04572	0.24354	0.24198	0.24139	0.24403	0.3673	1.13016	1	0.27489	0.29368	0.29263	0.27506	0.2512
NCU05841.1	7nc605_680_899	1	1.78449	0.55955	0.41385	0.41378	0.56082	0.0625
NCU05848.1	7nc610_010_722	1.04148	1	0.33219	0.3569	0.35565	0.33329	0.4382
NCU05850.1	7nc610_030_860	3.13151	1	0.39573	0.62504	0.62499	0.39635	0.0054
NCU05855.1	7nc610_080_742	1.09015	1	0.21617	0.23335	0.23314	0.2162	0.2418
NCU05856.1	7nc610_090_2795	1	1.04005	0.12297	0.11614	0.11613	0.12358	0.1955
NCU05859.1	7nc610_120_2267	1.78511	1	0.41364	0.54204	0.54094	0.4141	0.0638	2.34213	1	0.34313	0.52465	0.52411	0.34336	0.0118
NCU05865.1	7nc610_170_2419	1.41342	1	0.35821	0.4179	0.41746	0.35942	0.1193
NCU05866.1	7nc610_180_1499	1.50749	1	0.39786	0.48491	0.48443	0.39824	0.1208
NCU05872.1	7nc610_230_483	1.08103	1	0.29129	0.29721	0.2971	0.29151	0.3346
NCU05873.1	7nc610_240_1628	1.44027	1	0.40123	0.46776	0.4677	0.40188	0.1395
NCU05874.1	7nc610_250_850	1.24988	1	0.35843	0.40301	0.40182	0.35888	0.217
NCU05874.1	7nc610_260_1131	2.55306	1	0.52758	0.79186	0.79119	0.52776	0.0269
NCU05881.1	7nc610_340_570	1	1.53814	0.51793	0.39671	0.39567	0.51806	0.1199
NCU05882.1	7nc610_350_1177	1	1.24621	0.43835	0.38498	0.38431	0.4386	0.2219
NCU05888.1	7nc610_410_611	1.47261	1	0.42443	0.53317	0.53243	0.42505	0.1536
NCU05890.1	7nc610_430_405	1.3582	1	0.40861	0.47058	0.47058	0.40895	0.1896
NCU05895.1	7nc610_480_2818	1.5781	1	0.35703	0.44344	0.44238	0.35739	0.0701
NCU05896.1	7nc610_490_972	1.69181	1	0.27942	0.36337	0.36289	0.27977	0.0284
NCU05900.1	7nc612_020_985	1.80088	1	0.45703	0.66098	0.66071	0.45879	0.0923	1.40738	1	0.41847	0.53348	0.53254	0.4187	0.1824
NCU08146.1	7nc652_040_481	1.12849	1	0.2299	0.23238	0.23155	0.23087	0.1827
NCU08147.1	7nc652_050_3015								1	1.4993	0.39227	0.34589	0.34525	0.39244	0.0803
NCU08148.1	7nc652_070_1795	1	1.38733	0.55648	0.43852	0.43811	0.55661	0.2208
NCU08156.1	7nc653_010_785	1.53971	1	0.44822	0.58545	0.58545	0.44814	0.1602	1.07371	1	0.38241	0.40625	0.406	0.38314	0.4078
NCU08164.1	7nc653_090_863	1.22713	1	0.28956	0.32814	0.32791	0.28993	0.1679
NCU08167.1	7nc653_120_1292	1.11289	1	0.37585	0.39846	0.39828	0.37601	0.3683	1.06615	1	0.36742	0.37886	0.37847	0.3674	0.4175
NCU08168.1	7nc653_150_2506	1.24938	1	0.36075	0.43131	0.43111	0.36089	0.2257	1.28938	1	0.32339	0.36191	0.36191	0.32383	0.1565
NCU10080.1	7nc653_210_1100	1.15874	1	0.34448	0.36648	0.36605	0.34475	0.2831
NCU08180.1	7nc654_080_1443	1.15511	1	0.35285	0.38693	0.38666	0.35329	0.2999	1.10548	1	0.47785	0.52705	0.5271	0.47935	0.4185
NCU08181.1	7nc654_090_1068	1.38072	1	0.36574	0.43817	0.43826	0.36758	0.1465
NCU08182.1	7nc654_120_46	1	1.21718	0.16086	0.15202	0.15169	0.16128	0.0478
NCU04570.1	80a10_070_2904	1.27662	1	0.2323	0.23814	0.23747	0.23448	0.0665
NCU04571.1	80a10_080_150	1	1.19094	0.29672	0.27415	0.27393	0.29681	0.1774
NCU04575.1	80a10_130_1495	1.22522	1	0.41039	0.46471	0.46277	0.41144	0.2885
NCU04579.1	80a10_170_886	1.04807	1	0.25775	0.27521	0.27412	0.25867	0.3827
NCU04583.1	80a10_200_513	1.39003	1	0.36408	0.44421	0.44382	0.36411	0.1514	1.49524	1	0.40319	0.49729	0.49715	0.4038	0.1202
NCU04594.1	80a10_320_349	1.31244	1	0.4228	0.51363	0.51142	0.42327	0.2441
NCU04595.1	80a10_330_147	1.0911	1	0.14292	0.13723	0.13678	0.14354	0.1145
N/A	80a10_350_9	1.13105	1	0.2053	0.22921	0.22913	0.20535	0.1584
NCU04597.1	80a10_360_1134	2.54951	1	0.31184	0.49242	0.4922	0.31193	0.0072
NCU04600.1	80a10_380_595	1	1.33637	0.32342	0.28677	0.28662	0.32463	0.0919
NCU04601.1	80a10_390_2981	1.34004	1	0.40467	0.47583	0.47544	0.40485	0.2044
NCU04603.1	80a10_410_422	1	2.60658	0.68905	0.44741	0.44534	0.68933	0.0143
NCU04605.1	80a10_430_191	1.33136	1	0.25895	0.28571	0.28488	0.25909	0.0764
NCU04606.1	80a10_440_2642	1.60709	1	0.43338	0.59611	0.59585	0.43326	0.1299
NCU03826.1	82c3_020_574	1	1.35634	0.44772	0.38087	0.38078	0.44881	0.1691	1	1.77625	0.43653	0.31392	0.31368	0.43703	0.0353
NCU01236.1	8d4_030_721	1.57988	1	0.4477	0.59429	0.59429	0.44812	0.1436
NCU01227.1	8d4_130_369	1	1.50393	0.49006	0.39939	0.39854	0.49066	0.123
NCU01221.1	8d4_200_220	1	2.37445	0.69923	0.44171	0.44098	0.69923	0.0262	1	2.82355	0.70677	0.40594	0.40563	0.70863	0.0105
NCU01220.1	8d4_210_803	1.15676	1	0.19801	0.22378	0.22375	0.19839	0.1334
NCU01219.1	8d4_220_2	1	1.13968	0.2602	0.2301	0.22958	0.26088	0.1867
N/A	90c4_020_3390	1.3965	1	0.40665	0.49572	0.49524	0.40996	0.1814
NCU00789.1	90c4_030_2712								1	1.12117	0.44718	0.39945	0.39925	0.44777	0.3812
NCU00783.1	90c4_080_5	1.33664	1	0.35138	0.41139	0.40929	0.3515	0.1576	1.12772	1	0.30345	0.33273	0.33265	0.30348	0.2889
NCU00777.1	90c4_140_319	1.19544	1	0.16366	0.17633	0.17577	0.1643	0.0618
NCU00775.1	90c4_160_1002	1	1.25354	0.35577	0.31541	0.31525	0.35696	0.17
NCU00774.1	90c4_170_1052	1.01966	1	0.13852	0.13011	0.12996	0.1386	0.3408	1.19667	1	0.21775	0.23563	0.23513	0.21787	0.1058
NCU00768.1	90c4_230_533	1	1.58847	0.48227	0.37415	0.37411	0.48359	0.0863
NCU00766.1	90c4_250_154	1	1.72399	0.44218	0.33236	0.33236	0.44246	0.0414	1	2.00468	0.37997	0.27696	0.27678	0.38081	0.0119
NCU03766.1	93g11_050_71	1.01887	1	0.19835	0.19794	0.19771	0.19832	0.4114
NCU03761.1	93g11_110_1043	1.58737	1	0.44756	0.58044	0.58059	0.44785	0.1277
NCU03757.1	93g11_150_99	1	1.75304	0.55181	0.41055	0.41058	0.55219	0.071
NCU03754.1	93g11_180_5231	1.42731	1	0.39746	0.49743	0.49648	0.39768	0.1568
NCU03753.1	93g11_200_139	4.44042	1	0.38044	0.74618	0.74583	0.38051	0.0019
NCU03752.1	93g11_210_423	1.4379	1	0.39954	0.51019	0.50941	0.39995	0.1579
NCU03751.1	93g11_230_1703	1.78438	1	0.31798	0.41172	0.4108	0.31826	0.0289
NCU03749.1	93g11_250_702	1.16026	1	0.19009	0.21796	0.21722	0.19075	0.1146
NCU03747.1	93g11_280_952	1	1.17324	0.26194	0.23207	0.23207	0.2626	0.1502
NCU04109.1	94c8_050_440	1	1.49124	0.28913	0.24565	0.24553	0.28926	0.0348
NCU04115.1	94c8_110_571	1	1.25492	0.39442	0.34996	0.34993	0.39531	0.1956
NCU04116.1	94c8_120_914	1.65695	1	0.25638	0.31878	0.31776	0.25638	0.0232
NCU04120.1	94c8_160_2	1	1.06605	0.28446	0.29406	0.29401	0.2846	0.3562	1.1948	1	0.1403	0.1402	0.14015	0.14037	0.0484
NCU03798.1	99h12_010_431	1.22611	1	0.39424	0.4437	0.44252	0.39424	0.2645
NCU03800.1	99h12_030_519	1	1.83233	0.54765	0.39495	0.39492	0.54772	0.056	1	1.81476	0.52346	0.37929	0.3791	0.52353	0.0486
NCU03801.1	99h12_040_1805	1	1.18663	0.28578	0.25147	0.25141	0.28584	0.1578	1.0195	1	0.13619	0.13259	0.13227	0.13629	0.3481
NCU03803.1	99h12_060_763	1	1.79091	0.47352	0.35913	0.35906	0.47476	0.0396	1	1.47052	0.38303	0.32167	0.32137	0.38428	0.0804
NCU03804.1	99h12_070_1401	1	1.46635	0.48112	0.3705	0.36916	0.48121	0.126	1	1.45827	0.33421	0.27925	0.27919	0.33461	0.0538
NCU03805.1	99h12_080_255	1.12562	1	0.43611	0.46447	0.46424	0.43783	0.3856
NCU03806.1	99h12_090_129	1	1.55649	0.36059	0.28019	0.28012	0.36059	0.043	1	1.47406	0.33921	0.27939	0.27927	0.33929	0.0545
NCU03808.1	99h12_110_3567	1.22071	1	0.29579	0.34536	0.34353	0.2961	0.1736
NCU03811.1	99h12_140_5437	2.02386	1	0.3049	0.41761	0.41703	0.3049	0.0146
NCU03813.1	99h12_160_510	1	1.43473	0.37224	0.31717	0.31714	0.37505	0.0831
NCU03815.1	99h12_180_1435	1.56514	1	0.19536	0.23974	0.23876	0.19705	0.0184
NCU03817.1	99h12_210_1058	1.44842	1	0.41038	0.50446	0.50393	0.41044	0.1533
NCU03819.1	99h12_230_5140	1	1.14078	0.35481	0.32667	0.32624	0.35516	0.2948
NCU03823.1	99h12_270_2194	1.40157	1	0.37841	0.45382	0.45372	0.37844	0.1395
NCU04154.1	9g6_030_844	1.16674	1	0.34554	0.39233	0.39164	0.3456	0.2893	1.16816	1	0.34062	0.37678	0.37678	0.34084	0.273
NCU04152.1	9g6_050_1528	1.25684	1	0.22543	0.25403	0.254	0.22594	0.0859
NCU04145.1	9g6_140_1337	1	1.0691	0.24097	0.25128	0.25063	0.24099	0.3098
NCU04142.1	9g6_170_1767	1.07087	1	0.3081	0.31204	0.31168	0.30823	0.3722
NCU04140.1	9g6_180_0	1	1.0896	0.28808	0.26823	0.26812	0.28821	0.3079	1	1.01585	0.38673	0.4161	0.41575	0.38732	0.4814
NCU04139.1	9g6_190_345	1.08268	1	0.09503	0.09414	0.09393	0.09516	0.0745
NCU04138.1	9g6_200_127	1.59104	1	0.28389	0.35619	0.35556	0.28507	0.0374
NCU04137.1	9g6_210_1414	1.05552	1	0.35147	0.36245	0.3625	0.35189	0.4209
NCU04133.1	9g6_250_3155								1	1.13395	0.22523	0.21854	0.21854	0.22615	0.177
NCU04130.1	9g6_280_474	1.50578	1	0.11334	0.12814	0.12706	0.11348	0.0078
NCU04122.1	9g6_360_652	1.12848	1	0.32481	0.34648	0.34511	0.32524	0.3087
ACSpot1_half	ACSpot1_half	1.07939	1	0.25111	0.25866	0.25785	0.25116	0.311
ACSpot2	ACSpot2	1	1.02624	0.28257	0.27784	0.27722	0.28306	0.4451
ACSpot2_half	ACSpot2_half	1	1.06973	0.19059	0.20041	0.20041	0.19101	0.2317
ACSpot6	ACSpot6	1.16257	1	0.21388	0.23459	0.23368	0.21407	0.1329
ACSpot6_half	ACSpot6_half	1.1728	1	0.24721	0.27886	0.27867	0.2479	0.1666
ACSpot7	ACSpot7	1.1601	1	0.17151	0.19073	0.19025	0.17187	0.0934
ACSpot7_half	ACSpot7_half	1.14779	1	0.13812	0.13646	0.13646	0.1383	0.0585
NCU03328.1	b10c3_010_356	4.01672	1	0.38853	0.77056	0.77063	0.38865	0.0031
N/A	b10c3_045_203	1.42161	1	0.24012	0.28144	0.28144	0.24027	0.0487
NCU03339.1	b10c3_130_1005	1.02155	1	0.21162	0.2065	0.20637	0.21249	0.4238
NCU03340.1	b10c3_140_1	1.01007	1	0.22518	0.22271	0.22164	0.22533	0.4663
NCU03344.1	b10c3_180_646	1.38576	1	0.20347	0.24124	0.24021	0.2039	0.0356
NCU02854.1	b10d6_130_638	1.42712	1	0.39084	0.47933	0.47912	0.39115	0.1484
NCU02849.1	b10d6_170_1068	1.32422	1	0.42839	0.53165	0.53169	0.42869	0.2394
NCU02840.1	b10d6_220_1117	1	1.41999	0.37609	0.33652	0.33646	0.37609	0.0954
NCU02839.1	b10d6_230_1445	1	1.47777	0.39741	0.32294	0.32294	0.3976	0.0811	1	1.4103	0.23452	0.20937	0.20934	0.23531	0.0315
NCU04032.1	b10h18_070_403	1.40688	1	0.40728	0.47925	0.47925	0.40807	0.1548	1.23446	1	0.36488	0.41779	0.41773	0.36518	0.2432
NCU04034.1	b10h18_090_955	5.23976	1	0.37096	0.75546	0.75269	0.37136	0.0011	14.4933	1	0.44856	1.15223	1.14937	0.44866	0.0001
NCU04036.1	b10h18_130_44	2.05583	1	0.26874	0.35912	0.35897	0.26944	0.0095
NCU04044.1	b10h18_210_1294	1.03111	1	0.25105	0.25633	0.25617	0.25123	0.4121
NCU04045.1	b10h18_220_1430	1.34369	1	0.28602	0.34568	0.34518	0.2862	0.1095
NCU04048.1	b10h18_250_16	1.27588	1	0.18864	0.21393	0.2139	0.18918	0.0541
NCU01193.1	b10h4_010_3983	1.3798	1	0.32828	0.37781	0.37724	0.32868	0.1107	1.04707	1	0.35588	0.34346	0.34349	0.35741	0.4354
NCU01191.1	b10h4_030_447	1.09447	1	0.15669	0.16599	0.16538	0.15693	0.134
NCU01185.1	b10h4_090_974	1.36028	1	0.32743	0.40605	0.40557	0.32752	0.1267
NCU01178.1	b10h4_160_1475	1.16092	1	0.26308	0.2782	0.27796	0.26316	0.1827
NCU09461.1	b10k17_010_378	1.32616	1	0.39833	0.46935	0.46918	0.39865	0.2139
NCU09468.1	b10k17_080_966	1.02983	1	0.34364	0.33688	0.3366	0.34367	0.4558
NCU09470.1	b10k17_100_418	1.33207	1	0.2246	0.24148	0.24145	0.2249	0.0524
NCU09472.1	b10k17_120_3004	1.92635	1	0.45467	0.64585	0.64546	0.45467	0.0715
N/A	b10n12_020_193	1.49819	1	0.37073	0.42928	0.4289	0.37076	0.0912
NCU01253.1	b10n12_110_909	1.75296	1	0.2985	0.38209	0.38121	0.29903	0.0262
NCU04284.1	b11a5_140_136	1	1.34099	0.40896	0.35678	0.35675	0.40917	0.1481
NCU04279.1	b11a5_200_2164	1.40338	1	0.25886	0.31478	0.31469	0.25914	0.0586
NCU08501.1	b11b22_010_11933	1	1.47262	0.34077	0.26999	0.26952	0.34165	0.0563
NCU08500.1	b11b22_020_181	1	1.73358	0.48423	0.37402	0.37385	0.48464	0.0533
NCU08496.1	b11b22_060_3268	1.1253	1	0.34999	0.37351	0.37309	0.35004	0.3272	1.03268	1	0.32631	0.33477	0.33444	0.32631	0.451
NCU08492.1	b11b22_100_219	1.36586	1	0.35008	0.41808	0.41778	0.35011	0.1376
NCU03407.1	b11b23_030_400	1	1.06156	0.27913	0.26505	0.2631	0.28027	0.3527
NCU03415.1	b11b23_110_859	1	2.4185	0.70932	0.43336	0.43292	0.70984	0.025
NCU03416.1	b11b23_120_3155	1.03067	1	0.19828	0.19884	0.19853	0.19833	0.363
NCU03422.1	b11b23_160_1382	1.45382	1	0.27882	0.31572	0.31553	0.27904	0.0522
NCU03425.1	b11b23_200_430	1	1.5579	0.35208	0.27203	0.27177	0.35231	0.0407
NCU01460.1	b11c21_050_82	1	1.1561	0.29216	0.27903	0.27892	0.29225	0.2015
NCU01459.1	b11c21_080_1065	1	1.06946	0.25961	0.26128	0.26126	0.25958	0.3159
NCU01458.1	b11c21_090_141	1.13125	1	0.18174	0.20087	0.20085	0.18241	0.1275
NCU01453.1	b11c21_150_398	1.69489	1	0.18812	0.23488	0.23382	0.18901	0.011
NCU01452.1	b11c21_160_436								1	1.67415	0.34898	0.27111	0.27029	0.34912	0.0272
NCU01451.1	b11c21_170_298	1.90863	1	0.27591	0.38626	0.38439	0.27625	0.0161	1.66406	1	0.24828	0.32298	0.32287	0.2486	0.0235
NCU01449.1	b11c21_180_1457	1	1.9842	0.55679	0.39901	0.39848	0.55724	0.0364	1	2.9939	0.69552	0.39778	0.39751	0.69611	0.0074
NCU01446.1	b11c21_210_265	1	1.87722	0.54044	0.39691	0.39563	0.54076	0.0467
NCU01467.1	b11e5_030_97								1	1.45415	0.36983	0.32328	0.32275	0.3712	0.074
NCU01469.1	b11e5_050_732	1.20081	1	0.38044	0.39678	0.39664	0.38049	0.2697
NCU01469.1	b11e5_060_219	1.39636	1	0.18877	0.22336	0.22327	0.18929	0.0307
NCU01475.1	b11e5_120_721	1.14184	1	0.23589	0.24111	0.24111	0.236	0.1757
NCU01476.1	b11e5_130_2333	1.67947	1	0.47069	0.62098	0.62069	0.47098	0.1235
NCU01477.1	b11e5_140_892	1.1029	1	0.16955	0.18348	0.18279	0.16981	0.152
NCU09550.1	b11e5_240_633	1.80842	1	0.49306	0.77127	0.7711	0.49306	0.1359	1.40284	1	0.47504	0.64692	0.64668	0.47568	0.255
NCU09543.1	b11e5_320_169	1.62068	1	0.11836	0.14051	0.13976	0.11838	0.0058
NCU09541.1	b11e5_340_818	1.27402	1	0.38456	0.4193	0.41899	0.38479	0.2127
NCU09535.1	b11e5_400_1211	1.13761	1	0.25105	0.25422	0.25408	0.25127	0.1962	1.13218	1	0.35189	0.38125	0.38034	0.35266	0.3319
NCU03518.1	b11e6_030_435	1.1608	1	0.1668	0.175	0.17489	0.16683	0.0862
NCU03517.1	b11e6_050_937	1.21044	1	0.3862	0.43807	0.43785	0.38651	0.2801	1.19446	1	0.38463	0.41918	0.41848	0.38466	0.297
NCU03516.1	b11e6_060_132	1.07817	1	0.28351	0.2962	0.2958	0.28356	0.3455
NCU03514.1	b11e6_080_3868	1	1.51886	0.58446	0.47653	0.47638	0.58569	0.1638
NCU03598.1	b11h24_030_1048	1	1.15072	0.32899	0.30216	0.30199	0.32904	0.2616
NCU03600.1	b11h24_060_194	1.09969	1	0.32074	0.33937	0.3379	0.32071	0.3324	1.35839	1	0.25408	0.28209	0.28183	0.25437	0.0588
NCU03608.1	b11h24_150_1056	1	3.33442	0.89537	0.47415	0.474	0.8963	0.0085	1	4.13624	0.95053	0.47325	0.47127	0.95361	0.0044
NCU06718.1	b11h7_030_1778	1.33183	1	0.3905	0.45779	0.45637	0.39068	0.1939
NCU06721.1	b11h7_070_1053	1.26756	1	0.34714	0.41467	0.41077	0.34757	0.1959
NCU06727.1	b11h7_120_791	1	1.79719	0.60275	0.43412	0.43376	0.60275	0.0795	1	1.7196	0.57314	0.41925	0.41911	0.57394	0.0813
NCU06729.1	b11h7_130_840	1.32637	1	0.26743	0.29458	0.2939	0.26773	0.0834
NCU06731.1	b11h7_150_1518	1	1.12266	0.23193	0.23164	0.23158	0.23295	0.1871
NCU03639.1	b11n2_060_832	1	2.48576	0.66263	0.40207	0.4018	0.66303	0.0174	1	2.2702	0.55701	0.36798	0.36789	0.55745	0.0165
NCU03638.1	b11n2_075_151	1.31659	1	0.16108	0.18964	0.18961	0.16137	0.0338
NCU03637.1	b11n2_080_1054	1	1.54926	0.43497	0.33934	0.33908	0.43507	0.0705
NCU03635.1	b11n2_090_30	1	1.96334	0.49132	0.35497	0.35444	0.49147	0.0265	1	1.68715	0.22482	0.18465	0.18418	0.22493	0.0086
NCU03625.1	b11n2_200_205	1	1.11384	0.24668	0.218	0.21784	0.24671	0.1993
NCU03624.1	b11n2_220_1352	1.25095	1	0.39136	0.44941	0.44853	0.39147	0.2524
NCU03617.1	b11n2_300_800	1.25579	1	0.3987	0.45527	0.45498	0.39936	0.2546	1.06308	1	0.39563	0.41262	0.41264	0.39582	0.4264
NCU03616.1	b11n2_310_153	1	1.03159	0.26547	0.24551	0.24446	0.26562	0.4196
NCU01013.1	b11o8_030_78	1.19687	1	0.2681	0.29986	0.29935	0.26818	0.1603
NCU01004.1	b11o8_120_2917	1.24028	1	0.23616	0.2554	0.25506	0.23668	0.0941
NCU01000.1	b11o8_160_1750	1.70156	1	0.28861	0.36269	0.36187	0.28985	0.0277
NCU08728.1	b11o9_070_6	1	1.24787	0.35951	0.31516	0.31505	0.35954	0.1841
NCU03443.1	b12f1_085_169	1.06265	1	0.35563	0.36193	0.36154	0.35728	0.4135
NCU02712.1	b12j7_040_832	1	1.11166	0.2479	0.23907	0.2388	0.24798	0.2158
NCU02708.1	b12j7_080_152	1	1.77372	0.52621	0.38305	0.38231	0.52993	0.0562	1	1.81886	0.42778	0.3294	0.3289	0.42788	0.029
NCU02707.1	b12j7_090_523	1	1.75831	0.53898	0.41113	0.41099	0.53901	0.0629	1	2.00047	0.64584	0.44787	0.44674	0.64588	0.0562
NCU02705.1	b12j7_110_483	1.05512	1	0.16402	0.17743	0.17686	0.16402	0.2448
NCU02694.1	b12j7_220_1642	1.48215	1	0.4344	0.5569	0.5569	0.43511	0.1652
NCU02693.1	b12j7_230_857	1.48157	1	0.38603	0.47173	0.47081	0.3866	0.1233
NCU01315.1	b12k8_010_4485	1.37909	1	0.35976	0.43102	0.43099	0.35991	0.1439	1.28785	1	0.44263	0.54295	0.54251	0.44306	0.2818
NCU01317.1	b12k8_020_32	1	1.68907	0.47177	0.34745	0.34731	0.47314	0.0556	1	1.8728	0.42742	0.33058	0.33044	0.42738	0.0232
NCU01318.1	b12k8_030_2103	1	1.67047	0.51359	0.38533	0.38516	0.51403	0.0709	1	1.43378	0.521	0.41384	0.41231	0.52282	0.1648
NCU03506.1	b12n19_060_436	1.51482	1	0.36126	0.44934	0.44825	0.36203	0.0954	1.23484	1	0.47115	0.56278	0.56091	0.47216	0.3345
NCU03505.1	b12n19_070_5647	1.26678	1	0.33193	0.37644	0.37607	0.33297	0.1753	1.0963	1	0.35991	0.38828	0.38745	0.36003	0.3781
NCU03502.1	b12n19_100_447								1.30471	1	0.44259	0.50383	0.50323	0.44268	0.2439
NCU03501.1	b12n19_110_967	1.49701	1	0.35689	0.47019	0.47	0.35771	0.0995
NCU01347.1	b13a5_030_1003	1.23477	1	0.42006	0.47869	0.47865	0.42019	0.2862
NCU01348.1	b13a5_050_105	1	1.03782	0.30942	0.30301	0.30185	0.30994	0.4256
NCU01349.1	b13a5_070_3337	1.52727	1	0.18148	0.2068	0.20667	0.18176	0.0153
NCU08441.1	b13b3_040_4710	1	2.00181	0.52206	0.35946	0.3592	0.52229	0.0281
NCU08439.1	b13b3_060_3927	1	1.18209	0.30756	0.27815	0.27749	0.30764	0.1913	1	1.16843	0.33929	0.3089	0.30887	0.33941	0.2461
NCU08427.1	b13b3_180_528	1.16958	1	0.15575	0.16759	0.16745	0.15607	0.0653
NCU00443.1	b13b7_020_460								1	1.38389	0.24566	0.2195	0.21934	0.24593	0.0418
NCU00440.1	b13b7_060_715	1	1.09586	0.26187	0.24289	0.24223	0.26197	0.2609
NCU00437.1	b13b7_080_769	1.19051	1	0.43252	0.50498	0.5043	0.43261	0.3387	1.10776	1	0.44464	0.50624	0.50562	0.44499	0.4055
NCU00432.1	b13b7_120_3841	1	1.09425	0.10206	0.10176	0.10176	0.10213	0.0658
NCU00431.1	b13b7_130_395	1.2952	1	0.38204	0.43059	0.43036	0.38216	0.2067
NCU00429.1	b13b7_150_118	1.17541	1	0.12158	0.11943	0.11937	0.1216	0.041
NCU00427.1	b13b7_170_2311	1.55115	1	0.47752	0.62516	0.62503	0.47815	0.1722
NCU00422.1	b13b7_220_968	1	1.82497	0.55602	0.40886	0.40841	0.55659	0.0575
NCU00916.1	b13c5_010_2415	1.0054	1	0.20753	0.20154	0.20133	0.20789	0.4781
NCU00911.1	b13c5_060_940	1	2.08413	0.55146	0.38123	0.38076	0.55258	0.0269
NCU00905.1	b13c5_090_1562	1.13391	1	0.30445	0.32103	0.32062	0.3045	0.2775
NCU00903.1	b13c5_110_519	1	1.35877	0.29646	0.26441	0.26435	0.29685	0.0678	1	1.24969	0.21073	0.17561	0.17515	0.21251	0.0563
NCU00902.1	b13c5_120_1415	1	1.28863	0.23954	0.22224	0.22209	0.24016	0.0647
NCU00900.1	b13c5_140_1569	1.2278	1	0.21477	0.24088	0.24071	0.21551	0.0965
NCU00899.1	b13c5_150_911	1.14342	1	0.26137	0.2795	0.27896	0.26164	0.2028	1.24414	1	0.2721	0.30263	0.30227	0.27261	0.1383
NCU00898.1	b13c5_160_1078	1.08249	1	0.17947	0.18516	0.18508	0.17997	0.1995
NCU01996.1	b13d15_020_1708	1.34129	1	0.18568	0.22275	0.22236	0.18654	0.0395
NCU01992.1	b13d15_060_2300	1	1.12577	0.29308	0.26602	0.26597	0.29373	0.2549
NCU01985.1	b13d15_110_1463	1.03796	1	0.34866	0.36069	0.36048	0.34897	0.4497
NCU01981.1	b13d15_150_56	1	1.43306	0.46871	0.38354	0.38317	0.46911	0.1346	1	1.28267	0.26765	0.24125	0.24089	0.26827	0.085
NCU01977.1	b13d15_190_1308	1.28821	1	0.25611	0.27792	0.27787	0.25692	0.0919
NCU01972.1	b13d15_240_1001	1.28922	1	0.16762	0.18468	0.18451	0.16812	0.0389
NCU01970.1	b13d15_260_408	1.53503	1	0.24849	0.29049	0.2902	0.24891	0.0306
NCU01966.1	b13d15_300_13	1	1.4499	0.27399	0.24045	0.23995	0.27424	0.0382
NCU01962.1	b13d15_340_220	1	1.17688	0.36224	0.32654	0.32626	0.36257	0.2538
NCU02264.1	b13d24_180_479	1	1.18377	0.28313	0.26467	0.26393	0.28344	0.1774	1	1.27367	0.22879	0.20297	0.20191	0.22935	0.0606
NCU02263.1	b13d24_190_312	1	1.60106	0.49314	0.37931	0.37925	0.4933	0.085	1	1.80235	0.52323	0.37239	0.37174	0.52534	0.045
NCU02261.1	b13d24_210_249	1.15516	1	0.34329	0.35102	0.35053	0.34329	0.2857	1.31928	1	0.20471	0.2424	0.24221	0.20492	0.0547
NCU02256.1	b13d24_270_2370	1	1.07395	0.31699	0.30387	0.30301	0.31712	0.3653
NCU02255.1	b13d24_290_2198	1.09717	1	0.27478	0.29286	0.29273	0.27488	0.3102
NCU02253.1	b13d24_310_218	1.19221	1	0.29159	0.31791	0.31774	0.29201	0.1904
NCU02249.1	b13d24_350_1953	1	1.20271	0.2418	0.20674	0.20657	0.24186	0.1051
NCU04612.1	b13h18_040_459	1	1.29496	0.36988	0.32544	0.32512	0.37038	0.1532
NCU04613.1	b13h18_050_557	1.2119	1	0.17098	0.18056	0.18045	0.17109	0.0549
N/A	b13h18_090_2	1.0931	1	0.20272	0.21999	0.21989	0.20296	0.2028
NCU04618.1	b13h18_120_2607	1.1991	1	0.16002	0.17356	0.17295	0.16036	0.0607
NCU04623.1	b13h18_180_2894	1.49631	1	0.43742	0.55137	0.55131	0.43736	0.1642
NCU04630.1	b13h18_250_1858	1.58599	1	0.36422	0.46697	0.4669	0.36429	0.0764
N/A	b13h18_260_50	1.44704	1	0.22198	0.26611	0.26585	0.22277	0.0348
NCU01644.1	b13i18_010_2676	1.11094	1	0.19233	0.19529	0.19481	0.19241	0.1588
NCU01645.1	b13i18_020_129	1	1.33403	0.31971	0.28256	0.28244	0.32036	0.0896
NCU01651.1	b13i18_080_2038	1.60324	1	0.26842	0.34055	0.33923	0.26905	0.0333
NCU01654.1	b13i18_110_2002	1	1.17673	0.29074	0.28481	0.28443	0.29101	0.1997
NCU01272.1	b13m13_060_2086	1	1.62275	0.52331	0.4019	0.40187	0.52447	0.0916
NCU01869.1	b13n4_090_957	1.43637	1	0.35731	0.43603	0.43575	0.35753	0.1091
NCU01871.1	b13n4_110_428	1	1.57978	0.53704	0.43051	0.43031	0.5374	0.1173
NCU01879.1	b13n4_200_296	1	1.56168	0.46571	0.36996	0.3699	0.46622	0.0856
NCU01882.1	b13n4_230_812	1.16001	1	0.3567	0.39186	0.39178	0.35689	0.3069
NCU04179.1	b13o20_050_1534	1.01517	1	0.30505	0.3012	0.30117	0.30543	0.4705	1	1.54815	0.49913	0.4087	0.40856	0.49923	0.1037
NCU04185.1	b13o20_100_1003	1.2471	1	0.33377	0.36562	0.36536	0.33391	0.1834
NCU04192.1	b13o20_180_615	1	2.02931	0.61417	0.40054	0.40047	0.61447	0.0416
NCU01107.1	b13o8_020_909	1.77414	1	0.2043	0.25276	0.25248	0.20486	0.0119	1.49773	1	0.52413	0.81467	0.81467	0.5243	0.262
NCU01100.1	b13o8_090_1170	1	1.27855	0.28884	0.26892	0.2688	0.28887	0.0984
NCU01098.1	b13o8_110_4456	1.52164	1	0.47849	0.62661	0.62692	0.47849	0.1816	1.73859	1	0.42049	0.56606	0.56566	0.4213	0.0813
NCU01092.1	b13o8_180_19	1	2.05773	0.55216	0.38118	0.3811	0.55239	0.028	1	4.6131	0.74644	0.38438	0.38361	0.7469	0.0018
NCU01091.1	b13o8_200_1703	1.29399	1	0.37513	0.44738	0.44721	0.37553	0.2037
NCU08904.1	b14a21_030_948	1.13783	1	0.17342	0.1692	0.16917	0.17436	0.1004
NCU08897.1	b14a21_120_1316	1	1.94877	0.49933	0.3447	0.34444	0.49941	0.0286
NCU08895.1	b14a21_150_1518	1.35645	1	0.32912	0.37944	0.37932	0.32969	0.1259
NCU08892.1	b14a21_180_1021	1.55073	1	0.41202	0.5355	0.53443	0.41225	0.1223
NCU08888.1	b14a21_220_194	1.02655	1	0.28646	0.28415	0.28395	0.28713	0.4368
NCU08887.1	b14a21_230_635	1.6032	1	0.48287	0.65236	0.65236	0.48355	0.1706
NCU01088.1	b14a6_010_36	1.32264	1	0.42035	0.45298	0.4526	0.42061	0.2082
NCU01086.1	b14a6_030_1022	1.19482	1	0.21985	0.23567	0.23516	0.21988	0.1109
NCU01084.1	b14a6_050_713	1.06823	1	0.20397	0.1941	0.1941	0.20476	0.2514
NCU01082.1	b14a6_070_718	1.72593	1	0.15492	0.20716	0.20695	0.15543	0.0084
NCU01080.1	b14a6_090_1321	1.48316	1	0.43756	0.57555	0.57447	0.43778	0.1732
NCU01076.1	b14a6_130_95	1.23808	1	0.09779	0.10602	0.10591	0.09958	0.0205
NCU01066.1	b14a6_230_1319	1.21029	1	0.31806	0.34719	0.34649	0.31809	0.1985
NCU06826.1	b14d6_020_734	1.06894	1	0.17947	0.17957	0.17947	0.17967	0.2152
NCU06821.1	b14d6_060_1972	1.31705	1	0.32585	0.36833	0.36803	0.32605	0.1361
NCU06791.1	b14d6_250_1827	1.56995	1	0.43625	0.59209	0.59179	0.43635	0.1439
NCU06790.1	b14d6_260_642	1.05489	1	0.2748	0.26577	0.2654	0.27507	0.3709
NCU06787.1	b14d6_290_981	1.06989	1	0.1754	0.18811	0.18779	0.17556	0.2233
NCU06785.1	b14d6_310_1767	1.30686	1	0.23154	0.2566	0.25608	0.23279	0.0633
NCU06783.1	b14d6_320_1106	1.1174	1	0.34299	0.35487	0.35476	0.34304	0.3258	1.41309	1	0.34884	0.41089	0.41083	0.34887	0.1162
NCU06781.1	b14d6_340_237	1.19833	1	0.32288	0.34813	0.3476	0.32299	0.2147
NCU06775.1b	b14d6_410_2599	1.4316	1	0.39715	0.5007	0.50017	0.3985	0.1497
NCU06774.1	b14d6_420_3109								1.03285	1	0.34489	0.33168	0.33166	0.34516	0.4506
NCU06773.1	b14d6_430_987	1.47659	1	0.44942	0.57369	0.57328	0.44996	0.1791	1.49634	1	0.4378	0.57267	0.57203	0.4381	0.1697
NCU06766.1	b14d6_490_4288	1.4298	1	0.35606	0.43756	0.43703	0.35637	0.1172
NCU04786.1	b15b10_002_3240	1.3015	1	0.4245	0.51045	0.51032	0.42531	0.2632
NCU04784.1	b15b10_004_5426	1	1.04294	0.26366	0.25803	0.25733	0.26493	0.3902
NCU04781.1	b15b10_020_227	1	1.64704	0.48749	0.37111	0.37	0.48762	0.068
NCU04779.1	b15b10_040_682	1.21836	1	0.34804	0.376	0.37606	0.34827	0.2312	1	1.79712	0.24347	0.18618	0.1858	0.24355	0.0092
NCU04777.1	b15b10_070_1666	1.07141	1	0.38816	0.41159	0.41092	0.38894	0.4193
NCU04774.1	b15b10_110_1601	2.41935	1	0.15169	0.22214	0.222	0.15173	0.0013
NCU04771.1	b15b10_150_1423	1.5587	1	0.2239	0.28509	0.2848	0.22471	0.0259
NCU04770.1	b15b10_160_686	1.2198	1	0.08968	0.09864	0.09843	0.08986	0.0215
N/A	b15b24_050_168	1.00857	1	0.22157	0.21806	0.21788	0.22229	0.4685
NCU01999.1	b15b3_020_1417	1.0779	1	0.26771	0.28446	0.28417	0.26792	0.3317
NCU02003.1	b15b3_060_1135	1	1.38117	0.36389	0.29976	0.29922	0.36407	0.0856	1	1.45141	0.19533	0.1756	0.17555	0.19534	0.0204
NCU02007.1	b15b3_110_71	1	1.25404	0.3203	0.28889	0.2888	0.32064	0.136	1	1.11601	0.29132	0.27392	0.27338	0.29172	0.2686
NCU02009.1	b15b3_120_99	1	1.14537	0.11066	0.10534	0.10512	0.11067	0.043
NCU02011.1	b15b3_140_2290	1	1.38421	0.36477	0.32546	0.32537	0.36483	0.0986
NCU02016.1	b15b3_190_164	1	1.05413	0.19402	0.19439	0.19423	0.19407	0.2763
NCU02019.1	b15b3_220_696	1.47399	1	0.40641	0.52126	0.52126	0.40653	0.1475	1.28582	1	0.38065	0.43867	0.43829	0.38096	0.2144
NCU02020.1	b15b3_230_2787	1.35819	1	0.36992	0.42099	0.42001	0.36995	0.1532
NCU05395.1	b15i20_060_259	1.6864	1	0.28811	0.4004	0.4004	0.28835	0.035	1.81211	1	0.25382	0.3389	0.33803	0.25389	0.0154
NCU05404.1	b15i20_140_43	1	1.95808	0.44161	0.31928	0.3174	0.44168	0.0185
NCU02652.1	b16b8_020_631	1.65399	1	0.45127	0.61345	0.6126	0.45175	0.1244
NCU02657.1	b16b8_070_728	1	2.25209	0.73534	0.47516	0.47483	0.73588	0.0418
NCU02671.1	b16b8_200_679	1.01896	1	0.37715	0.35797	0.35797	0.37749	0.4777
NCU02672.1	b16b8_210_583	1.40169	1	0.28116	0.32332	0.32313	0.28141	0.0754
NCU02679.1	b16b8_280_1874	1.26065	1	0.3453	0.38577	0.38572	0.34567	0.1999
NCU02965.1	b16d18_200_2193	1	1.10494	0.24954	0.23749	0.23752	0.24962	0.2228
NCU05390.1	b16l14_010_330	1.07134	1	0.21498	0.22518	0.22516	0.21543	0.2776
NCU05387.1	b16l14_060_1237	1.06797	1	0.07006	0.06403	0.06402	0.07048	0.0552	1	1.07551	0.23663	0.23157	0.23047	0.23702	0.286
NCU04100.1	b16m17_050_1164	1	1.42748	0.4025	0.3498	0.34915	0.40419	0.1061
NCU04096.1	b16m17_090_1756	1.53841	1	0.30344	0.35601	0.35538	0.30359	0.0465
NCU06842.1	b17b1_030_1728	1	1.12058	0.40889	0.38995	0.38951	0.40891	0.36664
NCU06843.1	b17b1_040_475	1	2.10849	0.66056	0.43986	0.43888	0.66229	0.0443	1	2.74795	0.55709	0.35706	0.3565	0.55719	0.0065
NCU06844.1	b17b1_050_338	1.21367	1	0.3665	0.42	0.41925	0.36686	0.2613
NCU06851.1	b17b1_120_2133	1.27723	1	0.36254	0.41922	0.41896	0.36257	0.2103
NCU01768.1	b17c10_060_2662	1	1.63245	0.40417	0.33355	0.33349	0.40481	0.0471	1	2.39933	0.39936	0.2817	0.28094	0.40162	0.0063
NCU01756.1	b17c10_190_639	1	1.6003	0.52916	0.39187	0.3917	0.52946	0.0985
NCU01753.1	b17c10_220_1679	1.02726	1	0.24838	0.25671	0.2566	0.24859	0.4322
NCU01752.1	b17c10_250_215	1	1.58391	0.55132	0.4203	0.41993	0.55155	0.1191
NCU01748.1	b17c10_290_295	1.01492	1	0.33169	0.33437	0.33358	0.33245	0.4744
NCU03795.1	b18d24_030_818	1	1.14557	0.33684	0.30719	0.30711	0.3376	0.2645
NCU09602.1	b18e6_040_1120	1	1.54567	0.54061	0.41058	0.4101	0.54128	0.1269
NCU09593.1	b18e6_120_946	1.34634	1	0.35204	0.41125	0.41104	0.35231	0.154
NCU03035.1	b18p24_020_103	1.17324	1	0.18498	0.20861	0.20814	0.18506	0.0977
NCU03032.1	b18p24_050_2250	2.35288	1	0.26439	0.38574	0.38566	0.2646	0.0058
NCU03031.1	b18p24_060_161	1.22026	1	0.26595	0.28377	0.28352	0.26629	0.1387
NCU03030.1	b18p24_070_1318	1.28357	1	0.18832	0.19582	0.19579	0.18841	0.0431
NCU03029.1	b18p24_080_947	1.29272	1	0.26452	0.32453	0.32407	0.26452	0.1038
NCU03023.1	b18p24_120_1510	1.03608	1	0.11692	0.12251	0.12242	0.11733	0.2316
NCU03018.1	b18p24_170_1775	1.40885	1	0.405	0.51645	0.51581	0.40518	0.1834	1	1.04897	0.30973	0.32324	0.32202	0.31011	0.415
NCU08502.1	b18p7_010_445	1	1.76171	0.53265	0.39725	0.39711	0.53321	0.0638
NCU08510.1	b18p7_090_1213	2.17101	1	0.18421	0.2404	0.24036	0.18424	0.0038
NCU08513.1	b18p7_130_53	1.36241	1	0.35862	0.43434	0.43347	0.35891	0.1565
NCU08515.1	b18p7_150_1299	1	1.23555	0.3102	0.26835	0.26792	0.31119	0.1379
NCU08516.1	b18p7_160_1051	1	1.04192	0.20019	0.20755	0.20734	0.20035	0.3446
NCU08518.1	b18p7_180_172	1.24726	1	0.24963	0.29669	0.29561	0.24971	0.1148
NCU05127.1	b19a17_060_900	1.34476	1	0.44237	0.53931	0.53871	0.44237	0.2329	1.00145	1	0.46793	0.52531	0.52531	0.46785	0.4991
NCU05136.1	b19a17_150_1018	1	1.28286	0.35873	0.31042	0.31004	0.3591	0.15	1	1.15648	0.28671	0.25627	0.25438	0.28694	0.1934
NCU05137.1	b19a17_160_1045	1.07475	1	0.2539	0.25646	0.25641	0.25406	0.324
NCU05141.1	b19a17_190_83	1.61749	1	0.27223	0.355	0.35446	0.27233	0.0318
NCU05142.1	b19a17_200_888	1.26305	1	0.23117	0.25906	0.2588	0.23137	0.0874
NCU03393.1	b19c19_040_95	1	1.96821	0.61238	0.45066	0.45059	0.61345	0.054
NCU03399.1	b19c19_110_857	1	1.48702	0.47315	0.3739	0.37323	0.47337	0.105
NCU03400.1	b19c19_120_43	1.14591	1	0.2177	0.23576	0.2356	0.21898	0.1493
NCU03404.1	b19c19_160_961	1.35083	1	0.41889	0.49883	0.49853	0.41889	0.2084
NCU03405.1	b19c19_170_191	1.19263	1	0.31282	0.34054	0.33922	0.31302	0.2256
NCU01665.1	b1d1_050_953	1.21463	1	0.21894	0.24243	0.24231	0.21923	0.102
NCU01666.1	b1d1_060_823	1	2.71466	0.79071	0.45475	0.45442	0.79443	0.0195
NCU01680.1	b1d1_210_2615	1	1.76359	0.47545	0.36293	0.36272	0.47556	0.0442	1	1.50108	0.43548	0.34628	0.34577	0.43578	0.0863
NCU01692.1	b1d1_330_1107	1	1.25221	0.47899	0.42125	0.42125	0.47886	0.2728	1	1.07852	0.30407	0.28802	0.28796	0.30424	0.3523
NCU09192.1	b1d14_020_424	1	1.32042	0.45895	0.39181	0.38934	0.45892	0.2042
NCU09194.1	b1d14_040_454	1	1.13032	0.18534	0.17721	0.17611	0.18555	0.1067
NCU09202.1	b1d14_120_1281	1.08641	1	0.12388	0.12456	0.12412	0.12412	0.1061
NCU09208.1	b1d14_190_1357	1.2999	1	0.23729	0.26478	0.26469	0.23746	0.0705	1.85243	1	0.38425	0.50361	0.50361	0.38432	0.039
NCU09209.1	b1d14_200_1988	1	1.28757	0.24326	0.22716	0.22644	0.2434	0.0667
NCU09210.1	b1d14_210_1482	1	2.26118	0.70291	0.43209	0.43217	0.70336	0.034
NCU09211.1	b1d14_220_3429	1.61889	1	0.29437	0.34915	0.34818	0.2944	0.0348
NCU09217.1	b1d14_280_902	1.26347	1	0.17721	0.20117	0.20096	0.17738	0.0518
NCU05351.1	b1d4_040_111	3.66934	1	0.56386	1.14844	1.14702	0.56528	0.0136
NCU05358.1	b1d4_110_802	1.34353	1	0.29817	0.35095	0.35089	0.29823	0.1075
NCU05381.1	b1d4_330_471	2.72758	1	0.36502	0.58686	0.58666	0.36569	0.0062
NCU01808.1	b1k11_020_155	1.86789	1	0.39677	0.55233	0.5515	0.39688	0.0488
NCU01807.1	b1k11_030_36	1.21538	1	0.10895	0.12222	0.12214	0.10913	0.0288
NCU01803.1	b1k11_070_938	1.42878	1	0.27057	0.33892	0.33849	0.2711	0.0647
NCU01801.1	b1k11_090_267	1.67419	1	0.47613	0.65779	0.65676	0.47627	0.1428
NCU01796.1	b1k11_140_1474	1.39558	1	0.43648	0.51157	0.51032	0.43763	0.1864
NCU01795.1	b1k11_150_493	1.10642	1	0.26998	0.29313	0.29252	0.27033	0.283
NCU01794.1	b1k11_160_158	1	1.00398	0.30462	0.30972	0.30982	0.3052	0.4909
NCU01793.1	b1k11_170_427	1.06405	1	0.3428	0.36203	0.3618	0.34293	0.4066
NCU01792.1	b1k11_180_440	1.04884	1	0.17779	0.19471	0.19468	0.17815	0.282	1.01985	1	0.20401	0.21488	0.21436	0.2043	0.4176
NCU01791.1	b1k11_190_422	1.10273	1	0.29514	0.28918	0.28889	0.29538	0.2919
NCU02497.1	b1o14_030_2661	1.19356	1	0.23029	0.26579	0.26527	0.23092	0.1318
NCU02491.1	b1o14_090_656	1	1.28827	0.3319	0.29302	0.29215	0.33231	0.1291
NCU02480.1	b1o14_200_592	1	1.81705	0.34605	0.26018	0.25992	0.34652	0.0159	1	3.29928	0.43803	0.27309	0.27232	0.43803	0.0026
NCU02477.1	b1o14_230_1467	1.04485	1	0.10258	0.10786	0.10739	0.10302	0.1772
NCU02472.1	b1o14_280_110	1	1.69547	0.4797	0.36993	0.36956	0.48032	0.0572	1	2.05453	0.37493	0.26702	0.26648	0.37518	0.0106
NCU01429.1	b20d17_010_806	1	1.54789	0.51178	0.38694	0.38668	0.51258	0.1097
NCU01436.1	b20d17_080_203	1	1.67835	0.1406	0.12774	0.12765	0.1407	0.0055	1	1.42984	0.36826	0.30266	0.30188	0.36872	0.0777
NCU01438.1	b20d17_110_709	1.17737	1	0.30659	0.34719	0.3463	0.30664	0.2322	1.08106	1	0.23419	0.23455	0.23444	0.23503	0.2581
NCU01439.1	b20d17_120_388	1	2.64363	0.65645	0.40931	0.40931	0.65892	0.0123
NCU01440.1	b20d17_130_4655	1	1.30236	0.33497	0.29238	0.29224	0.33576	0.1173
NCU01442.1	b20d17_160_1081	1.56467	1	0.29149	0.36989	0.36953	0.29156	0.0457
NCU01443.1	b20d17_180_1261	1	1.09238	0.32558	0.31057	0.31028	0.32626	0.349
NCU01444.1	b20d17_190_90	1	1.23143	0.31038	0.27689	0.27678	0.31077	0.1451
NCU00951.1	b20j13_020_528	1	1.67512	0.47971	0.3727	0.3726	0.47967	0.067	1	1.54481	0.36642	0.31265	0.31251	0.36755	0.0518
NCU00953.1	b20j13_040_1002	1.45041	1	0.42196	0.5267	0.52656	0.42302	0.1632
NCU00957.1	b20j13_080_96	1	1.28287	0.39818	0.3443	0.34243	0.39856	0.1848
NCU00959.1	b20j13_100_577	1.32571	1	0.27802	0.32021	0.31771	0.27811	0.0909
NCU00963.1	b20j13_140_901	1.00824	1	0.12599	0.12823	0.128	0.12655	0.4198
NCU00969.1	b20j13_200_175	1	1.32079	0.3343	0.29646	0.29519	0.33495	0.1131
NCU00970.1	b20j13_210_467	1.22133	1	0.23865	0.28085	0.28068	0.2387	0.1195
NCU00971.1	b20j13_220_389	1	1.7171	0.48376	0.3576	0.35753	0.48511	0.0533	1	1.64266	0.39307	0.32214	0.32133	0.39343	0.0412
NCU00979.1	b20j13_300_27	1	1.06815	0.25352	0.24286	0.24268	0.25412	0.317	1	2.04785	0.39796	0.2806	0.27962	0.39808	0.0097
NCU00981.1	b20j13_320_447	1	1.20403	0.2869	0.266	0.26597	0.28695	0.144
NCU00983.1	b20j13_330_1001	1	1.26635	0.43052	0.3751	0.37516	0.43255	0.211
NCU01775.1	b21d9_020_1855	1.33504	1	0.35312	0.40228	0.40127	0.35321	0.147
NCU01776.1	b21d9_030_353	1	1.55357	0.49889	0.38247	0.38229	0.49984	0.1024
NCU01780.1	b21d9_070_995	1.37974	1	0.41865	0.52953	0.52953	0.41977	0.2057
NCU01783.1	b21d9_100_543	1.36461	1	0.44217	0.53787	0.53672	0.44223	0.2268
NCU09931.1	b21j21_130_789	1	1.57927	0.42114	0.34518	0.34352	0.42114	0.0678
NCU09924.1	b21j21_200_1008	1.51743	1	0.46201	0.61322	0.61251	0.46201	0.1786
NCU09922.1	b21j21_225_1023	1	1.00544	0.20537	0.19099	0.19058	0.20577	0.4746
NCU09915.1	b21j21_280_1319	2.27505	1	0.10472	0.15419	0.15408	0.10476	0.0013
NCU01552.1	b21o8_030_91	1	1.81469	0.48654	0.34952	0.34895	0.48753	0.0363	1	1.82568	0.46985	0.35813	0.3576	0.47011	0.0375
N/A	b21o8_070_43	1.14398	1	0.1811	0.19228	0.19228	0.1813	0.1115
NCU01559.1	b21o8_090_77	1.2497	1	0.35339	0.39886	0.39863	0.35384	0.2155
NCU01560.1	b21o8_110_69	1.2122	1	0.39523	0.43033	0.4303	0.39537	0.2796	1.39048	1	0.36804	0.45107	0.45005	0.36842	0.1505
NCU01561.1	b21o8_120_1962	1.30162	1	0.39851	0.44688	0.44644	0.39857	0.2057
NCU00602.1	b22i21_080_1729	1.55524	1	0.41713	0.55323	0.55317	0.41768	0.1236
NCU00595.1	b22i21_140_1508	1.51728	1	0.28255	0.34931	0.34886	0.28245	0.0462
NCU00587.1	b22i21_210_1730	1	1.00272	0.30216	0.27909	0.27868	0.30216	0.4951
NCU00586.1	b22i21_220_432	1.65119	1	0.25898	0.34676	0.34673	0.25969	0.0284
NCU00585.1	b22i21_230_900	1	2.34054	0.66356	0.43633	0.43583	0.66381	0.0241
NCU00578.1	b22i21_300_197	1.34632	1	0.40937	0.48257	0.48245	0.40955	0.2022
NCU00576.1	b22i21_320_1130	1.16543	1	0.14176	0.14928	0.14893	0.14223	0.0642
NCU00575.1	b22i21_330_1155	1	1.57886	0.40405	0.31561	0.31564	0.40418	0.0542
NCU09492.1	b22k18_030_5680	1.3126	1	0.2192	0.2446	0.24442	0.2192	0.0572
NCU09491.1	b22k18_040_791	1.57362	1	0.36323	0.44746	0.44713	0.36366	0.0749
NCU09485.1	b22k18_100_2618	1	1.49651	0.23381	0.20303	0.20274	0.23531	0.022
NCU09477.1	b22k18_180_234	1	1.70632	0.50058	0.39667	0.39667	0.5011	0.0667
NCU09476.1	b22k18_190_206	1	2.50643	0.42597	0.2818	0.28149	0.42601	0.0042
NCU05094.1	b23b10_070_858								9.52393	1	0.36611	0.86435	0.8626	0.36623	0
NCU05095.1	b23b10_080_1474	1	1.39075	0.39442	0.32849	0.32846	0.39636	0.1096	1	1.19171	0.33461	0.29489	0.29354	0.33523	0.1966
NCU05097.1	b23b10_100_812	1.05481	1	0.32586	0.3437	0.34233	0.3262	0.412
NCU05106.1	b23b10_180_1212	1.23145	1	0.19946	0.22195	0.22181	0.19966	0.077
NCU05116.1	b23b10_280_298	1.23843	1	0.35583	0.41714	0.4164	0.35595	0.2347
NCU05118.1	b23b10_300_52	1	1.20461	0.23249	0.21872	0.21852	0.23467	0.1046	1	1.28485	0.2479	0.22676	0.22569	0.24823	0.0758
NCU06836.1	b23d6_070_975	1.31465	1	0.26211	0.29528	0.29464	0.26217	0.0835
NCU06834.1	b23d6_090_2583	1.03787	1	0.23446	0.23307	0.23258	0.23568	0.3851
NCU03347.1	b23e9_020_1168	1	1.06685	0.26294	0.26581	0.26549	0.26326	0.3377	1	1.2602	0.3193	0.2942	0.29412	0.32014	0.1383
NCU03356.1	b23e9_090_1766								1.37817	1	0.31082	0.36436	0.36405	0.31091	0.1052
NCU03358.1	b23e9_110_7	1	1.52121	0.41559	0.32251	0.32222	0.41572	0.0713
NCU03359.1	b23e9_130_1617	1	1.56005	0.47687	0.37833	0.37826	0.47697	0.0928
NCU01847.1	b23g1_010_3096	1.47521	1	0.32487	0.3786	0.37834	0.32494	0.0698	2.25981	1	0.13825	0.20353	0.20293	0.13895	0.0022
NCU01846.1	b23g1_020_1096	1.47349	1	0.19006	0.21126	0.2111	0.19047	0.0209
NCU01844.1	b23g1_040_508	1.39135	1	0.43203	0.55323	0.55297	0.43236	0.2123	1.76649	1	0.51061	0.73546	0.73521	0.51085	0.1366
NCU01841.1	b23g1_070_238	1.22019	1	0.39263	0.42782	0.42762	0.39275	0.2668
NCU01835.1	b23g1_120_132	1.32037	1	0.3066	0.36218	0.36141	0.30669	0.1209
NCU01833.1	b23g1_140_6211	1.30196	1	0.3278	0.36788	0.3678	0.32856	0.1469
NCU01831.1	b23g1_160_1180	1.28183	1	0.34437	0.41538	0.41471	0.3444	0.1832
NCU01827.1	b23g1_190_92	1	1.90836	0.52627	0.38474	0.38459	0.52682	0.0359	1	2.2399	0.33014	0.21081	0.21084	0.33037	0.0036
NCU01824.1	b23g1_210_826	1	1.60958	0.34933	0.2865	0.2858	0.34946	0.0338
NCU03575.1	b23i4_100_3027	1.04611	1	0.26255	0.27582	0.27569	0.26304	0.3892
NCU03571.1	b23i4_130_2585	1.31984	1	0.42775	0.54874	0.54874	0.42817	0.2659
NCU03897.1	b23l21_050_3720	1	1.26528	0.43012	0.39252	0.39241	0.43158	0.2345	1	1.09558	0.30135	0.27246	0.27223	0.30189	0.3079
NCU03898.1	b23l21_060_599	1.31663	1	0.37926	0.44737	0.44642	0.38038	0.191
NCU03899.1	b23l21_070_1563	1.09437	1	0.29217	0.30881	0.3086	0.29243	0.3251
NCU03901.1	b23l21_090_585	1	1.02599	0.19414	0.20104	0.20102	0.19434	0.3753
NCU03904.1	b23l21_120_70	1.01231	1	0.1962	0.20287	0.20218	0.19628	0.449	1.0308	1	0.19676	0.19427	0.19416	0.19753	0.3523
NCU03905.1	b23l21_130_1067	1	1.27412	0.36858	0.33339	0.33313	0.36869	0.1736
NCU03908.1	b23l21_170_520	1.19456	1	0.34413	0.37991	0.37971	0.34429	0.2472
NCU03909.1	b23l21_180_836	1.13924	1	0.26027	0.28197	0.28124	0.26038	0.223
NCU03910.1	b23l21_190_275	1.19675	1	0.32597	0.35843	0.35837	0.32603	0.2279
NCU03911.1	b23l21_200_319	1	1.7737	0.50651	0.39189	0.39199	0.50683	0.0512
NCU03914.1	b23l21_220_2603	1.10407	1	0.35645	0.39086	0.39054	0.35677	0.364
NCU03918.1	b23l21_270_777	1.06958	1	0.31871	0.31994	0.31955	0.31882	0.3852
NCU03925.1	b23l21_350_1135	1.114	1	0.32827	0.35276	0.35274	0.32838	0.33
NCU03929.1	b23l21_400_1791	1	1.09066	0.16133	0.15746	0.15738	0.16252	0.1372	1.0536	1	0.21073	0.21772	0.21758	0.21089	0.319
NCU09258.1	b23l4_070_2946	1.36938	1	0.41201	0.50624	0.50602	0.41268	0.2002
NCU09260.1	b23l4_090_508	1.14569	1	0.29326	0.30912	0.30915	0.29335	0.2457
NCU09263.1	b23l4_120_124	1	2.01361	0.47194	0.33691	0.33664	0.47251	0.0199
NCU09264.1	b23l4_130_259	1.18665	1	0.20677	0.22348	0.22312	0.20691	0.0984
NCU09265.1	b23l4_150_1083	1	1.14381	0.36917	0.35901	0.35891	0.3697	0.3141
NCU02344.1	b23n11_050_636	1	1.05556	0.23673	0.23501	0.23472	0.23681	0.3367
NCU02340.1	b23n11_100_670	1.37019	1	0.29004	0.33965	0.33965	0.29073	0.0869
NCU02337.1	b23n11_130_1391	1.25178	1	0.34652	0.38835	0.38835	0.34652	0.1864
N/A	b24a11_010_1350	1.09881	1	0.17676	0.1553	0.15519	0.17681	0.1351
N/A	b24a11_080_784	1.14988	1	0.19966	0.22902	0.22883	0.19969	0.134
N/A	b24a11_140_567	1.15892	1	0.34987	0.37764	0.37742	0.3499	0.2882	1.14262	1	0.39557	0.4445	0.44433	0.39577	0.3513
N/A	b24a11_170_682	1	1.64717	0.55133	0.43	0.42912	0.5516	0.1022	1	1.72248	0.53154	0.38873	0.38858	0.53298	0.0672
N/A	b24a11_180_1463	1.12524	1	0.29982	0.30892	0.3086	0.30065	0.279
N/A	b24a11_200_2457	2.41727	1	0.3023	0.44961	0.44836	0.30351	0.0064
N/A	b24a11_210_5434	1	1.08895	0.10981	0.10115	0.10002	0.10982	0.0795
N/A	b24a11_230_1075	1.32855	1	0.25224	0.29346	0.29311	0.25227	0.0766
N/A	b24a11_290_330	1	1.24475	0.38993	0.3513	0.35113	0.39058	0.2051	1	1.4775	0.07648	0.06709	0.06692	0.07656	0.0032
N/A	b24a11_330_0	1.4491	1	0.25786	0.30782	0.30733	0.25801	0.0458
NCU08920.1	b24g20_030_1765	1	1.0804	0.30904	0.28962	0.28928	0.30909	0.3392
NCU08909.1	b24g20_120_1300	1.93029	1	0.3293	0.43433	0.4343	0.32971	0.0212	1.82907	1	0.38699	0.50628	0.50422	0.38786	0.044
NCU08907.1	b24g20_140_272	1	1.00852	0.24955	0.24458	0.24427	0.24963	0.47425
N/A	b24g20_150_14	1.27391	1	0.20237	0.21088	0.21047	0.20284	0.053
NCU01536.1	b24g3_060_37	1	1.1599	0.2615	0.23806	0.2371	0.26174	0.1738
NCU01538.1	b24g3_070_1107	1	1.0249	0.16439	0.15727	0.15616	0.16439	0.3585
NCU01541.1	b24g3_110_120	1.12774	1	0.03104	0.03185	0.03175	0.03115	0.0111
NCU01542.1	b24g3_120_2350	1	1.19351	0.36173	0.32331	0.32331	0.36189	0.2254
NCU01545.1	b24g3_150_107	1.05868	1	0.31307	0.32542	0.32529	0.31346	0.3966	1.28448	1	0.20873	0.23151	0.23102	0.20876	0.0601
NCU01546.1	b24g3_160_321	1	1.00936	0.32742	0.32133	0.31901	0.32846	0.4845
NCU01548.1	b24g3_190_131	1	1.07591	0.26558	0.25575	0.25483	0.26629	0.3126	1.02861	1	0.13069	0.15877	0.15873	0.1307	0.3047
NCU09754.1	b24g5_100_384	1.30262	1	0.2058	0.23077	0.2306	0.20662	0.0541
NCU01747.1	b24h17_010_3600	1.56943	1	0.26285	0.31456	0.31417	0.26295	0.032	2.26325	1	0.24366	0.33468	0.3345	0.24384	0.005
NCU01744.1	b24h17_040_5190	1	1.22442	0.29225	0.2722	0.27217	0.29222	0.1433
NCU01742.1	b24h17_080_1399	1.09876	1	0.27651	0.27465	0.27435	0.27744	0.2876
NCU01741.1	b24h17_090_459	1.0139	1	0.19897	0.17783	0.17781	0.1992	0.4354
NCU01740.1	b24h17_100_4	1.07868	1	0.1425	0.14583	0.14581	0.1428	0.1485
NCU01737.1	b24h17_130_2967	1.27193	1	0.24639	0.28135	0.27975	0.24682	0.0939
NCU01731.1	b24h17_190_1278	1	1.02777	0.3109	0.3153	0.31522	0.3117	0.45
NCU08720.1	b24m22_060_329	1	1.72716	0.48252	0.36034	0.3601	0.48349	0.0514
NCU08716.1	b24m22_100_1231	1.44122	1	0.42231	0.51415	0.51378	0.42268	0.17
NCU08713.1	b24m22_120_1169	1.19411	1	0.17518	0.19594	0.19577	0.17518	0.0792	1.44586	1	0.25324	0.31894	0.31845	0.25454	0.0499
NCU08712.1	b24m22_130_1572	1.27617	1	0.25032	0.28609	0.28566	0.25077	0.0966
NCU08707.1	b24m22_180_689	1.66613	1	0.37337	0.46413	0.46393	0.37371	0.0617
NCU08706.1	b24m22_190_1002	1.05576	1	0.12274	0.11502	0.11493	0.12302	0.1428
NCU08703.1	b24m22_210_713	1.22167	1	0.35014	0.37525	0.37494	0.35062	0.2259
NCU08701.1	b24m22_230_3695	1.5727	1	0.43691	0.57982	0.57995	0.43732	0.1389
NCU08699.1	b24m22_250_760	1.55449	1	0.41959	0.53783	0.53737	0.41988	0.125
NCU06756.1	b24n11_040_3846	1.43024	1	0.39909	0.47794	0.47742	0.39943	0.1353
NCU06754.1	b24n11_050_2400	1.55686	1	0.41964	0.53801	0.53696	0.42013	0.1186
NCU06744.1	b24n11_160_177	1	1.0474	0.26519	0.26844	0.26841	0.26661	0.3849
NCU06743.1a	b24n11_170_573	1.50071	1	0.3879	0.48803	0.48696	0.3891	0.1184
NCU06743.1b	b24n11_180_58	1	1.7789	0.42303	0.33427	0.33381	0.42327	0.0326	1	2.5557	0.2899	0.198	0.19795	0.29185	0.0028
NCU06742.1	b24n11_190_756	1	1.04663	0.33107	0.34471	0.34345	0.33222	0.4278	1	1.12569	0.36121	0.34179	0.34146	0.36148	0.3331
NCU06740.1	b24n11_210_76	1.16953	1	0.3286	0.34225	0.34222	0.32938	0.2253	1.0597	1	0.29816	0.29853	0.29853	0.29828	0.3845
NCU06739.1	b24n11_220_46	1.16717	1	0.20965	0.2208	0.21989	0.20987	0.1192
NCU06738.1	b24n11_230_3623	1	1.71152	0.45138	0.34415	0.34347	0.45189	0.0465	1	1.58716	0.40103	0.29986	0.29979	0.40203	0.0497
N/A	b24n11_270_505	1	1.28262	0.26774	0.23099	0.23091	0.26811	0.0756
NCU08741.1	b24n4_090_1983	1	1.35142	0.37466	0.32813	0.32716	0.37511	0.1223
NCU08743.1	b24n4_110_95	1	1.13893	0.3542	0.31221	0.3118	0.35431	0.2878
NCU08744.1	b24n4_120_1087	1.32804	1	0.26704	0.30385	0.30277	0.26752	0.087	1.49208	1	0.25848	0.32525	0.32496	0.25886	0.0453
NCU08747.1	b24n4_150_1677	1.15138	1	0.19153	0.20483	0.20469	0.19183	0.1246	1.03706	1	0.15579	0.14723	0.1472	0.1559	0.2662
NCU01704.1	b24p11_020_1109	1	1.18	0.1111	0.09779	0.09687	0.11137	0.0347	1	1.24371	0.45462	0.3785	0.37763	0.4547	0.2633
NCU01706.1	b24p11_050_1353	1.18623	1	0.26232	0.28277	0.28266	0.26378	0.163
NCU01720.1	b24p11_210_812	1	1.55254	0.5234	0.40902	0.40751	0.52451	0.115
NCU01722.1	b24p11_240_3799	1.48848	1	0.15721	0.18176	0.18176	0.15721	0.0146
NCU02988.1	b24p7_040_1824	1.28838	1	0.2076	0.22743	0.22729	0.20812	0.0595
NCU02991.1	b24p7_070_406	1.08131	1	0.10201	0.09303	0.09279	0.10236	0.0744
NCU02994.1	b24p7_100_4058	1.12779	1	0.27318	0.28466	0.28455	0.27359	0.2385
NCU03003.1	b24p7_210_250	1.01988	1	0.35999	0.37209	0.37173	0.36101	0.471
NCU03004.1	b24p7_220_397	1	1.04409	0.32393	0.30561	0.30551	0.32395	0.4218
NCU03006.1	b24p7_240_262	1	1.66561	0.4194	0.33584	0.33547	0.42014	0.0456
NCU03009.1	b24p7_270_549	1	1.46539	0.37662	0.30709	0.30681	0.37687	0.0729
NCU03542.1	b2a19_010_558	1.0964	1	0.38887	0.41746	0.41737	0.38973	0.3921	1.1876	1	0.44142	0.51261	0.51187	0.44161	0.3401
NCU03538.1	b2a19_040_1355	1.36363	1	0.37389	0.47194	0.47128	0.37449	0.1749
NCU03537.1	b2a19_050_2052	1.31868	1	0.41212	0.50418	0.5008	0.41254	0.2311	1.11961	1	0.37169	0.39691	0.39694	0.37198	0.35
NCU03536.1	b2a19_060_5	1	1.45768	0.46654	0.37299	0.3728	0.46797	0.1218
NCU03533.1	b2a19_100_1390	1.15623	1	0.19233	0.17848	0.17807	0.19246	0.0993
NCU03530.1	b2a19_130_587	1	1.04364	0.34761	0.33703	0.3353	0.34803	0.4354
NCU00471.1	b2c16_020_1047	1	1.13517	0.34036	0.31293	0.3129	0.34047	0.2843
NCU00469.1	b2c16_040_234	1	1.86567	0.56778	0.41149	0.41019	0.56803	0.0527	1	1.73879	0.40979	0.31871	0.31857	0.4117	0.0332
NCU00466.1	b2c16_070_645	1	1.00205	0.23196	0.24186	0.24004	0.23199	0.4934
NCU00457.1	b2c16_150_61	1	1.95256	0.51234	0.35552	0.35414	0.51249	0.0315
NCU00454.1	b2c16_180_2999	1	1.25221	0.36496	0.32022	0.31976	0.36593	0.1858
N/A	b2c16_210_202	1	1.12925	0.3357	0.30463	0.30393	0.33599	0.2823
N/A	b2c16_220_386	1	1.63517	0.28829	0.23322	0.23312	0.28859	0.0212	1	1.50351	0.30783	0.25049	0.24971	0.30796	0.0382
N/A	b2c16_240_1616	1.20144	1	0.29211	0.32631	0.32567	0.29236	0.1892
N/A	b2c16_300_1880	1	1.46913	0.38474	0.33571	0.33571	0.38536	0.0745
NCU04054.1	b2c22_060_451	1	1.24368	0.44128	0.38109	0.38066	0.44236	0.242
NCU04053.1	b2c22_070_3190	1	1.06973	0.32886	0.32047	0.32031	0.32974	0.3805
NCU04052.1	b2c22_080_1035	1.15357	1	0.27678	0.29484	0.29476	0.27697	0.2263
NCU04050.1	b2c22_100_590	1.26341	1	0.35873	0.41513	0.41504	0.3589	0.2065	1.64338	1	0.18122	0.24403	0.24332	0.18204	0.0144
NCU08036.1	b2e7_050_1702	1	1.0143	0.23916	0.23765	0.23748	0.23929	0.4573
NCU08037.1	b2e7_060_113	3.20664	1	0.33639	0.59532	0.59239	0.33655	0.0028
NCU03661.1	b2f7_020_2200	1.0941	1	0.11688	0.11397	0.11379	0.11714	0.0859
NCU03646.1	b2f7_180_2195	1.58135	1	0.41593	0.58112	0.58093	0.41609	0.1247
NCU08762.1	b2g14_010_1280	1	2.67038	0.26438	0.17442	0.17392	0.2644	0.0012
NCU08763.1	b2g14_030_3036	1.30837	1	0.41591	0.4609	0.4609	0.41635	0.2261
NCU08766.1	b2g14_070_1609	1.1017	1	0.22614	0.23166	0.23163	0.22622	0.2223
NCU08767.1	b2g14_090_688	1.95571	1	0.378	0.5202	0.52005	0.37909	0.0311
NCU08769.1	b2g14_110_14	1	1.60178	0.27076	0.23152	0.23132	0.27122	0.0202
NCU07638.1	b2h10_070_2198	1.51529	1	0.43299	0.56109	0.56048	0.43299	0.1545
NCU07630.1	b2h10_150_394	1.47288	1	0.43169	0.58472	0.58415	0.43196	0.175
N/A	b2h3_050_1298	1.23423	1	0.36293	0.40446	0.40375	0.36338	0.2293
N/A	b2h3_090_557	1.45952	1	0.20319	0.25907	0.25907	0.20353	0.0292
N/A	b2h3_130_2111	1.21144	1	0.26371	0.29631	0.29606	0.26379	0.1496	1.08179	1	0.46631	0.53128	0.53063	0.4662	0.4373
N/A	b2h3_150_1486	1	1.0567	0.28072	0.27891	0.27879	0.28095	0.3722	1	1.07375	0.37644	0.35725	0.35612	0.37743	0.4046
N/A	b2h3_170_1102	1	1.48251	0.44392	0.3625	0.36237	0.44433	0.1038
N/A	b2i10_030_650	1.29894	1	0.34042	0.37404	0.37404	0.341	0.1637
NCU02046.1	b2i10_080_8	1	5.11338	1.02819	0.47369	0.47323	1.03005	0.0021
NCU02044.1	b2i10_090_977	1	1.83855	0.5231	0.38599	0.38599	0.52328	0.0444	1	1.37739	0.38261	0.31925	0.31925	0.38261	0.1041
NCU02041.1	b2i10_130_154	1	1.07719	0.3745	0.36638	0.36632	0.37487	0.3982
NCU02025.1	b2j23_050_1207	1.19948	1	0.33823	0.36366	0.36322	0.33832	0.2446
NCU02027.1	b2j23_070_534	1.20803	1	0.30227	0.33721	0.33676	0.30247	0.1957
N/A	b2m13_070_265	1	1.49936	0.44216	0.36223	0.3621	0.44222	0.0892
N/A	b2m13_130_4373	1.08674	1	0.26798	0.28503	0.2845	0.26825	0.3122
N/A	b2m13_140_890	1.30473	1	0.4078	0.51946	0.51854	0.40791	0.2468
NCU08028.1	b2n18_050_254	1.31229	1	0.38038	0.45841	0.45738	0.38059	0.2077	1.37384	1	0.52276	0.68749	0.68676	0.52276	0.2873
NCU08020.1	b2n18_120_3247								1.46974	1	0.31419	0.36654	0.36597	0.31419	0.0695
NCU08018.1	b2n18_140_511	1	1.51972	0.40753	0.32777	0.32773	0.40759	0.0756
NCU08017.1	b2n18_150_211	1.25582	1	0.29073	0.32239	0.32048	0.29079	0.1442
NCU08012.1	b2n18_170_1594	1.42497	1	0.19553	0.22073	0.22021	0.19608	0.0265
NCU08004.1	b2n18_240_957	1	1.42585	0.21673	0.19195	0.19186	0.21682	0.0258
NCU08000.1	b2n18_280_2902	1.61332	1	0.38388	0.50659	0.50543	0.3844	0.0889	1.08796	1	0.42573	0.43373	0.43308	0.42621	0.4138
NCU07998.1	b2n18_300_656	1.16023	1	0.23421	0.24427	0.24427	0.23467	0.1418
NCU01625.1	b2o8_040_2166	1.4245	1	0.42358	0.52702	0.5272	0.42355	0.1693
NCU01615.1	b2o8_070_2485								1.01775	1	0.37283	0.39541	0.39418	0.37305	0.4789
NCU01614.1	b2o8_080_125	1	1.56563	0.3308	0.2687	0.26867	0.33129	0.038
NCU01610.1	b2o8_120_460	1.07719	1	0.13498	0.13544	0.13519	0.13533	0.1295
NCU01607.1	b2o8_140_539	1	1.05714	0.30502	0.307	0.3065	0.30624	0.3902
NCU01606.1	b2o8_150_91	1	1.08	0.35623	0.34	0.33968	0.35708	0.3836
NCU01598.1	b2o8_190_79	1.59969	1	0.25108	0.31395	0.31339	0.25131	0.0271
NCU01597.1	b2o8_200_7854	1	1.0928	0.22828	0.22534	0.2252	0.22876	0.2378
NCU01592.1	b2o8_240_775	1.58183	1	0.41727	0.53901	0.53882	0.41766	0.1123
NCU01587.1	b2o8_270_393	1	1.34076	0.3427	0.29943	0.29931	0.34296	0.1023	1	1.17845	0.16008	0.15114	0.15114	0.16064	0.0648
NCU01585.1	b2o8_280_669	1.07693	1	0.23785	0.24113	0.2408	0.23808	0.2904
NCU01575.1	b2o8_340_776	1.1184	1	0.254	0.25705	0.25678	0.25482	0.2261
NCU01565.1	b2o8_430_2229	2.35814	1	0.30208	0.42516	0.42414	0.30263	0.0068	3.92073	1	0.32286	0.57655	0.57444	0.3228	0.0016
NCU09606.1	b3e4_030_256	1.43701	1	0.425	0.52621	0.52538	0.42605	0.1726
NCU09610.1	b3e4_060_2092	1	1.18599	0.30969	0.2757	0.27537	0.31068	0.1911
NCU09611.1	b3e4_080_640	1.10804	1	0.31048	0.32664	0.32664	0.31054	0.301
NCU02580.1	b5k2_050_1033	1.34775	1	0.35587	0.40872	0.40854	0.35581	0.1545
NCU02578.1	b5k2_070_4429	1.25452	1	0.31308	0.35269	0.35238	0.31325	0.1743
NCU02577.1	b5k2_080_1157	1	1.02379	0.33804	0.32722	0.3266	0.33834	0.4614	1.01526	1	0.39617	0.41877	0.41872	0.39633	0.4822
NCU02566.1	b5k2_190_2666	1	1.1797	0.31032	0.29247	0.29228	0.31054	0.2038
NCU01517.1	b5o22_070_1811	1	1.94748	0.41249	0.29615	0.29611	0.4132	0.0174	1	1.76842	0.41432	0.2985	0.29842	0.41469	0.0302
NCU01510.1	b5o22_140_3629	2.00237	1	0.29939	0.43842	0.43846	0.29978	0.0182
NCU01505.1	b5o22_200_720	1.14814	1	0.24448	0.2668	0.26683	0.24492	0.184
NCU04173.1	b7a16_050_520	1	1.40139	0.46513	0.3837	0.38361	0.46668	0.1605	1	1.33403	0.32784	0.28181	0.28181	0.32847	0.1006
NCU04169.1	b7a16_100_448	1.36701	1	0.35389	0.4115	0.41039	0.35395	0.1398
NCU02972.1	b7f18_080_2064	1.7496	1	0.23771	0.29024	0.28975	0.23837	0.0127
NCU02977.1	b7f18_130_396	1.15192	1	0.31765	0.33773	0.33776	0.31799	0.2646
NCU02978.1	b7f18_140_3020	1.01966	1	0.21134	0.21487	0.21485	0.21193	0.423
NCU05411.1	b7f21_100_3297	2.40313	1	0.42997	0.66334	0.66251	0.43128	0.0213
NCU04304.1	b7h23_070_128	1	1.19569	0.33737	0.30092	0.30075	0.33737	0.2195	1.00597	1	0.23023	0.2268	0.22666	0.23066	0.4808
NCU04331.1	b7h23_350_30	1	1.87098	0.50946	0.38843	0.3881	0.50932	0.0416
NCU01640.1	b7k22_070_1916	1.0104	1	0.3095	0.30692	0.30674	0.31008	0.4803
NCU01642.1	b7k22_100_8019	1	1.06728	0.19854	0.20273	0.20265	0.19944	0.2665
NCU03565.1	b7n14_030_39	1	1.78327	0.33839	0.28192	0.28108	0.33917	0.0169
NCU03558.1	b7n14_105_0	1	1.01389	0.27264	0.27487	0.27449	0.27421	0.4675	1.12043	1	0.26834	0.27431	0.27419	0.26846	0.2423
NCU03557.1	b7n14_110_2656	1.42988	1	0.38613	0.48254	0.48251	0.38628	0.1464
NCU03549.1	b7n14_210_447	1.23233	1	0.10792	0.1137	0.11288	0.108	0.0242
NCU03548.1	b7n14_230_1550	1.49063	1	0.40386	0.48937	0.48899	0.40402	0.1213
NCU03546.1	b7n14_250_3703	1.15628	1	0.26512	0.2812	0.28087	0.26614	0.1909
NCU01490.1	b7n4_010_1277	1.4327	1	0.44901	0.57078	0.56887	0.44983	0.2115
NCU01498.1	b7n4_100_2002	1	1.05279	0.24351	0.24023	0.24	0.24364	0.3429
NCU01389.1	b7o17_010_1135	1.32366	1	0.3859	0.44718	0.44632	0.38661	0.2072
NCU01391.1	b7o17_030_0	1	1.78518	0.35563	0.27341	0.27264	0.35595	0.0199
NCU05457.1	b8b20_030_97	1	1.21852	0.3825	0.35076	0.35055	0.38341	0.2336
NCU05430.1	b8b20_320_1344	1	1.63822	0.49711	0.3785	0.37843	0.49913	0.0801	1	1.3987	0.46665	0.38298	0.38298	0.46824	0.1513
NCU05429.1	b8b20_330_1859	1.87057	1	0.29969	0.38418	0.38425	0.29969	0.0187	2.62281	1	0.21557	0.32711	0.32687	0.21572	0.0027
NCU07205.1	b8g12_170_1438	1	2.38316	0.48518	0.33455	0.33361	0.48642	0.0098	1	3.57146	0.73918	0.399	0.39821	0.74087	0.0038
NCU07200.1	b8g12_220_560	1	1.008	0.22543	0.22956	0.22871	0.22553	0.4714
NCU07190.1	b8g12_320_388	2.84039	1	0.42332	0.69036	0.69011	0.42352	0.0084	3.97903	1	0.43911	0.84862	0.84848	0.44036	0.0035
NCU07188.1	b8g12_340_555	1.40303	1	0.43026	0.52138	0.51988	0.43044	0.187	1.04061	1	0.33735	0.3521	0.35191	0.33746	0.4328
NCU07186.1	b8g12_360_982	1.19186	1	0.33237	0.36311	0.36294	0.33246	0.2246
NCU07182.1	b8g12_400_68	1	1.42478	0.40537	0.33723	0.33548	0.40715	0.1032	1	1.95377	0.55237	0.39414	0.39296	0.55288	0.0381
NCU07180.1	b8g12_430_1312	1.19407	1	0.11355	0.11278	0.11204	0.11367	0.0305
NCU04730.1	b8i24_050_2563	1	1.13807	0.22018	0.21243	0.21229	0.22018	0.1555
NCU04736.1	b8i24_110_3727	1.45616	1	0.26739	0.319	0.31877	0.26745	0.0496
NCU09235.1	b8j22_060_305	1.12747	1	0.17886	0.19423	0.19318	0.17927	0.1292
NCU09237.1	b8j22_090_741	1.02515	1	0.27225	0.28948	0.28938	0.27243	0.4414
NCU09240.1	b8j22_140_1983	1.18791	1	0.36297	0.38117	0.38106	0.36366	0.2597
NCU09243.1	b8j22_170_660	1.19036	1	0.16283	0.15284	0.15245	0.16302	0.0516
NCU09244.1	b8j22_180_3477	1.26767	1	0.14001	0.15723	0.15635	0.14017	0.0312
NCU03463.1	b8j24_100_2210	1	1.41128	0.24973	0.21185	0.21099	0.25016	0.0354
NCU03471.1	b8l21_030_1414	1.46192	1	0.4242	0.5435	0.54261	0.42487	0.1635
NCU03480.1	b8l21_120_2579	1.19235	1	0.27429	0.29526	0.29482	0.27432	0.1736
NCU03483.1	b8l21_160_3530	1.04743	1	0.32508	0.32385	0.32362	0.32537	0.4225
NCU03486.1	b8l21_190_1287	1.12939	1	0.29285	0.3137	0.31349	0.29406	0.2619
NCU04275.1	b8l3_020_1550	1.66959	1	0.43979	0.59905	0.59891	0.43965	0.1092
NCU04272.1	b8l3_060_1846	1	1.28825	0.38649	0.33232	0.33206	0.38669	0.1731
NCU04267.1	b8l3_120_340	1.19415	1	0.34736	0.38288	0.38149	0.34758	0.2501
NCU04266.1	b8l3_125_195	1.01886	1	0.26598	0.27199	0.27193	0.2659	0.4546	1.16429	1	0.17675	0.18072	0.1802	0.17716	0.0884
NCU01422.1	b8p8_060_326	1	1.22877	0.29059	0.26867	0.26856	0.29079	0.1288
NCU01418.1	b8p8_100_153	1.24126	1	0.3013	0.33195	0.33187	0.30139	0.1661	1.23613	1	0.27149	0.30526	0.30417	0.27264	0.1452
NCU01414.1	b8p8_170_1796	1	1.20553	0.21749	0.20254	0.20158	0.21779	0.089
NCU03361.1	b9b11_020_828	1.4017	1	0.41355	0.48763	0.48723	0.41355	0.1696
NCU03362.1	b9b11_030_291	1	1.29902	0.4014	0.34744	0.34732	0.40192	0.1647
NCU03364.1	b9b11_050_1715	1.30622	1	0.25191	0.2869	0.28685	0.25223	0.0855
NCU03365.1	b9b11_060_359	1.26377	1	0.281	0.31674	0.31654	0.28115	0.1257
NCU03368.1	b9b11_090_221	1.11066	1	0.1847	0.19002	0.18938	0.18545	0.1442
NCU03369.1	b9b11_100_1072	1.01818	1	0.26905	0.27758	0.27738	0.26915	0.4547	1.05669	1	0.373	0.37094	0.371	0.37294	0.4202
NCU03370.1	b9b11_110_252	3.12232	1	0.22986	0.35625	0.35421	0.23049	0.0024	2.63846	1	0.41183	0.65377	0.65153	0.41213	0.0111
NCU03375.1	b9b11_160_837	1.36091	1	0.4051	0.48719	0.48704	0.40531	0.1946	1.24232	1	0.42954	0.45457	0.45435	0.42976	0.2829
NCU03385.1	b9b11_240_427	1.16597	1	0.31446	0.35288	0.35195	0.31457	0.2507
NCU03387.1	b9b11_260_2484	1	1.00737	0.22482	0.2331	0.23282	0.22484	0.4746
NCU03686.1	b9b15_005_1480	1.52629	1	0.22079	0.25944	0.25928	0.22098	0.0244
NCU03690.1	b9b15_030_2445	1	1.00089	0.3356	0.34332	0.34334	0.3359	0.4982
NCU03693.1	b9b15_060_566	1.35937	1	0.3467	0.38264	0.38196	0.34673	0.1276
NCU03699.1	b9b15_140_1136	1.34043	1	0.17981	0.21462	0.21381	0.1799	0.0379
NCU03703.1	b9b15_190_7	1	1.8052	0.49845	0.37942	0.37942	0.49885	0.0467
NCU07805.1	b9d12_110_830	1	1.71239	0.53645	0.40561	0.40565	0.53724	0.0708
NCU01522.1	b9g16_010_4042	1	1.15209	0.21474	0.20581	0.20546	0.21525	0.1272
NCU01528.1	b9g16_070_921	1	1.44776	0.34308	0.28765	0.28685	0.34376	0.0641	1	1.30733	0.24818	0.22603	0.22563	0.24821	0.0655
NCU08468.1	b9j10_100_3039	1	1.12821	0.27712	0.26052	0.26041	0.27765	0.2378
NCU08469.1	b9j10_120_574	1.38346	1	0.4197	0.48915	0.48656	0.42079	0.196	1.17207	1	0.37488	0.40091	0.40088	0.37502	0.2927
NCU08476.1	b9j10_230_681	1.23208	1	0.19345	0.21195	0.21138	0.19441	0.0667
NCU08477.1	b9j10_240_87	1	1.08614	0.28624	0.28759	0.28682	0.28656	0.3243
NCU01282.1	b9k17_010_224	1.06126	1	0.21427	0.20848	0.20737	0.21427	0.2852
NCU01289.1	b9k17_070_1183	1.27983	1	0.21201	0.23894	0.23897	0.21254	0.0661
NCU01402.1	g11a3_020_1077	1.53253	1	0.4418	0.57784	0.57759	0.4418	0.1561	1.438	1	0.40407	0.50727	0.50714	0.40433	0.1595
NCU07737.1	g15g1_020_1131	1.20282	1	0.32024	0.36076	0.36022	0.3205	0.2247
NCU07746.1	g15g1_110_168	1.181	1	0.1466	0.14575	0.14569	0.14688	0.058
NCU07761.1	g15g1_270_623	1.2738	1	0.33333	0.39412	0.39415	0.3337	0.1802
NCU01055.1	g15g9_040_1618	1.8952	1	0.3494	0.46024	0.46013	0.3494	0.0269
NCU01054.1	g15g9_050_676	1.34924	1	0.39399	0.45745	0.4569	0.39462	0.1843
NCU01050.1	g15g9_090_614	2.50657	1	0.40308	0.64111	0.64049	0.40357	0.0153	7.64722	1	0.38205	0.87713	0.87713	0.38424	0.0002
NCU03969.1	g17a4_030_83	1.34368	1	0.2595	0.30165	0.30156	0.25977	0.0779
NCU03967.1	g17a4_050_43	2.84989	1	0.23138	0.34009	0.33989	0.23148	0.0015	1.88991	1	0.37687	0.50695	0.50687	0.37706	0.0366
NCU03957.1	g17a4_130_179	1.44911	1	0.18542	0.22238	0.22111	0.18579	0.0242
NCU03949.1	g17a4_200_1017	1	1.5259	0.44527	0.36641	0.36618	0.44782	0.0794	1	1.40623	0.34056	0.29584	0.29549	0.34138	0.0714
NCU03948.1	g17a4_210_1604	1.27227	1	0.31704	0.37316	0.37278	0.3172	0.1639
NCU04427.1	g21b4_340_2573	1.12124	1	0.16637	0.18267	0.18254	0.16664	0.1205
NCU04414.1	g21b4_470_840	1	1.5518	0.46325	0.3694	0.36898	0.46502	0.0776
NCU03590.1	g22f9_040_1100	1.17984	1	0.26212	0.3009	0.29993	0.2629	0.1752
NCU05193.1	g3c5_060_972	1.78017	1	0.48094	0.67235	0.6722	0.48131	0.1105
NCU05185.1	g3c5_140_3181	1.0692	1	0.29177	0.29415	0.29418	0.29172	0.3586
NCU04249.1	g65a3_010_0	2.51883	1	0.29379	0.43286	0.43111	0.2942	0.0048
NCU04251.1	g65a3_040_2560	1.31025	1	0.36074	0.41958	0.41929	0.36097	0.1844
NCU04255.1	g65a3_070_1124	1	2.25353	0.58402	0.37822	0.37822	0.58533	0.0198
NCU04256.1	g65a3_080_1303	1.47644	1	0.34757	0.43631	0.43599	0.34798	0.0933
NCU04261.1	g65a3_120_176	1.12089	1	0.14627	0.14979	0.14976	0.14629	0.096
NCU04765.1	h4h7_020_538	1	1.32228	0.33194	0.2954	0.29537	0.33197	0.1044
NCU04763.1	h4h7_040_1486	1	1.06585	0.14145	0.13313	0.13299	0.1419	0.1398
NCU04759.1	h4h7_090_6	1.37257	1	0.31044	0.36726	0.36732	0.31095	0.0976
NCU04744.1	h4h7_230_951	1.57017	1	0.19996	0.23178	0.23166	0.20001	0.0162
N/A	idi4_412	1.23466	1	0.08544	0.09779	0.09756	0.08556	0.0162
N/A	mito_010_1023	1	4.01493	0.47065	0.26838	0.26828	0.4716	0.0005
N/A	mito_020_727	1	4.56598	1.21257	0.53408	0.53414	1.21283	0.0059
N/A	mito_030_315	1	3.48096	0.73258	0.40884	0.40832	0.73489	0.0048
N/A	mito_050_403	1	3.26583	0.94334	0.5504	0.54975	0.94501	0.0145
N/A	mito_060_155	1	3.30643	0.73082	0.39073	0.3904	0.73099	0.0051	1	5.09382	0.49617	0.26664	0.26629	0.49648	0.0001
N/A	mito_070_114	1	2.44215	0.71415	0.4371	0.43693	0.71576	0.0242
N/A	mito_080_1326	1	3.57748	0.63775	0.35507	0.35502	0.63798	0.0021	1	4.86529	0.52946	0.29572	0.29549	0.52946	0.0004
N/A	mito_090_1064	1.39243	1	0.3174	0.38072	0.3802	0.31813	0.1042	1.50818	1	0.31037	0.37307	0.37259	0.31108	0.0625
N/A	mito_100_645	1	1.49151	0.3945	0.3308	0.3307	0.39485	0.0752	1	1.13872	0.3621	0.34417	0.34398	0.36232	0.3093
N/A	mito_110_669	1	1.57838	0.28344	0.245	0.24468	0.28347	0.0245
N/A	mito_120_631	1	2.0597	0.45335	0.34775	0.34771	0.4537	0.0169
N/A	mito_130_533	1	1.77435	0.5656	0.41206	0.41196	0.56635	0.0684	1	1.34916	0.24965	0.21268	0.21201	0.2502	0.0488
N/A	mito_140_1	1.59537	1	0.3615	0.44717	0.44677	0.36187	0.0741	4.1151	1	0.34113	0.6131	0.61186	0.34134	0.0009
N/A	mito_150_342	1	4.0053	0.50349	0.2869	0.28646	0.50444	0.0009	1	3.93023	0.58995	0.32656	0.32556	0.59422	0.0018
N/A	mito_155_743	1	1.74724	0.44841	0.34998	0.34984	0.44848	0.0405
N/A	mito_160_87	1	1.99423	0.61369	0.43348	0.43294	0.61411	0.0495	1	1.23624	0.22588	0.20823	0.20821	0.22622	0.0721
N/A	mito_170_1146	1	1.81861	0.53766	0.40399	0.4037	0.53784	0.0524	1	1.25403	0.43591	0.38465	0.38459	0.43702	0.2316
N/A	mito_190_78	1	1.86023	0.3889	0.29804	0.29774	0.38947	0.0195	1	1.99216	0.43751	0.32105	0.31991	0.43875	0.0178
N/A	mito_195_660	1.35	1	0.35521	0.42078	0.42081	0.35524	0.1554
N/A	mito_200_732	1	1.6124	0.39775	0.33104	0.331	0.39785	0.044	1	1.84104	0.57674	0.44095	0.44069	0.57685	0.0604
N/A	mito_210_895								1	2.99313	0.72513	0.43044	0.43049	0.72496	0.0095
N/A	mito_220_782	1	3.31913	0.84453	0.45129	0.4514	0.84579	0.0075	1	3.8961	0.7208	0.37365	0.37358	0.72106	0.0024
N/A	mito_230_708	1	2.99758	0.68499	0.41358	0.41221	0.68515	0.0073
N/A	mito_240_428	1	2.10343	0.63319	0.43412	0.434	0.63378	0.0379	1	2.7603	0.67827	0.42852	0.42757	0.67852	0.0109
N/A	NCU00048.1_141	1.14361	1	0.26098	0.27995	0.27955	0.26122	0.2138
N/A	NCU00365.1_118	1.74081	1	0.31807	0.41965	0.41962	0.31817	0.0339	2.26577	1	0.32641	0.47888	0.47862	0.32668	0.011
N/A	NCU00433.1_20	1.43973	1	0.18858	0.20781	0.20778	0.18858	0.0219
N/A	NCU00518.1_945								2.37252	1	0.28145	0.41221	0.41124	0.28163	0.0066
N/A	NCU00539.1_30	1	1.34207	0.24558	0.20156	0.20076	0.24602	0.0475
N/A	NCU00544.1_132	1	1.59191	0.53998	0.44115	0.44056	0.54008	0.1077
N/A	NCU00991.1_70	1.24786	1	0.2519	0.29526	0.29483	0.25205	0.1097
N/A	NCU00997.1_1322	1.241	1	0.29304	0.33545	0.33505	0.29418	0.1622
N/A	NCU01018.1_276	1	1.09743	0.26449	0.25866	0.25845	0.26528	0.2756
N/A	NCU01020.1_162	1	1.44902	0.41268	0.35367	0.35283	0.41416	0.0975
N/A	NCU01117.1_319	1	1.08725	0.25929	0.2599	0.25966	0.25974	0.2838
N/A	NCU01265.1_5	1.37927	1	0.36326	0.43082	0.43067	0.36374	0.1502
N/A	NCU01396.1_10	1.63683	1	0.47872	0.67591	0.67563	0.47921	0.1496
N/A	NCU01400.1_2	1.25385	1	0.20506	0.21962	0.2189	0.20595	0.0668
N/A	NCU01428.1_250	1	1.24564	0.31973	0.27806	0.27786	0.31985	0.1316	1.01237	1	0.22141	0.2097	0.2096	0.22133	0.4572
N/A	NCU01483.1_34	2.65698	1	0.44399	0.71082	0.71068	0.44468	0.0151
N/A	NCU01508.1_192	1.40465	1	0.28039	0.33859	0.33859	0.28042	0.0737
N/A	NCU01616.1_2	1	1.25983	0.43526	0.37762	0.37751	0.43523	0.2328
N/A	NCU01707.1_106	1.1363	1	0.35925	0.3865	0.38579	0.35925	0.3248
N/A	NCU01711.1_358	1.73324	1	0.42137	0.57401	0.57404	0.42189	0.0859
N/A	NCU01714.1_116	2.10038	1	0.21516	0.29632	0.29541	0.21574	0.0049
N/A	NCU01723.1_980	1.65736	1	0.28505	0.34745	0.34671	0.28573	0.0288
N/A	NCU01727.1_177	1.24576	1	0.3744	0.43695	0.43664	0.37506	0.2467
N/A	NCU01924.1_1236	1.39042	1	0.25813	0.30892	0.30855	0.25889	0.07
N/A	NCU02505.1_3432	1	2.23825	0.65549	0.45311	0.45261	0.6557	0.0298	1	1.98948	0.55577	0.38927	0.38885	0.55701	0.0351
N/A	NCU02551.1_91	1.10549	1	0.34319	0.36049	0.36014	0.34319	0.3519
N/A	NCU02587.1_620	1.55433	1	0.39249	0.46953	0.46863	0.39256	0.0933	2.31215	1	0.30213	0.42503	0.42377	0.30272	0.0076
N/A	NCU02821.1_51	1.31258	1	0.18108	0.17936	0.17854	0.18111	0.0331
N/A	NCU02823.1_147	1.4381	1	0.39952	0.49719	0.49654	0.39955	0.1518
N/A	NCU02827.1_72	1.16312	1	0.32694	0.35547	0.35547	0.32827	0.2626
N/A	NCU02836.1_34	1	1.08175	0.29796	0.27835	0.27774	0.29839	0.3292	1	1.04975	0.24085	0.23361	0.23361	0.24162	0.3467
N/A	NCU02845.1_263	1.23088	1	0.36956	0.42545	0.42513	0.37039	0.2461
N/A	NCU02971.1_70	1.11426	1	0.21319	0.21576	0.21542	0.21324	0.1796
N/A	NCU02995.1_272	1.02145	1	0.27135	0.27493	0.27451	0.27219	0.4469
N/A	NCU03508.1_122	1.20703	1	0.35008	0.36973	0.36933	0.35039	0.238
N/A	NCU03636.1_198	1.17816	1	0.27442	0.31073	0.31064	0.27467	0.1907	1.43063	1	0.22568	0.28355	0.28307	0.22565	0.0429
N/A	NCU03729.1_116	1.13773	1	0.13803	0.13643	0.13605	0.13838	0.0696
N/A	NCU03772.1_185	1.26308	1	0.35367	0.38411	0.38402	0.35444	0.1953
N/A	NCU03842.1_197	1.39057	1	0.38863	0.48136	0.48075	0.38863	0.1635
N/A	NCU03917.1_363	1.2351	1	0.40207	0.44094	0.44057	0.40232	0.267
N/A	NCU03998.1_1473	1.13371	1	0.23394	0.2483	0.24746	0.23405	0.1985	1.51288	1	0.35197	0.4164	0.41397	0.35214	0.0796
N/A	NCU04114.1_269	1	1.40335	0.39015	0.34547	0.34541	0.39012	0.111
NCU04562.1	NCU04562.1_32	1.09149	1	0.26671	0.2797	0.27944	0.26729	0.3061
NCU04687.1	NCU04687.1_18	1.20838	1	0.33766	0.38292	0.38295	0.33864	0.2263
NCU04929.1	NCU04929.1_28	1.78036	1	0.40728	0.53339	0.53339	0.40735	0.0593	2.52336	1	0.4428	0.68603	0.68603	0.4428	0.0167
NCU04966.1	NCU04966.1_24	1.63544	1	0.23979	0.30706	0.30629	0.24016	0.0225
NCU04980.1	NCU04980.1_67	1	1.00912	0.21181	0.21143	0.2112	0.21184	0.4635
NCU05002.1	NCU05002.1_60	1.26661	1	0.21513	0.23708	0.23667	0.21542	0.0717
NCU05088.1	NCU05088.1_11	1.22385	1	0.25895	0.28461	0.28415	0.25923	0.1419
NCU05215.1	NCU05215.1_7	1.22677	1	0.39636	0.43594	0.43594	0.39636	0.2696
NCU05247.1	NCU05247.1_25	1.12451	1	0.29517	0.31053	0.31037	0.29552	0.2849
NCU05333.1	NCU05333.1_1	1.38632	1	0.24471	0.27457	0.27436	0.24517	0.0572
NCU05359.1	NCU05359.1_45	1.24612	1	0.26371	0.28721	0.28652	0.26388	0.1137	1.9104	1	0.29461	0.36493	0.36454	0.29528	0.0145
NCU05366.1	NCU05366.1_41	1.32725	1	0.07121	0.07188	0.07103	0.07132	0.0062
NCU05396.1	NCU05396.1_132	1.54481	1	0.33791	0.40979	0.4097	0.33882	0.0647	1.88303	1	0.25344	0.32846	0.32795	0.25395	0.012
NCU05412.1	NCU05412.1_113	2.13518	1	0.2808	0.35454	0.35379	0.28084	0.0084
NCU05444.1	NCU05444.1_198	1	1.15996	0.30656	0.27922	0.27916	0.30659	0.216
NCU05456.1	NCU05456.1_340	1.22708	1	0.22116	0.24838	0.24775	0.22131	0.1009
NCU05702.1	NCU05702.1_18	1.29951	1	0.22899	0.26715	0.267	0.22902	0.0723
NCU05997.1	NCU05997.1_92	1.22842	1	0.3957	0.44671	0.44669	0.39629	0.2684
NCU06044.1	NCU06044.1_192	1.26611	1	0.33414	0.37413	0.37413	0.33419	0.1828
NCU06064.1	NCU06064.1_59	1.18113	1	0.21063	0.20411	0.20344	0.21063	0.0949
NCU06097.1	NCU06097.1_8	1.20117	1	0.34016	0.38008	0.38	0.34075	0.2511
NCU06174.1	NCU06174.1_450	1	1.1458	0.22404	0.21242	0.21209	0.22496	0.1491
NCU06175.1	NCU06175.1_1734	1.51578	1	0.39913	0.48758	0.48662	0.39935	0.1171
NCU06514.1	NCU06514.1_295	1.366	1	0.41867	0.48652	0.48601	0.41887	0.201
NCU06562.1	NCU06562.1_181	1	1.35584	0.43059	0.36292	0.3628	0.43083	0.1599	1	1.10792	0.07771	0.07887	0.07863	0.07799	0.0458
NCU06667.1	NCU06667.1_82	1.36097	1	0.05575	0.05756	0.05751	0.05598	0.003
NCU06952.1	NCU06952.1_18	1.11355	1	0.31043	0.31424	0.31368	0.31084	0.2969
NCU06972.1	NCU06972.1_0								1	1.01984	0.35935	0.35012	0.34911	0.35935	0.4708
NCU07148.1	NCU07148.1_811	1.20502	1	0.3522	0.39229	0.39015	0.35217	0.2457
NCU07469.1	NCU07469.1_162	1.51072	1	0.40142	0.51654	0.51625	0.40264	0.1317	2.55239	1	0.45378	0.70657	0.70657	0.45405	0.0174
NCU07490.1	NCU07490.1_0	1.23786	1	0.18917	0.19875	0.19866	0.18943	0.0597
NCU07807.1	NCU07807.1_625	1	1.56301	0.50138	0.3883	0.38674	0.50235	0.101
NCU08010.1	NCU08010.1_72	1.24792	1	0.41329	0.46521	0.46445	0.41454	0.2655
NCU08061.1	NCU08061.1_99	1.19615	1	0.34678	0.38785	0.3874	0.34681	0.2581
NCU08089.1	NCU08089.1_143	1.36472	1	0.3682	0.43894	0.43871	0.36897	0.1576
NCU08332.1	NCU08332.1_365	1	1.05292	0.35071	0.34942	0.349	0.35071	0.4247	1.14176	1	0.24021	0.27299	0.2719	0.24029	0.1965
NCU08497.1	NCU08497.1_299	1.43973	1	0.24436	0.3078	0.30743	0.24442	0.0501
NCU08568.1	NCU08568.1_200	1.45448	1	0.15432	0.19199	0.19193	0.15447	0.0189	1	1.1094	0.23248	0.23071	0.23011	0.23262	0.2125
NCU08847.1	NCU08847.1_500	1.81057	1	0.38103	0.50555	0.50468	0.38113	0.0463
NCU08923.1	NCU08923.1_16	1	1.12761	0.2615	0.2402	0.2396	0.26201	0.2119
NCU08960.1	NCU08960.1_78	1	1.85404	0.48151	0.35316	0.35236	0.48191	0.0341	1	2.00304	0.50922	0.36085	0.36032	0.50926	0.0264
NCU09223.1	NCU09223.1_1366	1	2.32803	0.67495	0.43456	0.4344	0.6752	0.0255	1	2.13339	0.28547	0.20732	0.20702	0.28623	0.0051
NCU09226.1	NCU09226.1_1150	1.52199	1	0.24704	0.29864	0.29851	0.2472	0.0336
NCU09228.1	NCU09228.1_2571	1	1.53354	0.25594	0.20998	0.20956	0.25613	0.023	1	1.57547	0.07903	0.07175	0.07175	0.07913	0.0054
NCU09351.1	NCU09351.1_113	1.79053	1	0.48556	0.67851	0.67782	0.48585	0.1064
NCU09370.1	NCU09370.1_2261	1.17174	1	0.28473	0.30344	0.30258	0.28481	0.209
NCU09371.1	NCU09371.1_169	1	1.56143	0.45096	0.35824	0.35806	0.45117	0.0742
NCU09389.1	NCU09389.1_59	1.63289	1	0.27633	0.34855	0.34771	0.27743	0.0317
NCU09497.1	NCU09497.1_752	1	2.32226	0.54128	0.36753	0.36748	0.54332	0.0136
NCU09751.1	NCU09751.1_2	1.10638	1	0.28684	0.28124	0.28079	0.28684	0.2704
NCU09783.1	NCU09783.1_786	1	1.10736	0.31938	0.30475	0.30411	0.31993	0.3082
NCU09786.1	NCU09786.1_905	1.55298	1	0.44476	0.58891	0.5873	0.44504	0.1495
NCU09799.1	NCU09799.1_879	1.04547	1	0.16304	0.16553	0.16506	0.16315	0.261
NCU09934.1	NCU09934.1_194	1.4758	1	0.42699	0.53952	0.53871	0.42689	0.1604
NCU09980.1	NCU09980.1_2447	1.16112	1	0.10423	0.1083	0.1081	0.10434	0.0373
NCU09995.1	NCU09995.1_154	1	1.4767	0.25186	0.20278	0.20266	0.25217	0.0278	1	1.63506	0.25805	0.21563	0.21546	0.25818	0.016
NCU09999.1	NCU09999.1_797	1.11573	1	0.17824	0.19645	0.19626	0.17829	0.1399
NCU10034.1	NCU10034.1_308	1	1.52822	0.42072	0.34359	0.34353	0.42091	0.0749
NCU10039.1	NCU10039.1_511	1.41391	1	0.41326	0.5196	0.51942	0.41335	0.1883
NCU10040.1	NCU10040.1_151	1.83066	1	0.27544	0.36672	0.36672	0.27702	0.0168
NCU10042.1	NCU10042.1_911	1	1.23399	0.34476	0.30001	0.29968	0.34572	0.1751	1	1.20707	0.24746	0.23635	0.23629	0.24839	0.1171
NCU10043.1	NCU10043.1_3360	1.43149	1	0.37672	0.43168	0.43177	0.3786	0.1228
NCU10044.1	NCU10044.1_708	1.16564	1	0.37487	0.40337	0.40318	0.37487	0.3044
NCU10045.1	NCU10045.1_812	1.44543	1	0.36309	0.43773	0.43687	0.3633	0.1137
NCU10046.1	NCU10046.1_119	1.3276	1	0.31755	0.36197	0.36129	0.31767	0.1279
N/A	x4g11_020_362	1.10648	1	0.20335	0.21916	0.21673	0.20386	0.1884
NCU04663.1	x4g11_050_3036	1	1.0684	0.31275	0.30207	0.30189	0.31283	0.3706
NCU04667.1	x4g11_070_466	2.08025	1	0.33276	0.45494	0.45399	0.33303	0.0157	2.53492	1	0.28101	0.40168	0.40154	0.2811	0.0043
NCU04670.1	x4g11_090_1447	1	1.04946	0.2704	0.25836	0.25831	0.27053	0.37
NCU04674.1	x4g11_130_2506	1	1.79663	0.54586	0.40354	0.40351	0.54586	0.0608
NCU04675.1	x4g11_140_533	1	1.19546	0.32937	0.29556	0.29412	0.32949	0.192
NCU04676.1	x4g11_150_1942	1	2.15539	0.66775	0.443	0.44272	0.67015	0.0389
NCU04852.1	xnc010_010_3871	1.37801	1	0.23901	0.27731	0.27617	0.23907	0.0519
NCU04856.1	xnc010_060_400	1	1.36532	0.4105	0.3305	0.33	0.411	0.1258
NCU04862.1	xnc010_120_1794	1.25338	1	0.40097	0.45936	0.45865	0.40134	0.2571
NCU04865.1	xnc010_130_7558	1.42345	1	0.42345	0.52175	0.5215	0.42357	0.1802	1.29016	1	0.42183	0.47083	0.46942	0.42269	0.2455
NCU04866.1	xnc010_140_1095	1.20128	1	0.25826	0.28716	0.2857	0.25829	0.157
NCU04870.1	xnc010_170_236	1.77232	1	0.19432	0.21463	0.2146	0.19435	0.007
NCU04872.1	xnc010_190_1088	1.27726	1	0.27697	0.3039	0.30358	0.27712	0.1106	1.15544	1	0.3499	0.38887	0.38879	0.35039	0.3022
N/A	xnc016_040_1018	1	2.58646	0.2367	0.16986	0.16974	0.23877	0.0013
N/A	xnc018_010_1086	1.3895	1	0.39536	0.47366	0.47354	0.39596	0.168
NCU04890.1	xnc020_040_810	1.78176	1	0.45064	0.63005	0.62911	0.45064	0.0944
NCU04899.1	xnc020_130_559	1	1.46378	0.48837	0.38971	0.38924	0.48865	0.1257	1	1.78492	0.45339	0.33804	0.33797	0.4542	0.0355
NCU04903.1	xnc020_170_1771	1.32059	1	0.34767	0.39935	0.39866	0.3479	0.1572
NCU04905.1	xnc030_010_965	1	1.14572	0.2379	0.21562	0.21491	0.23807	0.1582
NCU04908.1	xnc030_050_810	1.27893	1	0.32218	0.34421	0.34352	0.3225	0.1469
NCU04923.1	xnc030_210_21	1	3.52003	0.56054	0.31201	0.31161	0.56105	0.0022
NCU04928.1	xnc030_270_603	1.64128	1	0.15975	0.19277	0.19183	0.15973	0.0092
NCU04930.1	xnc030_280_1745	1	1.40827	0.27734	0.23523	0.23519	0.27807	0.0468	1	1.42507	0.27472	0.22225	0.22208	0.27482	0.0404
NCU04931.1	xnc030_290_988	1.6729	1	0.18979	0.23706	0.23684	0.19028	0.0144
NCU04940.1	xnc030_380_758	1.02501	1	0.26115	0.26038	0.25994	0.26136	0.4343
NCU04943.1	xnc030_420_564	1.2843	1	0.29852	0.32676	0.32604	0.29852	0.1291	1.88701	1	0.29631	0.40856	0.40707	0.29737	0.0198
NCU04946.1	xnc030_450_147	1	1.25473	0.36718	0.3217	0.32152	0.36753	0.1936
N/A	xnc030_460_394	1.69216	1	0.49035	0.66162	0.65953	0.49057	0.1256
NCU04959.1	xnc030_560_896	1.0404	1	0.20558	0.18929	0.18909	0.20564	0.3353	1.07315	1	0.34125	0.3577	0.35756	0.34163	0.3916
NCU04969.1	xnc031_010_164	1.2185	1	0.43552	0.50705	0.50666	0.43559	0.3165
N/A	xnc035_030_910	1.2945	1	0.20146	0.21794	0.2176	0.20163	0.0516
NCU04987.1	xnc036_020_811	2.89873	1	0.26017	0.38234	0.38204	0.26135	0.0025	5.17516	1	0.34939	0.71634	0.71634	0.34972	0.0011
N/A	xnc037_010_970	1	1.05617	0.2847	0.27502	0.27497	0.28481	0.3651
N/A	xnc041_070_1443	1.04232	1	0.30333	0.33134	0.33082	0.30358	0.4227
NCU05928.1	xnc042_030_1025	1.3535	1	0.27293	0.33221	0.33218	0.27323	0.0851
NCU05931.1	xnc042_050_2246	1.32494	1	0.21351	0.23027	0.23018	0.21351	0.0461
NCU05933.1	xnc042_070_1632	1.14102	1	0.33226	0.35975	0.35898	0.33234	0.3027	1.06031	1	0.35745	0.37036	0.36965	0.35735	0.4187
NCU05934.1	xnc043_010_901	1.13539	1	0.3102	0.3231	0.32272	0.31077	0.2815
NCU05937.1	xnc043_040_1196	1	1.10759	0.20395	0.18643	0.18597	0.2042	0.1655	1.07066	1	0.24576	0.25348	0.25123	0.24584	0.3076
NCU05942.1	xnc043_100_281	1	1.34497	0.34004	0.28927	0.28927	0.34253	0.0925
NCU05943.1	xnc043_110_2961	1.01947	1	0.23146	0.2254	0.22523	0.23174	0.4411
NCU05946.1	xnc043_140_224	1	1.24513	0.19856	0.17044	0.17041	0.19871	0.0543	1	1.49403	0.41274	0.32228	0.32164	0.41291	0.0761
NCU05948.1	xnc043_170_202	1	1.75815	0.45057	0.33651	0.33637	0.45149	0.04
NCU05953.1	xnc043_220_503	1	1.00502	0.27531	0.26359	0.26346	0.2761	0.4903
NCU05955.1	xnc044_020_1171	1.70629	1	0.0877	0.11184	0.1113	0.08773	0.0029
NCU05982.1	xnc046_100_366	1.52285	1	0.12954	0.16273	0.16177	0.12995	0.0107
NCU05983.1	xnc046_110_160	1.24117	1	0.199	0.22783	0.22763	0.199	0.0755
NCU05987.1	xnc046_150_2719	1.42843	1	0.32228	0.3682	0.36811	0.32228	0.0863
NCU05991.1	xnc048_020_279	1.01214	1	0.19508	0.19209	0.19087	0.19518	0.452
NCU05995.1	xnc048_070_705	1	1.10667	0.25045	0.22799	0.22789	0.25067	0.2241	1	1.00645	0.27685	0.2691	0.26906	0.27694	0.4869
NCU06003.1	xnc048_150_887	1.00616	1	0.19898	0.20019	0.20012	0.19959	0.4647	1.26944	1	0.20912	0.22659	0.22548	0.20943	0.0616
NCU06010.1	xnc048_210_1706	1	4.07796	1.1052	0.53051	0.53031	1.10526	0.0063
N/A	xnc060_010_312	1	1.27262	0.36329	0.31121	0.31115	0.36337	0.1626
NCU06861.1	xnc060_040_1021	1.40695	1	0.46763	0.60228	0.60188	0.46777	0.2238	1.26562	1	0.45916	0.5384	0.53771	0.45946	0.2992
NCU06862.1	xnc060_050_995	1.05013	1	0.14966	0.1596	0.15932	0.15057	0.2302
NCU06863.1	xnc060_060_162	1	1.41082	0.4932	0.40079	0.40027	0.49326	0.1638	1	1.62099	0.31209	0.25535	0.25507	0.31213	0.026
NCU06867.1	xnc062_020_189	1.3699	1	0.38702	0.45885	0.4581	0.38711	0.1692
N/A	xnc063_030_5793	1	1.21207	0.33469	0.31216	0.31174	0.33488	0.2011	1.00727	1	0.14884	0.14531	0.14488	0.14961	0.4562
NCU06876.1	xnc064_030_83	1	1.26052	0.31489	0.28511	0.28485	0.31553	0.1331
NCU06877.1	xnc064_040_1825	1.08645	1	0.27602	0.28466	0.28453	0.27623	0.3219
NCU06880.1	xnc064_070_383	1	1.13116	0.24367	0.22723	0.22729	0.24391	0.1795
NCU06882.1	xnc064_090_579	1	1.06394	0.22797	0.21185	0.2118	0.22828	0.2867
NCU06889.1	xnc064_160_1249	1.34367	1	0.18635	0.19782	0.19785	0.18712	0.032
NCU06891.1	xnc064_190_1888	1.33294	1	0.401	0.47734	0.47684	0.40103	0.2114
NCU06892.1	xnc064_200_249	1	1.12291	0.27856	0.25069	0.25031	0.27859	0.2259	1	2.47221	0.66166	0.42156	0.42151	0.6618	0.0183
NCU06905.1	xnc064_340_525	2.19037	1	0.18544	0.24531	0.245	0.1857	0.0027	11.8922	1	0.37395	0.90718	0.90516	0.37468	0
NCU06910.1	xnc064_390_506	1	1.07453	0.33596	0.29415	0.29401	0.33644	0.3722
NCU06911.1	xnc064_400_218	1.06877	1	0.27954	0.28683	0.28577	0.27968	0.3543
NCU06915.1	xnc064_440_980	1.42124	1	0.45811	0.58004	0.57993	0.45833	0.2123	1	1.03071	0.40975	0.40435	0.40428	0.40991	0.4663
NCU06921.1	xnc064_500_1512	1.03769	1	0.13999	0.13968	0.13919	0.14009	0.2633
NCU06922.1	xnc064_510_2	1	1.35991	0.38716	0.33371	0.33356	0.38803	0.1169
NCU06925.1	xnc064_550_1631	1	1.43738	0.35252	0.28778	0.28747	0.3529	0.0677	1	1.14989	0.21726	0.22071	0.22035	0.21773	0.1523
NCU06946.1	xnc068_010_2941	1.35276	1	0.40277	0.50766	0.50708	0.40289	0.1997	1.06117	1	0.44628	0.48009	0.47956	0.4466	0.445
NCU06949.1	xnc068_050_1184	1.44332	1	0.44058	0.542	0.54181	0.44087	0.1765
NCU06950.1	xnc068_060_2819	1	1.05245	0.19191	0.18882	0.18811	0.19241	0.265
NCU07353.1	xnc070_090_123	1.33416	1	0.32155	0.36347	0.3635	0.32155	0.1166
NCU07355.1	xnc070_110_1373	1.24198	1	0.17959	0.19048	0.19045	0.17979	0.0559
N/A	xnc074_010_2007	1.0295	1	0.25275	0.25521	0.25519	0.25318	0.4212
NCU07514.1	xnc080_010_3811	1	1.02438	0.18767	0.19973	0.19894	0.18777	0.3984	1.08652	1	0.31347	0.32498	0.32472	0.31352	0.3515
NCU07517.1	xnc080_030_1491	1.05104	1	0.29578	0.31047	0.3094	0.29649	0.3963
NCU07524.1	xnc081_020_799	1.10665	1	0.30161	0.324	0.32368	0.3018	0.312	1.04296	1	0.26416	0.27833	0.27808	0.26424	0.397
NCU07528.1	xnc081_070_972	1.21644	1	0.18543	0.20739	0.20677	0.18548	0.0714
NCU07529.1	xnc081_080_174	1.61186	1	0.42514	0.56539	0.56385	0.42593	0.1146
NCU07530.1	xnc081_090_1488	1.36806	1	0.39553	0.46251	0.46251	0.39589	0.1802
NCU07531.1	xnc081_100_2191	1.38307	1	0.22254	0.26325	0.26315	0.22275	0.0453
NCU07538.1	xnc081_190_672	1.64651	1	0.11508	0.13406	0.13392	0.11559	0.0056
NCU07543.1	xnc081_240_1805	1.16081	1	0.14682	0.15648	0.15612	0.14688	0.0713
NCU07549.1	xnc081_300_166	1.07938	1	0.1955	0.20347	0.20313	0.19577	0.2211
NCU07550.1	xnc081_310_25	1	1.25892	0.32978	0.29103	0.28937	0.32981	0.1437	1	1.66123	0.28578	0.22634	0.22612	0.28628	0.019
NCU07562.1	xnc085_080_14	1	1.66809	0.42006	0.3351	0.33422	0.4204	0.0452
NCU07564.1	xnc085_100_1150	1.06026	1	0.14606	0.13816	0.13795	0.1461	0.1704
NCU07567.1	xnc085_130_1529	1	1.22692	0.25697	0.23551	0.23543	0.25694	0.1065
N/A	xnc090_140_881	1.24553	1	0.38168	0.42895	0.42872	0.38182	0.243
N/A	xnc090_280_884	1.22507	1	0.30216	0.34624	0.34582	0.30236	0.1798
N/A	xnc090_340_734	1	1.03153	0.26126	0.26065	0.26027	0.26137	0.4186
N/A	xnc090_350_127	1	1.04675	0.21833	0.21351	0.21312	0.21911	0.3493
N/A	xnc090_360_1023	1	2.35113	0.71292	0.45554	0.45537	0.71279	0.0298	1	2.28599	0.49625	0.3265	0.3261	0.4982	0.0121
N/A	xnc090_400_674	2.07654	1	0.38183	0.54358	0.54318	0.38199	0.0255
N/A	xnc090_470_1160	1.12418	1	0.3884	0.42318	0.42224	0.38867	0.3638	1.09936	1	0.42906	0.4661	0.46587	0.42917	0.4036
N/A	xnc090_700_458	1.43352	1	0.28538	0.34476	0.34393	0.2855	0.0625
N/A	xnc090_710_189	1.28052	1	0.25201	0.27495	0.27457	0.25203	0.0821
N/A	xnc090_740_947	1.30529	1	0.20904	0.22277	0.2226	0.20913	0.0509
N/A	xnc100_010_168	1.18854	1	0.2347	0.26823	0.26682	0.23476	0.1271
N/A	xnc100_060_770	1.12966	1	0.36582	0.37936	0.37931	0.36636	0.3344	1.04231	1	0.10871	0.12551	0.12533	0.10872	0.1847
N/A	xnc100_070_2086	1	1.26598	0.26247	0.22934	0.22914	0.26319	0.0778	1	1.09621	0.17864	0.19572	0.19566	0.17896	0.1677
N/A	xnc100_130_1561	1.30925	1	0.40224	0.46943	0.46905	0.40301	0.2108
N/A	xnc100_150_103	1.18303	1	0.30937	0.33054	0.33048	0.30981	0.2181
N/A	xnc100_160_276	1	1.10422	0.18635	0.17421	0.17394	0.18656	0.1635
N/A	xnc100_170_166	1.68585	1	0.43337	0.5864	0.58579	0.43423	0.0976
N/A	xnc100_200_41	1	1.71719	0.49896	0.36691	0.36614	0.49966	0.0534	1	1.95833	0.42608	0.31044	0.31051	0.42619	0.0181
N/A	xnc100_210_152	1	1.22917	0.31901	0.29769	0.29766	0.31921	0.1603
N/A	xnc100_280_380	1.34611	1	0.42018	0.48261	0.48231	0.42021	0.2041
N/A	xnc100_300_1299	1	1.50287	0.39066	0.33064	0.33061	0.39111	0.0687
N/A	xnc100_320_434	1.06555	1	0.19517	0.21253	0.21209	0.1954	0.2679
N/A	xnc100_350_1300	1	1.0361	0.24013	0.23285	0.23254	0.24028	0.3706
N/A	xnc100_360_156	1.15918	1	0.26927	0.28919	0.28908	0.26949	0.2
N/A	xnc100_390_3994	1.00679	1	0.24978	0.25874	0.25759	0.25037	0.4809
N/A	xnc101_010_913	1.12211	1	0.26442	0.27841	0.27833	0.26466	0.2493
N/A	xnc101_020_1598	1	1.11299	0.36994	0.35022	0.35017	0.36994	0.3469	1	1.14539	0.26706	0.26038	0.25851	0.26827	0.2021
N/A	xnc102_020_5	1	1.31707	0.41281	0.35607	0.35575	0.41301	0.1824
N/A	xnc102_060_1060	1	1.0623	0.26529	0.26448	0.26351	0.26542	0.338
N/A	xnc103_020_1460	1.48124	1	0.37076	0.45719	0.45719	0.37079	0.1029
N/A	xnc103_040_1256	1	1.6885	0.54026	0.41846	0.41839	0.54053	0.0805
N/A	xnc103_050_683	1.14753	1	0.25874	0.29366	0.29361	0.25959	0.2031
N/A	xnc103_080_1395	1.16494	1	0.30988	0.34541	0.34519	0.31032	0.2467
N/A	xnc103_090_745	1.32739	1	0.42765	0.48939	0.48915	0.42777	0.2258
N/A	xnc103_120_2173	1	1.22054	0.21665	0.19584	0.19522	0.21665	0.0809
N/A	xnc103_130_1540	1.06639	1	0.20895	0.21113	0.2111	0.20901	0.2603
NCU09041	xnc103_210_729	1	3.00205	0.72967	0.42216	0.42221	0.73003	0.0095	1	3.36176	0.58796	0.36238	0.36244	0.58825	0.0037
N/A	xnc103_230_750	1	5.7751	1.05251	0.47034	0.47	1.05509	0.0011	1	8.88775	1.03825	0.43071	0.42991	1.03852	0.0002
N/A	xnc103_240_1809	1.21231	1	0.34587	0.37884	0.37878	0.3465	0.2392
N/A	xnc104_020_268	3.13144	1	0.32834	0.53907	0.53693	0.32923	0.0029	8.97512	1	0.48125	1.17654	1.17535	0.48151	0.0002
N/A	xnc104_040_1781	1.56847	1	0.47032	0.6397	0.6397	0.47132	0.1677
N/A	xnc104_110_56	1.60108	1	0.15613	0.19799	0.19766	0.15616	0.0117
N/A	xnc104_160_751	1.19327	1	0.3685	0.38514	0.38512	0.36869	0.2681
N/A	xnc105_030_1128	1.11943	1	0.20596	0.20927	0.20887	0.20639	0.1688	1.42749	1	0.23342	0.26099	0.26089	0.23355	0.0357
N/A	xnc105_040_22	1	2.1021	0.47451	0.33672	0.33656	0.47463	0.0155	1	2.02817	0.34233	0.25892	0.25852	0.34314	0.0086
N/A	xnc105_050_1402	1	1.28546	0.43973	0.37581	0.37534	0.43973	0.2164	1	1.19286	0.2898	0.27555	0.27543	0.28995	0.175
N/A	xnc105_070_1566	1.04875	1	0.24787	0.25826	0.25736	0.2481	0.3659
N/A	xnc107_010_531	1	1.08709	0.33136	0.30622	0.30502	0.33186	0.3463	1	1.29106	0.25033	0.22939	0.22861	0.25036	0.0715
N/A	xnc107_020_3861	1.10437	1	0.3272	0.34702	0.34627	0.32717	0.3363
N/A	xnc107_040_283	1.4568	1	0.22369	0.26286	0.26273	0.22385	0.0331
N/A	xnc107_050_582	1	1.03527	0.29899	0.29826	0.297	0.29989	0.436
N/A	xnc107_110_89	1.04619	1	0.12955	0.13749	0.13698	0.13097	0.1976
N/A	xnc107_140_969	1	1.59112	0.55977	0.41348	0.41348	0.5601	0.1163
N/A	xnc107_150_191	1	1.32684	0.39402	0.33217	0.33214	0.39408	0.1483
N/A	xnc107_190_1615	1.13807	1	0.32676	0.3425	0.34199	0.32717	0.2783
N/A	xnc107_200_828	1.18818	1	0.32542	0.34508	0.34464	0.32626	0.2195
[truncated: 76 more rows]
